# Supplementary material for: Comprehensive analysis of β-catenin target genes in colorectal carcinoma cell lines with deregulated Wnt/β-catenin signaling
Source: BMC Genomics. 2014 Jan 28;15:74. doi: 10.1186/1471-2164-15-74 (PMC3909937; doi:10.1186/1471-2164-15-74)
Supplement: Additional file 1: Table S1 — Results of the DNA microarray analysis (all genes). DLD1, SW480, and LS174T cells were treated with siRNA or shRNA targeting beta-catenin. Differentially expressed genes were identified using DNA microarrays as described in Materials and Methods. Using the Biovenn software, genes that are regulated similarly in two or three cell lines were identified and listed under separate tabs. Accordingly, genes that are differentially expressed in only one cell line were listed in a separate tab labeled with the name of the cell line. [file 1471-2164-15-74-S1.xlsx]

## Sheet: DLD1_only
gene	DLD1
AAK1	down
ABCC5	down
ABCE1	up
ABCG1	down
ACSM3	up
ACTR2	down
ADRB2	down
AFAP1-AS1	up
AFAP1L2	down
AHCY	up
AIMP2	up
AKNAD1	up
ALDH6A1	down
ALKBH8	up
ALOXE3	up
ANAPC1	up
ANG	down
ANKIB1	down
ANKRD18A	up
ANKRD28	up
APEX1	up
APH1B	down
APOBEC3F	down
ARHGAP17	down
ARHGAP30	down
ARHGEF26-AS1	down
ARHGEF3	up
ARL2BP	down
ARPC1A	down
ARSE	up
ASTN2	up
ATP1B3	down
ATP2A3	down
ATP6V1C2	up
B4GALNT1	up
B4GALNT3	down
B4GALT6	up
BEAN1	up
BICC1	up
BLVRA	down
BMP2	down
BRAF	down
BSG	down
C12orf45	up
C12orf66	up
C13orf15	up
C16orf53	down
C17orf109	down
C1orf109	up
C1QBP	up
C20orf54	down
C21orf63	up
C22orf36	up
C3orf58	up
C3orf78	up
C4orf21	up
C6orf132	down
C6orf192	up
C6orf58	up
C9orf123	up
CAB39	down
CABLES1	down
CACHD1	up
CAD	up
CADM1	up
CADPS	up
CALML4	down
CASZ1	down
CCDC150	up
CCDC76	up
CCL20	up
CCL5	down
CCNJL	down
CD274	down
CDS2	down
CDX2	down
CERK	down
CGN	down
CHI3L1	up
CHKA	down
CHRM3	up
CHST3	down
CISD1	up
CKB	down
CLCN5	up
CLNS1A	up
CLOCK	up
CLTA	up
CLU	down
CMPK2	down
CNNM4	down
COBL	down
COL21A1	down
COL4A3BP	down
COPA	down
CRAT	up
CSNK1A1	down
CSRP1	down
CST7	up
CTSC	up
CXCL1	up
CXCL10	down
CXCL11	down
CXCL16	down
CXCL2	up
CXCL3	up
CXCL5	up
CYBRD1	down
CYP1B1	down
CYP4F3	down
DAB2	up
DAPK1	down
DAPK2	down
DAPP1	down
DCAF13	up
DCBLD1	up
DCLK2	up
DCST1	up
DDAH2	down
DDHD1	up
DDR1	down
DDX10	up
DDX21	up
DDX60L	down
DHCR24	down
DHX37	up
DIMT1	up
DISP2	down
DLC1	up
DMD	up
DMRT1	up
DNAJB2	down
DNASE1	down
DNM2	down
DOCK4	up
DOPEY2	down
DPH5	up
DSTN	down
DSTNP2	down
DUSP2	up
DYNC1I1	up
DYRK2	down
E2F5	up
EEF1D	up
EID3	down
EIF2B3	up
EIF5A2	up
ELAVL2	up
ELOVL6	down
ELP2	up
EN2	up
ENPEP	up
EPB41L2	down
EPN3	down
ERBB2	down
ETV5	up
EXOC2	down
FA2H	down
FAM108C1	down
FAM161B	down
FAM171B	up
FAM176A	up
FAM189A1	up
FAM36A	up
FAM3B	up
FAM45A	down
FAM55A	down
FAM86A	up
FAM86B1	up
FARSB	up
FBXO32	down
FBXO4	up
FDPSL2A	down
FDX1L	up
FEM1C	down
FER1L4	down
FGD4	down
FGFBP1	down
FJX1	up
FLJ10661	up
FLJ45482	up
FMNL3	up
FN1	up
FOXN1	down
FOXO3	down
FOXP4	down
FRMD5	up
FUT3	down
G6PD	down
GAB1	down
GAN	down
GART	up
GAS7	up
GCLM	down
GDPD3	down
GJB6	up
GLI4	down
GLTP	down
GLUL	down
GNA14	down
GNAS	down
GOLM1	down
GPA33	down
GPATCH2	down
GPR137C	up
GPR37	down
GPX1	up
GRAMD4	down
GRB14	up
GRHL1	down
GRHL3	down
GTF2IRD1	up
GTF3A	up
GTPBP4	up
H19	up
HADH	up
HDAC9	down
HEATR1	up
HHIP	up
HIST1H1C	down
HIST1H2BC	down
HIST1H2BE	down
HIST1H2BH	down
HIST1H2BI	down
HK2	down
HMGA2	up
HMGCS1	down
HOOK3	down
HOTAIR	up
HRASLS2	down
HS3ST3B1	up
HSD3B1	up
HSF2	up
IFITM1	down
IGFL1	down
IGFL2	up
IGSF9	down
IKZF2	down
IL17RD	up
IL28RA	down
IMP4	up
IMPAD1	down
IMPDH2	up
INSIG1	down
JAK2	down
JARID2	down
KAT2A	up
KCNE3	up
KCNK1	down
KCNK6	down
KCNQ5	up
KCNV1	up
KCTD5	down
KDSR	up
KIAA0020	up
KIAA0247	down
KIAA0319	down
KIAA0664	up
KIAA1522	down
KIAA1586	up
KIF16B	down
KIRREL	up
KIT	up
KLF12	up
KLK6	up
KPNA3	down
KRT4	down
LEPREL1	down
LINC00460	up
LMBRD1	down
LOC100127888	up
LOC100129463	up
LOC100133190	up
LOC100505576	down
LOC100505730	up
LOC100506030	up
LOC100507039	up
LOC100652770	down
LOC401093	down
LPAR1	down
LPCAT3	down
LPCAT4	down
LRRN1	up
LTV1	up
LY6G6C	down
LYRM1	up
LYRM7	up
MAD1L1	up
MALAT1	down
MAN2A1	down
MAPRE3	down
MB	down
MBOAT2	down
MCCC2	up
METAP1D	up
METRNL	down
METTL1	up
METTL8	up
MGC12488	up
MGC12916	up
MGC45800	up
MICALCL	down
MIER3	down
MINK1	down
MIPEP	up
MIR100HG	up
MPND	down
MRPL15	up
MRPL46	up
MRPS25	up
MRPS27	up
MRPS30	up
MSMO1	down
MTAP	up
MTR	up
MUC20	down
MX1	down
MX2	down
MYCN	up
MYD88	down
MYH10	down
MYH14	down
NADKD1	up
NAF1	up
NAP1L5	down
NAPA	down
NARS2	up
NASP	up
NDP	up
NDUFAF2	up
NEK6	up
NFIX	up
NFKBIA	down
NIPA1	down
NIPAL3	down
NMNAT3	up
NOB1	up
NOC3L	up
NOL8	up
NPC1	down
NPEPPS	down
NPM1	up
NPM3	up
NRXN3	up
NT5DC4	up
NUCB1	down
OAS2	down
OCLN	down
ODAM	up
OLFML3	up
OR5I1	up
OSBPL10	up
OSTBETA	down
OVOL1	down
OXA1L	up
OXGR1	up
PARM1	down
PCCA	up
PCK1	down
PCP4	up
PCSK9	down
PDE5A	down
PDPN	up
PF4	up
PHB	up
PHLDB3	down
PHTF2	down
PIGW	up
PLA2G2A	down
PLA2G7	up
PLEKHF2	down
PLEKHG4	down
PLK2	up
PNO1	up
POLR1C	up
PON2	up
PP14571	down
PPAT	up
PPFIBP1	up
PPL	down
PRDM1	up
PRICKLE2	up
PRKAR2B	down
PRKD3	up
PRMT3	up
PRPF19	up
PRSS35	down
PSAPL1	down
PSCA	down
PSG5	up
PTGS2	up
PTPLB	down
PUS7	up
PVRL3	down
PVRL4	down
PWWP2B	down
QSOX1	down
QTRT1	up
QTRTD1	up
RAB21	down
RALB	down
RALGPS2	down
RAPGEF2	down
RAPGEFL1	down
RASSF10	up
RASSF6	down
RBBP8	up
RBP4	down
RCAN3	down
REPS2	down
RETSAT	down
RFFL	down
RFX5	up
RGL1	up
RHBDF2	up
RHBDL1	up
RHBDL2	down
RHOBTB3	down
RHOV	down
RIOK3	down
RLTPR	up
RNASE4	down
RNF125	up
RNF24	up
RNF40	up
RPUSD4	up
RRP12	up
RRP15	up
RRS1	up
RTKN	up
SAMD3	up
SASH1	down
SCD	down
SCEL	down
SCNN1G	down
SCRN1	down
SDR16C5	down
SECTM1	down
SEMA3C	up
SEMA4B	down
2004-09-01	up
SERTAD3	down
SERTAD4	up
SETMAR	up
SGCB	down
SGK2	down
SH3PXD2A	down
SIPA1L3	down
SKIL	down
SLAMF6	up
SLC2A1	down
SLC2A8	up
SLC35E1	down
SLC43A1	up
SLC44A2	down
SLC48A1	down
SLC4A11	down
SLC6A20	up
SLIT1	up
SLK	down
SMAD3	down
SMURF1	down
SMYD2	up
SNCAIP	up
SNHG12	up
SNHG4	up
SNORD104	up
SNX13	down
SOCS2	down
SPINK5	down
SPRY1	up
SRM	up
SSPN	down
ST3GAL4	down
ST3GAL5	down
ST6GALNAC2	down
ST6GALNAC4	down
STAMBPL1	up
STEAP1	up
STK17B	up
STOM	down
STON2	down
STOX1	up
STT3B	up
SULT2B1	down
SYK	down
SYT17	down
TACSTD2	down
TANC2	down
TAOK3	down
TBL1XR1	down
TBX3	up
TC2N	down
TCF4	up
TDP2	down
TFR2	up
THNSL1	up
TIMM13	up
TIMM9	up
TIPIN	up
TJP1	down
TLCD2	down
TLE4	up
TMCC3	down
TMEM127	down
TMEM141	down
TMEM200A	up
TMEM221	down
TMEM30B	down
TMEM37	down
TMEM54	down
TMEM64	up
TMOD3	down
TMPRSS2	down
TMPRSS4	down
TMX4	up
TNC	up
TNFAIP8	down
TNFRSF21	down
TOMM20	up
TOP1MT	up
TRAP1	up
TRIM16	down
TRMT1	up
TRMT6	up
TSEN2	up
TSPAN15	down
TSPAN2	down
TUFT1	down
TWSG1	down
UBE2W	down
UBXN2A	down
UGGT2	up
UPK3B	down
USP36	up
USP45	up
UST	up
UTP15	up
UTP18	up
VAMP5	down
VDAC1	down
VGLL3	down
VIPAR	down
WDR12	up
WDR3	up
WDR4	up
WDR43	up
WDR75	up
WFDC10A	up
WFS1	up
WNT4	down
WNT5A	down
WSB1	down
WWC1	down
ZC3H12C	down
ZC3HAV1	down
ZCCHC2	down
ZDHHC13	down
ZDHHC20	down
ZDHHC7	down
ZFAND5	down
ZFYVE21	down
ZHX3	up
ZNF185	down
ZNF211	down
ZNF239	up
ZNF259	up
ZNF280C	up
ZNF330	up
ZNF485	up
ZNF593	up
ZNF703	up
ZNF704	up

## Sheet: SW480_only
gene	SW480
ABAT	up
ABCB4	up
ABCB9	down
ABCC8	up
ABHD11	down
ABHD12	down
ABHD13	down
ABLIM1	up
ABLIM3	down
ACACB	down
ACAD9	down
ACCN2	up
ACP1	up
ACRC	up
ACSL5	down
ACSL6	up
ACSS1	up
ACTN1	down
ACTR1B	down
ACTR3C	down
ACVR1	down
ACVR2B	up
ACYP1	down
ADA	down
ADAL	up
ADAMTS8	up
ADM	up
ADORA2B	down
AGAP1	down
AGFG2	down
AGPAT9	down
AGTRAP	down
AGXT2L2	up
AKAP10	down
AKAP12	down
AKIP1	down
AKIRIN2	up
AKT3	down
ALDH16A1	down
ALG10	down
ALK	up
ALKBH6	down
ALOX5AP	down
AMDHD2	down
AMIGO2	down
AMPD3	up
ANGPTL4	down
ANK2	up
ANKRD10	down
ANKRD28	down
ANKRD37	up
ANKRD44	down
ANKRD9	down
ANLN	down
ANO1	down
ANO4	up
AP3B2	down
APAF1	down
APBB2	down
APOBEC3B	down
APOBEC3C	down
APOBEC3G	down
APOC1	up
APOE	up
APPBP2	down
ARAP3	down
ARHGAP17	up
ARHGAP18	down
ARHGAP26	down
ARHGAP8	up
ARHGEF12	down
ARHGEF40	down
ARHGEF9	down
ARID1B	down
ARID3A	up
ARL10	up
ARMCX5	down
ARNT2	up
ARPC1B	down
ARRB1	down
ASAP1	down
ASB1	up
ASB3	down
ASPRV1	up
ASPSCR1	up
ASS1	up
ASXL2	down
ATAD2	down
ATP13A3	down
ATP1A1	down
ATP1B1	down
ATP2B4	down
ATP5S	down
ATP6V0A2	up
ATP6V0B	up
ATP6V1D	down
ATP8B2	up
ATP8B3	down
ATPAF2	down
ATXN7L1	down
AURKA	down
AURKB	down
B3GALNT2	up
B3GALT5	down
B3GALTL	down
B4GALNT3	up
BAG1	up
BAIAP2	down
BAMBI	up
BARD1	down
BBS7	down
BCAN	down
BCAS4	up
BICC1	down
BICD1	down
BID	down
BIN1	down
BLOC1S1	down
BLVRA	up
BLZF1	down
BMI1	down
BMPR1B	up
BNIP3L	down
BOD1	down
BPGM	down
BRMS1L	up
BTBD11	down
BTBD19	down
BTBD3	down
BTRC	up
C10orf114	down
C10orf12	up
C10orf26	up
C10orf46	up
C11orf30	down
C11orf45	down
C11orf58	up
C12orf59	up
C12orf73	up
C12orf76	up
C14orf135	down
C15orf23	down
C15orf41	down
C16orf46	up
C16orf52	down
C16orf54	down
C17orf103	up
C17orf39	up
C17orf51	up
C17orf52	up
C17orf62	down
C18orf19	up
C18orf54	down
C1GALT1C1	down
C1orf116	up
C1orf133	down
C1orf187	down
C20orf152	up
C20orf54	up
C20orf7	up
C20orf72	down
C21orf7	up
C21orf96	down
C2orf70	down
C3	down
C3orf37	down
C3orf52	up
C3orf55	down
C4orf14	up
C4orf46	down
C5orf41	up
C5orf45	up
C5orf56	down
C5orf63	down
C6orf203	down
C6orf35	up
C7orf41	up
C7orf52	up
C7orf53	up
C7orf55	up
C7orf74	down
C8orf33	down
C9orf16	down
C9orf30	down
C9orf46	down
C9orf84	up
C9orf85	up
C9orf89	down
CA9	down
CABP5	up
CALHM2	down
CALHM3	down
CALU	up
CAMKMT	down
CAMSAP1	up
CANT1	down
CAPRIN1	down
CARD10	down
CARD8	down
CASC5	down
CASZ1	up
CBR3	down
CCDC111	down
CCDC15	down
CCDC3	up
CCDC40	up
CCDC6	down
CCDC61	down
CCHCR1	down
CCNA2	down
CCNB1	down
CCR3	up
CCR7	up
CD109	down
CD22	down
CD33	up
CD58	down
CD70	down
CD8B	up
CDC20B	up
CDC42EP4	down
CDCA3	down
CDCP1	down
CDH3	up
CDH6	up
CDIPT	down
CDK15	up
CDK7	up
CDK8	up
CDKL3	up
CDKN1A	up
CDKN2C	down
CDRT4	up
CDX2	up
CEACAM21	up
CEBPA	up
CEBPD	up
CEBPZ	up
CELF5	up
CELSR1	down
CENPA	down
CENPE	down
CENPF	down
CENPI	down
CENPK	down
CENPM	down
CEP112	up
CEP55	down
CEP63	down
CEP70	down
CGREF1	up
CHAC2	down
CHEK1	down
CHMP4A	down
CHN1	up
CHP	down
CHRNA3	up
CHST11	up
CHST13	up
CHST3	up
CIB1	down
CKAP4	up
CKMT2	up
CLCC1	down
CLCN2	up
CLDN1	down
CLDN11	down
CLEC16A	up
CLGN	down
CLIP1	down
CLIP2	down
CLIP4	down
CLMN	down
CLN6	down
CLSTN2	down
CMC1	down
CMPK1	down
CMTM6	down
CNIH3	down
CNN3	down
CNOT6	down
CNTNAP3	down
CNTRL	down
COL13A1	down
COL1A1	down
COL4A2	up
COL6A1	down
COL7A1	down
COMMD3	down
COQ3	down
CORO6	down
COX16	up
COX19	up
COX5B	down
COX7A2L	down
CRABP1	up
CREB1	down
CREB3L2	up
CRMP1	up
CRY1	down
CRYBA2	up
CRYBA4	up
CSRNP1	down
CST4	up
CST5	down
CST6	down
CTAGE5	down
CTH	up
CTNNAL1	down
CTR9	up
CUL2	down
CUX1	down
CX3CL1	down
CXCR4	up
CYP27B1	up
CYP2U1	up
DACT1	up
DBH	up
DBH-AS1	up
DBNL	down
DBP	up
DCAF10	down
DCBLD2	down
DCHS1	up
DCLK1	down
DCUN1D2	up
DDB2	down
DDHD1	down
DDHD2	up
DDX31	up
DDX52	up
DEF8	up
DEFA5	up
DENND4C	down
DENND5B	down
DEPDC1B	down
DFFB	up
DGAT2	down
DGUOK	down
DHFR	down
DHX30	down
DISP1	down
DIXDC1	down
DKFZP434L187	up
DKK1	up
DLC1	down
DLEU2	down
DLG5	down
DLL3	up
DLX2	up
DLX3	up
DNAH3	down
DNAJB6	down
DNAJC12	up
DNAJC18	up
DNAJC21	down
DNAJC22	down
DNM3	down
DNMBP	down
DNMT3A	up
DNTTIP1	down
DOCK11	up
DOCK5	down
DOK7	down
DONSON	down
DPYSL2	down
DTWD1	down
DYRK4	up
E2F7	down
EBF3	up
ECSIT	up
ECT2	down
EDN3	up
EED	down
EEF1A2	up
EEF2K	down
EFCAB4B	up
EFNA5	down
EFNB3	up
EGFR	down
EIF2B4	up
EIF3J	up
EIF4B	up
ELF4	down
ELFN2	down
ELK3	down
ELL2	up
EML5	up
EMP3	down
ENC1	down
ENO2	down
ENOSF1	down
EP400NL	up
EPB41L4A	down
EPB41L4A-AS1	up
EPB41L4B	up
EPB41L5	up
EPG5	down
EPHA4	down
EPHB3	down
EPS15	down
EPS15L1	down
EPS8	down
ERAP1	down
ERGIC2	down
ERICH1	up
ERO1L	down
ERRFI1	down
ESYT1	down
ESYT2	down
ETV1	down
ETV3	up
ETV6	down
EXOC5	down
F10	up
F13A1	down
F2R	down
F3	down
F8	down
FADD	down
FAIM3	down
FAM101B	up
FAM103A1	up
FAM105A	up
FAM109B	up
FAM116A	down
FAM117A	up
FAM122A	down
FAM122B	down
FAM125A	down
FAM126B	down
FAM129A	down
FAM134B	up
FAM165B	up
FAM168B	up
FAM169A	up
FAM176A	down
FAM195A	up
FAM200B	down
FAM48A	down
FAM53C	up
FAM54A	down
FAM55C	down
FAM60A	up
FAM63B	down
FAM64A	down
FAM65B	up
FAM69B	up
FAM70B	down
FAM81A	up
FANCA	down
FAR1	down
FARP1	down
FAT1	up
FBLN1	down
FBXO2	down
FBXO4	down
FBXO41	up
FBXO6	down
FBXW8	up
FCHSD1	down
FGD5	down
FGD6	down
FGF13	down
FGF20	up
FGF3	up
FGFR1	down
FHL1	down
FIBCD1	down
FIGNL1	down
FILIP1L	up
FKBP11	up
FLAD1	down
FLJ31958	up
FLJ36116	up
FLJ39632	up
FLJ43663	down
FLJ90757	down
FMNL3	down
FN1	down
FNBP1	down
FOXA3	up
FOXC1	down
FOXF1	down
FOXF2	up
FOXL1	down
FOXN3	up
FOXP1	down
FOXQ1	up
FPGT	down
FRAS1	up
FRMD8	down
FRYL	down
FSD1	up
FUT1	up
FUT4	up
FUT8	down
FXYD5	down
FZD1	down
FZD10	up
FZD7	down
GABRA3	up
GAL3ST3	up
GALNT10	down
GALNT11	down
GALNT12	down
GALNTL4	up
GAS2L1	down
GAS2L3	down
GAS6	down
GATA2	up
GBAP1	down
GCA	down
GCHFR	down
GDE1	down
GDPD5	down
GFPT2	up
GGCX	down
GIGYF2	down
GJA5	up
GJB1	up
GJC1	down
GKAP1	down
GLT8D1	down
GMFG	down
GNAI1	up
GNAL	up
GNG2	up
GNL1	up
GNPNAT1	up
GORASP2	up
GOT1	down
GPAA1	down
GPC4	down
GPCPD1	up
GPD1L	up
GPER	up
GPR107	up
GPR155	up
GPR157	up
GPR64	up
GPRASP2	down
GPX5	up
GREB1L	up
GRK5	down
GSDMD	down
GTF2A1	down
GTF2F2	down
GTF2IRD2	down
GTF3C4	up
GTPBP8	up
GTSE1	down
GUSBP5	up
GXYLT2	up
GYLTL1B	up
GZMA	up
GZMB	up
H2AFV	down
H2BFS	up
HAUS4	down
HAUS5	down
HBE1	up
HBQ1	up
HDHD2	up
HECTD2	down
HELLS	down
HELZ	down
HERC3	down
HERC5	up
HERC6	up
HEXB	down
HEY2	up
HEYL	up
HHAT	down
HIBADH	up
HIST1H1T	up
HIST1H2AC	up
HIST1H2AI	up
HIST1H2AJ	up
HIST1H2AK	up
HIST1H2BB	up
HIST1H2BD	up
HIST1H2BE	up
HIST1H2BF	up
HIST1H2BH	up
HIST1H2BI	up
HIST1H2BJ	up
HIST1H2BK	up
HIST1H3H	up
HIST1H4H	up
HIST3H2A	up
HIVEP3	down
HJURP	down
HLA-A	down
HLA-B	down
HLA-C	down
HLA-DQB1	up
HLA-F	down
HLA-G	down
HMG20B	down
HMGB1	down
HMGB3	down
HMGB3P1	down
HMGCS2	up
HMGN3	down
HMGN5	down
HMMR	down
HNRNPH3	down
HNRPLL	up
HOXA11	up
HOXB13-AS1	up
HOXC5	up
HOXD9	up
HP1BP3	down
HPCAL1	down
HPS3	down
HR	down
HSCB	down
HSD3B1	down
HSPA12A	up
HSPA2	down
HSPB8	down
HTRA1	up
HUNK	up
HYAL1	up
HYOU1	up
ICAM2	up
ID2	up
IDH3G	down
IER2	down
IFI27	up
IFIH1	down
IFT80	down
IGF1	up
IGF1R	down
IGFBP3	down
IGFBP7	down
IGFBPL1	up
IGSF21	up
IKBIP	down
IKBKE	down
IKBKG	down
IL10	up
IL15	down
IL15RA	down
IL17D	up
IL1RAP	down
IL20RA	down
ILDR2	down
IMMP2L	up
IMPACT	down
INPP5F	down
INSR	up
INVS	down
IPP	down
IQGAP3	down
IRAK2	down
IRF2BPL	down
IRX5	up
ISCA2	down
ISG20	up
ISM2	up
ITGA6	down
ITGA9	up
ITGB1	down
ITGB8	down
JHDM1D	up
JKAMP	down
JMY	up
JPH3	up
JPX	down
JUN	down
KANK2	down
KANK4	up
KAT2B	down
KATNAL1	down
KCMF1	down
KCNA6	up
KCNN4	down
KCNQ1OT1	up
KCTD15	up
KCTD2	up
KDELR2	up
KDM1B	down
KDM2A	down
KDM5B	up
KDSR	down
KIAA0101	down
KIAA0146	up
KIAA0240	down
KIAA0754	down
KIAA1462	down
KIAA1609	down
KIAA1704	down
KIAA1715	down
KIAA1755	down
KIAA1958	up
KIF14	down
KIF15	down
KIF16B	up
KIF18B	down
KIF1A	up
KIF20A	down
KIF23	down
KIF4A	down
KIF5C	up
KIF6	down
KITLG	up
KL	up
KLF10	down
KLF13	down
KLF7	up
KLK6	down
KLRG2	up
KPNA4	down
KREMEN2	up
KRIT1	down
KRT13	down
KRT23	up
KRT5	up
KRT71	up
KRT74	up
L1CAM	down
L3MBTL1	up
L3MBTL3	down
LAMC3	up
LAPTM4B	up
LAPTM5	down
LETM2	down
LFNG	down
LGALS8	down
LGALSL	up
LGMN	up
LGR6	up
LHFP	down
LHX6	up
LIF	down
LIMCH1	down
LIMD1	down
LIMK1	down
LIN54	down
LINC00152	down
LINC00173	up
LINC00294	up
LIPG	down
LIX1	up
LMAN1	up
LMF1	up
LMO2	up
LOC100127888	down
LOC100127972	down
LOC100128191	down
LOC100128977	up
LOC100129603	up
LOC100130468	up
LOC100131541	down
LOC100287616	down
LOC100288413	up
LOC100505481	up
LOC100505839	down
LOC100506377	down
LOC100506392	up
LOC100506667	up
LOC100506798	down
LOC100506870	down
LOC100507039	down
LOC100507150	up
LOC100507193	up
LOC100507218	down
LOC100507321	down
LOC100507410	down
LOC100507424	up
LOC145757	up
LOC150381	down
LOC153469	up
LOC254128	down
LOC282997	up
LOC283104	down
LOC283174	up
LOC283278	down
LOC283454	up
LOC283788	up
LOC284475	down
LOC284551	down
LOC285074	up
LOC286382	up
LOC338653	up
LOC339400	up
LOC374443	down
LOC386597	up
LOC387647	up
LOC389834	down
LOC400657	down
LOC401022	up
LOC440288	down
LOC440900	down
LOC644242	down
LOC654433	down
LOC728061	up
LOC728716	up
LOC730227	up
LOC81691	down
LOC84856	up
LOC90784	up
LOXL2	down
LOXL4	down
LPCAT2	down
LPPR4	up
LRP11	down
LRP2	down
LRRC16A	down
LSM14A	down
LTBP3	down
LY6E	down
LY6G6D	up
LY96	down
LYPD1	up
LYPD6	down
LYPD6B	down
MACF1	down
MAF	up
MAFB	up
MAFG	up
MAGED2	up
MAGI1	down
MAGI2	down
MAMLD1	down
MANSC1	down
MAP3K3	up
MAP3K4	down
MAP3K8	up
MAP6	up
MAPK13	down
MAPK8	down
MAPKAP1	down
MAPT	up
MARCH3	down
MAT2B	up
MAVS	down
MBD4	down
MBNL2	down
MCART1	up
MCM8	down
MCTP1	up
MDK	up
MDM1	down
ME3	down
MECP2	down
MED23	up
MED31	down
MED6	down
MEF2BNB	down
MEGF10	down
MELK	down
MEST	up
METTL10	down
METTL23	down
METTL7A	down
METTL7B	down
METTL9	up
MEX3B	up
MFAP2	up
MFF	down
MFI2	down
MFSD2A	up
MGAT4A	up
MGC11082	down
MGC16075	down
MGC16121	up
MGST1	down
MGST2	up
MIA	down
MICALL1	down
MICB	down
MID1	down
MIOS	down
MIR210HG	down
MITD1	down
MKI67	down
MLH1	down
MLL	down
MLL3	down
MLL5	down
MLYCD	down
MMD	down
MMP19	down
MN1	down
MORC4	down
MPG	down
MPHOSPH9	down
MPP5	down
MPP7	up
MPRIP	down
MPZL2	up
MPZL3	up
MRAS	up
MRPL18	down
MRVI1	up
MSRA	down
MSRB3	down
MSX2	up
MT3	up
MTIF3	down
MTNR1A	up
MTRF1	down
MTSS1	up
MUC16	up
MUCL1	up
MXI1	up
MXRA7	up
MYBL1	down
MYEF2	down
MYH7B	up
MYO15B	down
MYO1D	up
MYO3B	up
MYO5B	down
N4BP2	up
N4BP2L2	up
NAA50	down
NAGA	down
NAP1L4	up
NAPRT1	down
NBEA	down
NBEAL2	down
NBPF10	down
NCAM1	down
NDC80	down
NDE1	down
NDNF	up
NEK11	up
NEK6	down
NELL2	up
NEURL1B	down
NF1	down
NF2	down
NFATC2	down
NFATC2IP	down
NFATC3	up
NFIB	down
NFS1	down
NFU1	down
NFX1	down
NFXL1	up
NFYB	down
NGFR	down
NGLY1	down
NHLRC2	down
NIM1	up
NKAIN1	up
NKD1	up
NKD2	up
NKRF	up
NLK	up
NLRP11	up
NME3	down
NME7	down
NMT1	down
NMT2	down
NNT	down
NOD2	up
NOG	down
NOS1AP	down
NOTUM	up
NPAS2	down
NPC2	down
NPNT	up
NPW	up
NR2F2	down
NR3C1	down
NR4A1	up
NRIP1	down
NSUN5	up
NSUN5P2	up
NT5C3	up
NT5C3L	up
NT5DC1	down
NT5DC2	up
NT5DC4	down
NTM	up
NTNG2	up
NTRK2	up
NUDT4	up
NUDT5	up
NUF2	down
NUMB	down
NUPL1	up
NUSAP1	down
NXF1	up
NXPH3	up
OBFC1	down
ODZ2	up
OGDHL	up
OLFML2A	down
OLR1	up
OMA1	down
OPN3	up
OR2B6	up
ORAOV1	up
OSBPL3	down
OSR1	down
OVOS2	down
OXR1	up
OXTR	down
P2RX5	up
P2RY2	down
PADI1	down
PAG1	up
PAGE5	up
PALM3	up
PAM	up
PAPLN	down
PAPOLA	down
PARL	up
PARM1	up
PARP11	up
PARP4	down
PART1	up
PAX5	up
PAX6	down
PAX8	down
PBX4	up
PC	down
PCDH1	down
PCDHGA3	down
PCOLCE2	up
PCSK5	up
PCTP	down
PDCD2	up
PDCD4	up
PDE12	down
PDE3B	up
PDE4D	up
PDGFC	down
PDHX	up
PDK4	down
PDLIM3	up
PDLIM4	down
PDP1	up
PDSS2	down
PDZRN3	up
PEMT	up
PFKFB4	down
PGAP2	up
PGD	up
PHACTR3	down
PHC2	down
PHF17	down
PHKA1	up
PHLDA1	down
PHLDB1	down
PHLPP1	up
PIAS3	down
PIK3C2B	down
PIR	down
PITPNA	down
PKD1L2	down
PKI55	down
PKIG	up
PKM2	down
PKP1	up
PLA2G7	down
PLAC1	up
PLAGL2	down
PLAU	down
PLEK	up
PLEKHF1	up
PLEKHG4B	up
PLEKHH1	down
PLEKHM3	down
PLEKHO1	up
PLIN3	down
PLK1S1	up
PLP2	down
PLTP	up
PLXNA1	down
PMP22	up
PNPLA3	down
POC1B	down
PODXL2	up
POLR1D	up
POLRMT	up
POP5	down
POPDC3	down
POR	up
POU6F2	up
PPAP2B	down
PPAP2C	down
PPOX	up
PPP1CB	down
PPP1R3E	down
PPP1R7	down
PPP1R9A	up
PPP2CA	down
PPP2R5A	down
PPP2R5C	down
PPPDE2	down
PRADC1	down
PRCP	up
PRDX5	down
PREP	down
PREPL	up
PRF1	up
PRIM1	down
PRIM2	down
PRKAB2	up
PRKCE	down
PRKX	down
PRNP	down
PROX1	up
PRPF4B	down
PRR11	down
PRR13	down
PRR7	down
PRR9	up
PRSS2	up
PRSS3	up
PRSS50	up
PRUNE2	up
PSD4	down
PSG1	up
PSG4	up
PSMB10	down
PSMB9	down
PSME1	down
PSTPIP2	up
PTAR1	down
PTP4A3	up
PTPRE	down
PTPRN2	down
PTPRS	down
PTPRZ1	up
PVALB	up
QPCT	up
QSOX1	up
RAB11FIP1	up
RAB11FIP2	up
RAB27A	down
RAB30	up
RAB39B	up
RAB42	up
RABEP2	down
RABGGTB	up
RAC2	down
RACGAP1	down
RAD1	down
RAD23A	down
RALBP1	up
RAPH1	down
RARRES2	down
RASA4	up
RASGEF1A	up
RASL10B	up
RASL11B	up
RASSF10	down
RASSF5	down
RB1	down
RBFOX2	down
RBL1	down
RBM12B	down
RBM19	up
RBM20	up
RBMXL2	up
RBP1	up
RBP7	up
RCAN1	down
RCCD1	down
RCHY1	up
RCOR3	down
RDH5	down
RECK	up
REM2	up
RG9MTD1	up
RHOB	up
RHOQ	up
RHOU	down
RIBC2	down
RILPL1	up
RIMKLB	down
RIPK1	down
RIPK2	up
RIPK4	down
RLBP1	down
RMND5B	down
RNF213	down
RNF34	down
ROR1	down
RPE	down
RPH3AL	down
RPL13A	up
RPL28	up
RPL35A	up
RPL37	up
RPP40	up
RPS28	up
RPS6KA2	down
RPS6KA3	down
RPS6KA5	down
RQCD1	down
RRM2	down
RRP7A	down
RSL24D1	up
RSRC1	down
RSU1	up
RTP3	up
RTP4	down
RUFY3	up
RUNX1	up
RWDD4	up
RXRA	down
RYR1	up
S100A13	down
S100A14	up
S100A3	up
S100A5	down
SALL4	down
SAMD4A	down
SAMD4B	down
SAP18	up
SAV1	down
SCAPER	down
SCARB1	up
SCARB2	up
SCD5	down
SCLT1	down
SCNN1B	up
SDC3	down
SEC11A	down
SEC14L4	down
SEC61A1	down
SEMA4D	down
SEMA6B	down
38961	up
39692	down
SERPINA5	down
SERPINB2	up
SERPINE1	down
SERPINI1	up
SERTAD2	down
SESTD1	down
SFN	up
SFR1	down
SFRP5	down
SFT2D2	down
SGCD	up
SGK1	down
SGOL1	down
SGPL1	up
SH2B3	down
SH3BP5	up
SH3GLB2	down
SH3TC2	down
SHB	down
SHC1	down
SHCBP1	down
SHH	up
SHISA2	up
SHMT1	down
SHOX2	down
SHROOM3	up
SIK3	down
SIN3B	down
SIRPA	up
SIRT4	up
SKA2	down
SKAP1	up
SLC13A3	up
SLC15A4	down
SLC16A2	up
SLC16A4	down
SLC16A6	down
SLC17A9	up
SLC1A2	up
SLC1A3	up
SLC20A1	down
SLC22A4	down
SLC24A4	up
SLC25A18	down
SLC25A30	down
SLC25A36	up
SLC25A37	down
SLC25A4	up
SLC26A2	down
SLC27A5	up
SLC30A2	up
SLC30A3	up
SLC36A1	down
SLC37A3	down
SLC38A6	down
SLC46A1	up
SLC47A1	down
SLC5A3	down
SLC6A6	down
SLC7A8	up
SLC9A6	down
SLC9A8	down
SLCO4A1	down
SLMO1	up
SMAD2	down
SMARCA1	down
SMCHD1	down
SMUG1	down
SNAP25	up
SNHG13	up
SNHG3	up
SNHG8	up
SNRPE	down
SNTB2	down
SNX21	down
SNX24	down
SNX25	up
SNX8	down
SOAT1	down
SOBP	up
SOCS1	up
SOCS3	down
SORL1	down
SOX12	up
SOX4	down
SOX6	up
SOX7	up
SP6	up
SPAG1	down
SPAG16	down
SPAG5	down
SPARC	down
SPECC1L	up
SPICE1	down
SPIN4	down
SPNS2	down
SPRY1	down
SPRYD4	down
SPTB	up
SRSF4	down
SSBP2	down
SSBP3	down
ST6GALNAC6	up
STAMBPL1	down
STAT2	down
STAU1	up
STC2	down
STK10	down
STK17A	up
STMN3	down
STRA6	up
STYXL1	down
SULF2	down
SVIP	down
SYNJ1	down
SYNJ2	down
SYNM	down
SYT12	down
SYT13	down
SYTL1	down
SYTL4	down
TAF10	down
TAF1D	up
TALDO1	down
TAP2	down
TAPBP	down
TBC1D4	down
TBCE	up
TCEB2	down
TCF19	down
TCFL5	down
TEP1	down
TES	down
TEX15	up
TEX19	up
TFCP2	down
TFDP2	up
TFE3	down
TFPT	down
TGFB2	down
TGFBI	down
TGFBR3	down
TGM2	down
TGOLN2	down
TH	down
THAP5	down
THEMIS	up
THOC5	down
THUMPD1	down
TIGD2	down
TIMM22	up
TIMP2	down
TIMP3	down
TIRAP	down
TK1	down
TKTL1	up
TLE3	up
TLL2	up
TLR2	up
TLR4	down
TM4SF1	down
TM9SF4	up
TMBIM4	down
TMED10	down
TMEM107	down
TMEM131	down
TMEM132A	up
TMEM136	up
TMEM158	down
TMEM164	up
TMEM185B	up
TMEM2	up
TMEM206	up
TMEM209	down
TMEM218	down
TMEM30B	up
TMEM33	up
TMEM45B	up
TMEM72	up
TMEM8A	down
TMEM98	up
TMOD1	up
TMPO	down
TMPRSS3	down
TMTC4	down
TMX4	down
TNC	down
TNFAIP2	down
TNFRSF11B	up
TNFRSF1A	down
TNFRSF9	up
TNFSF9	down
TOR1AIP2	up
TOR2A	down
TOX2	down
TPD52L1	up
TPM2	down
TPPP3	up
TPRG1L	up
TPST1	down
TRDMT1	down
TRDV2	up
TREM2	up
TREML4	up
TRIB1	up
TRIM11	up
TRIM13	down
TRIM21	down
TRIM27	up
TRIM32	down
TRIM33	up
TRPM6	up
TRPV2	down
TSNARE1	down
TSPAN12	up
TSPYL2	up
TTC29	up
TTLL7	up
TUBG2	down
TUG1	down
TWIST2	down
TWSG1	up
TXNDC9	down
TXNIP	up
TXNRD2	down
TYMS	down
UACA	down
UBASH3B	down
UBE2C	down
UBE2D3	down
UBE2E3	down
UBE2L6	down
UBE3B	down
UBFD1	up
UBXN8	up
UCN2	down
UGCG	up
UGDH	up
UGGT2	down
ULK4	up
UNC13D	down
UNC5CL	up
UNK	down
UPF3A	down
UQCC	up
UQCRC2	down
URGCP	up
USP49	up
UTRN	down
VAMP4	down
VANGL1	down
VAPB	down
VAT1L	up
VEPH1	up
VIM	down
VLDLR	up
VMO1	up
VMP1	down
VPS13A	down
VPS13C	down
VPS24	down
VPS29	down
VRK3	down
WASF3	up
WDR12	down
WDR54	down
WDR72	up
WDR73	down
WFDC3	down
WHSC1	down
WIPI2	up
WLS	up
WNT11	up
WNT5B	up
WNT6	up
WSB2	down
XIAP	down
XRCC4	down
XRCC5	down
YEATS4	down
YRDC	up
ZAP70	up
ZBTB38	down
ZC3H6	down
ZC3H8	up
ZCCHC18	up
ZCCHC24	down
ZDHHC22	up
ZFYVE19	down
ZFYVE20	down
ZFYVE28	down
ZHX1	up
ZKSCAN2	up
ZMAT5	up
ZNF101	down
ZNF114	up
ZNF143	up
ZNF22	up
ZNF223	down
ZNF234	down
ZNF238	down
ZNF252	down
ZNF260	down
ZNF286A	up
ZNF318	down
ZNF329	down
ZNF330	down
ZNF385C	up
ZNF395	down
ZNF488	down
ZNF492	down
ZNF502	down
ZNF518A	down
ZNF519	up
ZNF521	up
ZNF532	down
ZNF540	up
ZNF557	down
ZNF641	down
ZNF673	down
ZNF675	down
ZNF697	down
ZNF700	down
ZNF708	down
ZNF738	down
ZNF74	up
ZNF792	down
ZNF818P	down
ZNF827	down
ZNF853	up
ZNF92	down
ZNFX1-AS1	up
ZNRF1	down
ZRANB1	up
ZSCAN5A	up
ZW10	down

## Sheet: LS174T_only
gene	LS174T
A2LD1	down
AAAS	up
AACS	down
AAGAB	up
AARS2	up
AASS	down
AATK	down
ABCA17P	down
ABCA2	up
ABCA3	down
ABCA7	down
ABCB9	up
ABCC1	up
ABCC10	down
ABCC6	down
ABCC6P1	down
ABHD12B	down
ABHD14A	up
ABHD16A	up
ABHD5	up
ABI1	down
ABI2	up
ABI3BP	up
ACAD9	up
ACADSB	down
ACADVL	down
ACAP3	down
ACAT1	down
ACBD3	down
ACBD4	down
ACBD5	down
ACBD6	up
ACD	up
ACIN1	up
ACP2	down
ACPL2	up
ACSL4	down
ACSL5	up
ACSM3	down
ACTL6A	up
ACTN4	down
ACTR10	down
ACTR6	up
ACTR8	down
ACY3	down
ACYP1	up
ADAM17	up
ADAM9	down
ADAMTS15	up
ADAR	up
ADARB1	up
ADH1C	down
ADK	down
ADNP	up
ADNP2	up
ADO	down
ADORA1	up
ADORA2B	up
ADPRHL1	down
ADRBK1	up
ADSSL1	down
AEBP2	up
AES	up
AFG3L1P	up
AFMID	up
AFTPH	down
AGAP1	up
AGAP3	up
AGBL5	down
AGFG1	down
AGL	down
AGPAT9	up
AGPS	down
AGRN	down
AGT	up
AGTRAP	up
AGXT2L2	down
AHCYL2	down
AHI1	up
AHR	down
AHSA1	up
AHSA2	down
AIDA	up
AIG1	down
AIMP1	up
AK7	down
AKAP17A	up
AKAP3	down
AKD1	down
AKNA	up
AKR7A2	up
AKR7A3	down
AKT1	up
AKTIP	up
ALCAM	down
ALDH16A1	up
ALDH1A1	down
ALDH1A3	down
ALDH1L1	down
ALDH2	down
ALDH4A1	down
ALG10	up
ALG13	down
ALG14	down
ALG2	down
ALG6	up
ALG8	up
ALG9	down
ALK	down
ALMS1	up
ALPI	down
ALPK1	down
AMMECR1	down
AMMECR1L	down
AMN	down
AMN1	down
AMPD2	up
AMPD3	down
ANAPC10	up
ANAPC13	down
ANAPC5	up
ANGEL2	up
ANK2	down
ANKFY1	up
ANKIB1	up
ANKLE2	up
ANKMY2	down
ANKRA2	down
ANKRD10	up
ANKRD11	up
ANKRD12	down
ANKRD13B	up
ANKRD13C	down
ANKRD13D	down
ANKRD16	up
ANKRD17	up
ANKRD27	up
ANKRD32	up
ANKRD36	up
ANKRD40	up
ANKRD45	down
ANKRD46	down
ANKRD50	down
ANKRD55	up
ANLN	up
ANO1	up
ANO7L1	down
ANP32A	up
ANP32B	up
ANP32E	up
ANPEP	down
ANTXR2	down
ANXA1	down
ANXA13	up
ANXA2	down
ANXA2P1	down
ANXA2P2	down
ANXA2P3	down
ANXA4	down
AP1AR	down
AP1G1	up
AP1G2	down
AP1S2	up
AP2A2	down
AP2S1	up
AP3M2	up
AP3S1	down
AP3S2	down
APBB2	up
API5	up
APOBEC3B	up
APOBR	up
APOL2	down
APOM	down
APOO	up
APOOL	down
APPBP2	up
APTX	up
AQP6	down
AQR	up
ARAF	down
ARAP3	up
ARC	down
ARCN1	down
ARF5	up
ARFGEF2	down
ARFIP1	up
ARGLU1	up
ARHGAP11A	up
ARHGAP19	up
ARHGAP44	up
ARHGDIG	down
ARHGEF12	up
ARHGEF19	up
ARHGEF26	up
ARID1B	up
ARID2	up
ARID5A	up
ARIH2	up
ARL1	down
ARL13B	up
ARL16	up
ARL17A	down
ARL5B	down
ARL6IP6	up
ARL8A	down
ARL8B	down
ARMC10	up
ARMC9	down
ARMCX3	down
ARNT	down
ARNTL2	up
ARPC3	down
ARRDC3	down
ARRDC4	down
ARSA	down
ARSD	down
ASB13	up
ASB4	up
ASB8	down
ASCC1	down
ASF1B	up
ASMT	up
ASMTL	up
ASPM	up
ASRGL1	up
ASTE1	down
ASXL1	up
ATAD2	up
ATAD3A	up
ATAD3B	up
ATAT1	down
ATF5	up
ATG12	down
ATG13	down
ATG5	down
ATL2	down
ATOH8	up
ATP10A	down
ATP11B	down
ATP2A2	up
ATP2B1	down
ATP2B4	up
ATP2C2	up
ATP5G3	up
ATP5I	up
ATP5J	up
ATP5L	down
ATP5SL	down
ATP6AP1	down
ATP6AP2	up
ATP6V0C	down
ATP6V0D1	down
ATP6V1A	down
ATP6V1C1	down
ATP6V1E1	down
ATP6V1H	down
ATP8A1	down
ATP8B1	down
ATP9A	down
ATP9B	down
ATPIF1	down
ATRIP	up
ATXN1L	down
ATXN3	up
ATXN7L3B	down
AURKA	up
AURKB	up
AVEN	down
AXIN1	up
AZI1	up
AZI2	down
B2M	down
B3GALT6	down
B3GALTL	up
B3GAT1	up
B3GNT6	down
B3GNT9	down
BAAT	up
BACH1	down
BACH2	up
BAG1	down
BAG5	up
BAHCC1	up
BAP1	up
BARD1	up
BAZ1B	up
BBIP1	down
BBS10	down
BBS12	down
BCAM	down
BCAT1	up
BCKDHB	down
BCL2L1	down
BCL2L10	down
BCL2L12	up
BCL2L14	down
BCL6	down
BCL7A	up
BCL7C	up
BCMO1	down
BCOR	up
BDH1	up
BDH2	down
BDKRB1	down
BEND3	up
BEST1	down
BEST2	down
BEST4	down
BET1	down
BET1L	down
BGN	up
BHLHE40	down
BHLHE41	down
BICD1	up
BIRC3	down
BIRC5	up
BLMH	up
BLVRB	down
BMP2K	down
BMP3	down
BMP6	up
BMP7	up
BMP8B	up
BNIP2	up
BNIP3L	up
BOK	up
BOLA3	up
BORA	up
BPGM	up
BPHL	down
BPNT1	down
BRAP	down
BRAT1	up
BRD3	up
BRD4	up
BRD7	up
BRD8	up
BRF2	down
BRI3	down
BRI3BP	up
BRWD1-IT2	down
BSPRY	up
BTBD16	down
BTBD19	up
BTBD6	up
BTF3L4	up
BTG2	down
BTN2A1	down
BTN3A1	down
BTN3A2	down
BTN3A3	down
BTNL3	down
BUB1	up
BUB1B	up
BUB3	up
BUD13	up
C10orf108	down
C10orf116	down
C10orf118	down
C10orf125	down
C10orf137	up
C10orf32	down
C10orf35	up
C10orf57	down
C10orf93	up
C11orf1	down
C11orf35	down
C11orf49	up
C11orf51	up
C11orf52	down
C11orf54	down
C11orf57	down
C11orf58	down
C11orf67	down
C11orf71	down
C11orf82	up
C11orf83	up
C11orf84	up
C12orf10	down
C12orf23	down
C12orf26	down
C12orf29	up
C12orf4	up
C12orf43	up
C12orf44	down
C12orf47	up
C12orf49	down
C12orf61	down
C12orf62	up
C13orf27	up
C14orf101	down
C14orf128	down
C14orf142	up
C14orf159	up
C14orf180	down
C14orf21	up
C14orf28	down
C14orf34	down
C14orf50	down
C14orf80	up
C15orf17	up
C15orf23	up
C15orf29	up
C15orf37	down
C15orf42	up
C15orf44	up
C15orf57	down
C16orf48	up
C16orf53	up
C16orf55	up
C16orf57	up
C16orf59	up
C16orf61	up
C16orf72	down
C16orf80	up
C16orf88	up
C17orf110	down
C17orf28	down
C17orf48	down
C17orf49	up
C17orf53	up
C17orf61	down
C17orf65	up
C17orf76-AS1	down
C17orf81	up
C17orf99	up
C18orf19	down
C18orf54	up
C18orf55	up
C18orf56	up
C19orf10	down
C19orf12	down
C19orf2	up
C19orf21	down
C19orf25	up
C19orf29	up
C19orf42	up
C19orf51	up
C19orf52	up
C19orf54	down
C19orf55	up
C19orf57	up
C19orf6	up
C19orf63	up
C19orf66	up
C19orf77	down
C1D	down
C1orf112	up
C1orf135	up
C1orf144	up
C1orf145	down
C1orf159	up
C1orf174	up
C1orf182	down
C1orf201	up
C1orf228	down
C1orf35	up
C1orf43	up
C1orf52	down
C1orf55	down
C1orf56	down
C1orf85	down
C1orf9	down
C1orf96	up
C1QTNF6	down
C1QTNF9B-AS1	down
C1RL	down
C20orf112	down
C20orf152	down
C20orf195	down
C20orf20	up
C20orf4	up
C20orf46	up
C20orf72	up
C21orf119	down
C21orf2	up
C22orf13	down
C22orf33	up
C22orf39	down
C2CD2	up
C2CD3	up
C2CD4A	up
C2CD4B	up
C2orf18	down
C2orf42	down
C2orf43	down
C2orf44	up
C2orf67	down
C2orf68	up
C2orf89	up
C3orf19	up
C3orf23	down
C3orf37	up
C3orf38	down
C3orf39	up
C3orf52	down
C3orf71	down
C4orf19	up
C4orf27	up
C4orf32	down
C4orf52	down
C5orf15	down
C5orf24	up
C5orf30	down
C5orf34	up
C5orf41	down
C5orf51	down
C5orf55	down
C6orf154	down
C6orf226	down
C6orf35	down
C6orf48	down
C6orf52	down
C6orf62	down
C6orf99	down
C7orf30	up
C7orf44	up
C7orf50	up
C7orf60	down
C7orf68	up
C7orf70	up
C7orf74	up
C8orf33	up
C8orf37	down
C8orf38	up
C8orf40	down
C8orf55	up
C8orf59	down
C9orf100	up
C9orf103	down
C9orf114	up
C9orf123	down
C9orf125	up
C9orf140	up
C9orf142	up
C9orf150	down
C9orf152	up
C9orf167	down
C9orf30	up
C9orf41	down
C9orf5	down
C9orf66	down
C9orf72	down
C9orf80	up
C9orf82	down
C9orf85	down
C9orf86	up
C9orf9	down
C9orf95	down
C9orf96	down
CA1	down
CA12	down
CA13	down
CA4	down
CA5BP1	down
CA9	up
CABIN1	up
CABLES1	up
CABLES2	up
CABP4	down
CACNG8	down
CACYBP	up
CALB1	down
CALCA	up
CALCOCO1	down
CALCOCO2	down
CALD1	down
CALM3	up
CALU	down
CAMK1	up
CAMK2G	up
CAMK2N2	up
CAMKMT	up
CAMSAP2	down
CAMTA1	up
CAP1	down
CAPN12	down
CAPRIN2	down
CARD16	down
CARD8	up
CARHSP1	up
CARM1	up
CARS	up
CARS2	down
CASC2	up
CASC3	up
CASC5	up
CASK	down
CASKIN1	up
CASKIN2	up
CASP1	down
CASP2	up
CASP3	up
CASP5	down
CASP6	up
CASP7	down
CASP8	down
CASP8AP2	up
CBFA2T2	up
CBFB	up
CBL	up
CBLC	down
CBR1	down
CBR3	up
CBR4	down
CBS	down
CBX1	up
CBX2	up
CBX3	up
CBX4	down
CBX5	up
CBX7	up
CBX8	down
CCDC102A	down
CCDC109B	up
CCDC111	up
CCDC113	up
CCDC115	up
CCDC124	up
CCDC125	down
CCDC126	down
CCDC137	up
CCDC18	up
CCDC22	down
CCDC24	down
CCDC30	down
CCDC34	up
CCDC41	down
CCDC50	up
CCDC51	down
CCDC56	down
CCDC59	up
CCDC68	down
CCDC75	up
CCDC77	up
CCDC85B	up
CCDC88C	down
CCDC90A	up
CCDC90B	down
CCDC92	down
CCDC97	down
CCDC99	up
CCHCR1	up
CCL28	down
CCNA2	up
CCNB1	up
CCNB2	up
CCNC	down
CCND1	up
CCND3	up
CCNDBP1	down
CCNE1	up
CCNE2	up
CCNF	up
CCNG1	down
CCNL1	up
CCNT2	down
CCPG1	down
CCR10	down
CCR9	down
CCT5	up
CCT6A	up
CCT7	up
CCT8	up
CD151	down
CD164	down
CD320	up
CD63	down
CD74	down
CD81	up
CD8A	down
CDADC1	up
CDAN1	up
CDC16	down
CDC20	up
CDC25C	up
CDC27	up
CDC37L1	down
CDC42	down
CDC42EP1	up
CDC42EP2	down
CDC42EP3	up
CDC45	up
CDC7	up
CDC73	down
CDCA2	up
CDCA3	up
CDCA4	up
CDCA5	up
CDCA8	up
CDH1	down
CDH12	down
CDH24	up
CDK1	up
CDK10	up
CDK12	up
CDK16	up
CDK19	up
CDK2	up
CDK2AP1	up
CDK5RAP2	up
CDKN2AIP	up
CDKN2C	up
CDKN3	up
CDNF	down
CDON	up
CDR2L	up
CDS1	down
CDV3	up
CEACAM7	down
CEBPA	down
CEBPB	up
CEBPD	down
CEL	up
CENPA	up
CENPB	up
CENPE	up
CENPF	up
CENPH	up
CENPI	up
CENPJ	up
CENPK	up
CENPL	up
CENPM	up
CENPN	up
CENPO	up
CENPQ	up
CENPT	up
CENPV	up
CENPW	up
CEP104	down
CEP120	down
CEP128	up
CEP152	up
CEP250	up
CEP44	up
CEP55	up
CEP57L1	up
CEP70	up
CEP72	up
CEP76	up
CEP85	up
CEPT1	up
CERCAM	down
CERS2	down
CERS4	up
CERS5	up
CES2	down
CES4A	down
CFB	down
CFLAR	up
CFTR	down
CGN	up
CGNL1	up
CGRRF1	down
CHAC1	up
CHAF1A	up
CHAF1B	up
CHCHD1	up
CHCHD3	up
CHCHD6	up
CHD1L	up
CHD4	up
CHEK2	up
CHERP	up
CHMP1B	down
CHMP2A	down
CHMP4B	down
CHMP5	down
CHORDC1	up
CHPF2	down
CHPT1	up
CHRNA5	up
CHRNB3	down
CHST14	up
CHST8	up
CHTF18	up
CHTOP	up
CIAPIN1	down
CIB2	up
CIDEB	up
CIDEC	down
CISD3	up
CISH	up
CIT	up
CITED2	down
CKAP2L	up
CKAP5	up
CKLF	up
CKS1B	up
CKS2	up
CLCN3	down
CLCN4	down
CLCN5	down
CLDN1	up
CLDN12	down
CLDN14	up
CLDN23	down
CLINT1	down
CLK2	up
CLK3	up
CLK4	down
CLMN	up
CLN5	down
CLN8	up
CLP1	up
CLPTM1L	up
CLSPN	up
CLTA	down
CLYBL	down
CMTM1	up
CMTM7	up
CNIH4	up
CNKSR1	down
CNNM3	up
CNOT1	up
CNOT3	up
CNOT6	up
CNOT7	down
CNPY2	up
CNTD2	down
CNTNAP2	up
COBLL1	up
COBRA1	up
COG1	down
COG5	down
COG6	down
COIL	up
COL18A1	up
COL18A1-AS1	down
COL9A3	down
COMMD4	up
COMMD5	up
COMMD7	up
COMMD9	down
COPB1	down
COPG	down
COPS3	up
COPS7B	up
COPZ1	down
COQ9	up
CORO1A	up
CORT	up
COTL1	up
COX15	down
COX5A	up
COX7B	up
COX8C	down
CPEB2	down
CPEB4	down
CPLX1	up
CPNE1	up
CPSF6	up
CPSF7	up
CPT1C	down
CPXM2	up
CRADD	down
CRAMP1L	up
CREB1	up
CREB3	down
CREB3L1	down
CRELD2	up
CREM	up
CRIP1	down
CRK	down
CRLF3	down
CRLS1	up
CROCCP2	up
CRTAP	down
CRTC3	up
CRYBB2P1	down
CRYL1	down
CRYZL1	up
CSDE1	up
CSE1L	up
CSF2RA	down
CSK	up
CSNK1D	down
CSNK1E	up
CSNK1G1	down
CSNK1G2	up
CSNK2A1	up
CSNK2A2	up
CSRNP1	up
CSTB	down
CSTF2	up
CSTF2T	down
CTAGE9	down
CTBP1	up
CTCF	up
CTDSP1	down
CTDSPL	down
CTGF	down
CTH	down
CTNNA3	down
CTNNAL1	up
CTNNBL1	up
CTPS2	up
CTR9	down
CTSL2	up
CTTN	down
CTU2	up
CUL4B	down
CUL5	down
CUL7	down
CUTC	up
CWC25	up
CWF19L1	up
CXCL1	down
CXorf56	up
CXorf57	up
CXXC1	up
CYB561D2	down
CYB5D2	down
CYB5R2	up
CYB5RL	up
CYBB	down
CYC1	up
CYCS	down
CYLD	up
CYP2B6	down
CYP2C18	down
CYP2J2	down
CYP2S1	up
CYP39A1	down
CYP4V2	down
CYR61	down
CYTH2	down
CYTIP	up
DAB2	down
DAG1	up
DAGLA	down
DAK	down
DAP	up
DAXX	up
DBF4	up
DBF4B	up
DBN1	up
DBR1	up
DBT	down
DCAF11	up
DCAF15	up
DCAF16	up
DCAF17	down
DCAF8	up
DCBLD2	up
DCK	up
DCLRE1A	up
DCLRE1B	up
DCP2	down
DCPS	up
DCTD	up
DCTN1	down
DCUN1D4	up
DDA1	down
DDB2	up
DDC	down
DDIT3	down
DDR1	up
DDX19A	up
DDX23	up
DDX28	up
DDX39A	up
DDX46	up
DDX5	up
DDX50	up
DDX54	up
DDX55	up
DEAF1	down
DECR2	down
DEF8	down
DEFA6	up
DEFB1	down
DEK	up
DENND2A	down
DENND4B	up
DENND5B	up
DENR	up
DEPDC1	up
DEPDC1B	up
DEPTOR	up
DERA	up
DET1	down
DFNB31	up
DGAT1	down
DGAT2	up
DGCR2	up
DGKA	down
DGKD	down
DGKE	up
DGKH	down
DGKQ	down
DGKZ	up
DHCR24	up
DHDDS	up
DHFR	up
DHFRL1	up
DHODH	up
DHPS	down
DHRS1	down
DHRS12	down
DHRS13	up
DHRS7	down
DHX15	up
DHX30	up
DHX34	up
DHX57	up
DHX58	down
DHX9	up
DIABLO	up
DIAPH3	up
DICER1	down
DIO3	up
DIO3OS	down
DIP2B	down
DIRAS1	up
DIRAS2	up
DIRC2	up
DKFZP434I0714	down
DKFZp761E198	up
DLAT	up
DLEU2	up
DLG3	down
DLG5	up
DLGAP4	down
DLGAP5	up
DLL1	up
DMAP1	down
DMKN	down
DMPK	up
DMRT2	up
DMRTA2	up
DMXL1	down
DNA2	up
DNAH1	down
DNAH2	down
DNAJB4	down
DNAJB9	down
DNAJC10	down
DNAJC11	up
DNAJC15	down
DNAJC16	down
DNAJC2	up
DNAJC30	down
DNAJC7	up
DNAJC9	up
DNASE2	up
DNM1	up
DNM1L	up
DNMT1	up
DNMT3B	up
DNPEP	up
DOCK9	down
DOK4	down
DOLK	down
DOM3Z	down
DONSON	up
DOPEY1	down
DOT1L	up
DPCR1	down
DPF3	down
DPH2	up
DPH3	down
DPH5	down
DPM2	up
DPP8	down
DPY19L3	down
DPY19L4	down
DPY30	up
DPYSL4	up
DQX1	down
DRAM1	up
DROSHA	up
DSC2	down
DSCC1	up
DSN1	up
DTD1	up
DTNB	up
DTNBP1	up
DTWD1	up
DTX2	up
DTYMK	up
DUSP12	up
DUSP16	down
DUSP19	down
DUSP22	down
DUSP28	up
DUSP7	up
DUSP9	up
DUT	up
DUXAP10	up
DVL2	up
DVL3	up
DYNC1I1	down
DYNC1I2	down
DYNC1LI1	down
DYNC2LI1	down
DYNLL2	up
DYRK1B	down
DYX1C1	down
DZIP3	down
E2F1	up
E2F2	up
E2F3	down
E2F4	up
E2F5	down
E2F7	up
E2F8	up
EAF1	down
EAPP	down
EBAG9	down
EBLN2	up
EBNA1BP2	up
ECHDC1	up
ECT2	up
EDEM1	down
EDEM2	down
EDEM3	down
EED	up
EEF1A1	down
EEF2K	up
EFCAB11	up
EFCAB2	up
EFCAB4A	down
EFEMP1	up
EFHC1	up
EFHD2	up
EFNA3	up
EFNA5	up
EFR3A	down
EGFR	up
EGR1	down
EHBP1L1	up
EHMT2	up
EID1	down
EID2B	up
EIF1AX	up
EIF2A	down
EIF2AK3	down
EIF2AK4	up
EIF2B5	up
EIF2C1	up
EIF2C2	up
EIF2C4	down
EIF2S1	up
EIF3D	down
EIF3G	down
EIF3H	down
EIF3M	up
EIF4A2	down
EIF4A3	up
EIF4E	up
EIF4E2	up
EIF4G1	up
EIF4H	up
EIF5A	up
EIF5A2	down
ELAVL1	up
ELF1	down
ELK4	up
ELL	up
ELMO3	down
ELMOD2	down
ELOVL3	up
EME1	up
EME2	down
EMG1	up
EML2	down
EMP2	up
ENAH	down
ENDOD1	up
ENDOG	up
ENKUR	down
ENO1	up
ENO1-AS1	down
ENO2	up
ENOX2	up
ENPEP	down
ENSA	up
ENTPD3-AS1	down
ENTPD7	down
EP400	up
EPB41	up
EPB41L4A-AS1	down
EPB41L4B	down
EPB41L5	down
EPHA2	down
EPHA4	up
EPHB2	up
EPHB3	up
EPHX1	down
EPHX2	down
EPM2A	up
EPM2AIP1	down
EPN1	up
EPN3	up
EPOR	up
EPS8L1	down
EPS8L3	down
EPSTI1	down
ERAL1	up
ERBB2IP	down
ERBB3	up
ERC1	down
ERCC1	down
ERCC4	down
ERCC6L	up
ERGIC3	down
ERH	up
ERI1	up
ERI3	up
ERLEC1	down
ERLIN1	up
ERLIN2	down
ERN2	down
ERO1L	up
ESCO2	up
ESF1	up
ESPL1	up
ESPN	down
ESRP2	down
ESRRG	down
ETFB	down
ETS2	up
ETV3	down
ETV4	up
EVI5	down
EVI5L	down
EVL	down
EXD3	down
EXO1	up
EXOC1	down
EXOC4	down
EXOC6B	up
EXOC8	down
EXOG	up
EXOSC3	up
EXOSC8	up
EXOSC9	up
EXTL2	up
EXTL3	up
EYA3	up
EZH2	up
F8	up
FABP1	down
FABP6	down
FADS1	up
FADS2	up
FAF1	up
FAF2	up
FAHD1	down
FAIM	up
FAIM2	up
FAM100B	up
FAM110A	up
FAM111B	up
FAM113A	down
FAM116B	down
FAM118A	up
FAM118B	down
FAM120A	down
FAM120AOS	down
FAM122A	up
FAM122B	up
FAM125B	up
FAM127A	down
FAM132B	up
FAM134A	up
FAM134B	down
FAM149A	up
FAM160B1	down
FAM173B	up
FAM174A	down
FAM177A1	down
FAM190B	up
FAM192A	up
FAM198B	down
FAM19A2	down
FAM19A5	down
FAM20C	up
FAM27D1	up
FAM36A	down
FAM40B	up
FAM43A	up
FAM50A	down
FAM54A	up
FAM58A	up
FAM64A	up
FAM65A	up
FAM69A	up
FAM71E1	down
FAM76A	down
FAM76B	up
FAM82A2	up
FAM83B	down
FAM83D	up
FAM85A	down
FAM89B	up
FAM8A1	down
FAM91A2	down
FAM98B	up
FANCB	up
FANCC	up
FANCD2	up
FANCE	up
FANCF	down
FANCG	up
FANCI	up
FANCL	up
FANCM	up
FAR1	up
FASTKD1	up
FBF1	up
FBXL14	up
FBXL17	down
FBXL18	down
FBXL19	up
FBXL20	up
FBXL4	up
FBXL5	down
FBXO16	down
FBXO21	up
FBXO22	up
FBXO25	up
FBXO28	down
FBXO3	down
FBXO8	down
FBXW10	down
FBXW4	up
FCAMR	down
FCGBP	down
FCHO2	down
FCHSD2	up
FDX1	down
FDXR	up
FEM1B	down
FEN1	up
FEZ1	down
FEZ2	down
FGD3	down
FGF21	up
FGFBP2	down
FGFR1OP2	up
FH	up
FHDC1	up
FHIT	down
FHL3	up
FIGNL1	up
FKBP15	up
FKBP4	up
FKBP5	up
FKTN	up
FLCN	down
FLJ13744	down
FLJ20021	down
FLJ27352	down
FLJ31813	down
FLJ32063	down
FLJ33996	down
FLJ35390	down
FLJ37798	down
FLJ39051	down
FLJ43489	up
FLJ45340	up
FLNA	down
FLOT2	up
FLRT3	down
FLVCR1	up
FLYWCH1	up
FMO4	down
FMO5	down
FMOD	down
FMR1	up
FN3KRP	up
FNDC3A	down
FNTB	down
FOLR1	down
FOSL1	up
FOSL2	down
FOXA1	down
FOXD1	up
FOXJ2	up
FOXM1	up
FOXO1	down
FOXO3	up
FOXP2	down
FOXQ1	down
FOXRED1	up
FOXRED2	up
FRAS1	down
FRMD4B	down
FRY	down
FSD1L	down
FTH1	down
FTSJD1	down
FTSJD2	up
FUBP1	up
FUK	up
FUS	up
FUT11	up
FUT2	down
FUT4	down
FYCO1	up
FZD1	up
FZD3	up
FZD8	up
G2E3	up
G3BP2	down
GABARAPL1	down
GABARAPL2	down
GABRB3	down
GABRE	up
GADD45B	down
GAGE1	down
GALK1	down
GALK2	down
GALM	down
GALNT11	up
GALNT3	down
GALNT5	down
GALNTL4	down
GANC	down
GAPVD1	up
GARS	up
GAS1	up
GAS6	up
GATAD1	down
GATAD2A	up
GATC	down
GATM	down
GATS	up
GBA2	up
GBE1	up
GBF1	down
GCC2	down
GCFC1	up
GCH1	down
GCNT2	down
GCOM1	down
GDAP1	up
GDAP2	down
GDF11	up
GDI1	down
GDPD1	down
GEMIN2	up
GEMIN4	up
GEMIN6	up
GEN1	up
GFER	down
GFM2	up
GFPT1	down
GGA2	up
GGCX	up
GGPS1	down
GGT1	down
GIGYF2	up
GINS1	up
GINS4	up
GIPC2	down
GIT1	up
GJA1	up
GJB1	down
GJB3	down
GJB5	down
GKAP1	up
GLA	up
GLB1	down
GLB1L	down
GLB1L2	up
GLDC	up
GLDN	down
GLE1	up
GLIPR2	up
GLIS2	up
GLIS3-AS1	down
GLRX5	up
GLT25D1	up
GLTP	up
GLTPD1	down
GLTPD2	down
GLTSCR2	down
GLYCTK	down
GMCL1	up
GMDS	up
GMEB1	up
GMEB2	up
GMFB	down
GMPR2	down
GMPS	up
GNA11	up
GNAS	up
GNAT2	down
GNAZ	up
GNB1	down
GNB5	up
GNG4	up
GNG7	up
GNMT	up
GNS	down
GOLGA1	down
GOLGA2	down
GOLGA3	down
GOLGA5	down
GOLGA8B	down
GOLIM4	down
GOLPH3L	down
GOLT1A	down
GOLT1B	up
GOPC	down
GORASP1	up
GOSR2	down
GOT1	up
GOT2	up
GPA33	up
GPAA1	up
GPC1	up
GPC3	up
GPC4	up
GPD1	up
GPER	down
GPN2	up
GPN3	up
GPR108	down
GPR114	up
GPR116	down
GPR162	down
GPR3	up
GPR56	up
GPR63	up
GPRC5B	up
GPSM2	up
GPT2	up
GPX2	up
GRAMD1B	down
GRAMD1C	down
GRB7	up
GRIN1	up
GRN	down
GRPEL2	up
GRSF1	up
GRWD1	up
GSDMB	down
GSG2	up
GSPT1	up
GSPT2	down
GSR	down
GSTCD	up
GSTT1	down
GSTZ1	down
GSX1	up
GTF2H1	up
GTF3C3	up
GTPBP1	up
GTPBP6	up
GTSE1	up
GUCY2C	down
GUF1	up
GYG1	up
H1FX	up
H2AFV	up
H2AFX	up
H2AFY2	up
H2AFZ	up
HADHA	down
HADHB	down
HAPLN3	up
HARS	up
HARS2	up
HAT1	up
HAUS1	up
HAUS2	up
HAUS3	up
HAUS6	up
HAUS7	up
HAUS8	up
HAVCR2	down
HBP1	down
HCCS	down
HCFC1	up
HCP5	down
HDAC2	up
HDAC3	up
HDAC4	up
HDAC6	down
HDAC8	up
HDGF	up
HDHD3	down
HDLBP	up
HEATR2	up
HEATR7A	down
HEATR7B1	down
HEBP2	down
HECTD3	down
HELQ	down
HEPACAM2	up
HEPH	down
HERC1	up
HERC4	down
HERPUD1	down
HERPUD2	down
HEXDC	up
HHEX	up
HHLA3	down
HIBADH	down
HIC2	down
HIF1AN	up
HIF3A	down
HIGD2A	down
HINFP	up
HINT1	down
HINT3	up
HIP1	up
HIPK1	down
HIPK3	down
HIRA	up
HIRIP3	up
HIST1H1E	up
HIST1H2AC	down
HIST1H2AE	down
HIST2H2BE	down
HIST3H2A	down
HJURP	up
HKDC1	down
HLA-DMA	down
HLA-E	down
HLCS	up
HLF	up
HMG20B	up
HMGB1	up
HMGB2	up
HMGB3	up
HMGB3P1	up
HMGCL	down
HMGN1	up
HMGN2	up
HMGN5	up
HMGXB4	up
HMMR	up
HMOX1	down
HN1	down
HNF4A	down
HNF4G	down
HNRNPA0	up
HNRNPA2B1	up
HNRNPA3	up
HNRNPAB	up
HNRNPD	up
HNRNPF	up
HNRNPH3	up
HNRNPL	up
HNRNPM	up
HNRNPR	up
HNRNPU	up
HNRNPU-AS1	up
HNRNPUL1	up
HNRNPUL2	up
HNRPLL	down
HOMER2	down
HOMER3	up
HOOK2	down
HOOK3	up
HOXA10	down
HOXA11	down
HOXA11-AS1	down
HOXA13	down
HOXA7	down
HOXB13	down
HOXB13-AS1	down
HOXB3	down
HOXB6	down
HOXB9	down
HP1BP3	up
HPS3	up
HPS4	up
HPSE	up
HR	up
HRCT1	down
HRK	down
HS1BP3	down
HS2ST1	up
HS3ST1	up
HS3ST3B1	down
HS6ST1	up
HSD17B1	down
HSD3B7	up
HSPA13	down
HSPA14	up
HSPA1L	down
HSPA4L	up
HSPA9	up
HSPB11	up
HSPBAP1	up
HSPD1	up
HSPE1	up
HSPG2	down
HTATIP2	down
HYAL1	down
HYI	down
IAH1	down
IARS	up
IBA57	down
IBTK	down
ICA1	down
ICAM2	down
ICAM4	down
ICK	up
ICMT	up
ICOSLG	up
ID1	up
ID2	down
ID3	up
ID4	up
IDH1	down
IDH2	up
IDH3A	up
IDH3B	up
IDI1	down
IDI2-AS1	down
IDUA	down
IER3	up
IFFO2	up
IFI16	down
IFI27L2	down
IFI30	up
IFNAR2	up
IFRD1	up
IFT172	down
IFT43	down
IFT80	up
IGBP1	down
IGF2BP3	down
IGF2R	down
IGFBP2	up
IGFBP4	up
IGFL2	down
IGFLR1	up
IGL@	down
IHH	down
IKZF4	up
IKZF5	up
IL13RA1	up
IL15	up
IL17RA	up
IL18	down
IL1RAPL2	up
IL32	down
ILDR1	down
ILF2	up
ILF3	up
ILKAP	up
ILVBL	up
IMMP1L	up
IMPA1	down
IMPA2	up
INCENP	up
ING1	up
INHBC	up
INO80B	down
INO80E	up
INPP4A	up
INPP5B	up
INPP5F	up
INTS1	up
INTS10	up
INTS3	up
INTS6	down
INTS9	up
INTU	down
IPCEF1	down
IPO9	up
IQGAP3	up
IRAK1	up
IRAK1BP1	up
IREB2	up
IRF6	down
IRF7	up
IRGQ	down
IRS2	down
ISG20L2	up
ISOC1	up
ISY1	up
ITCH	down
ITFG2	up
ITFG3	up
ITGAE	up
ITGAV	down
ITGB1	up
ITM2A	down
ITM2B	down
ITPKB	up
ITPKC	down
ITPRIP	up
ITPRIPL2	up
ITSN1	down
ITSN2	down
IVD	up
IVNS1ABP	down
JAG1	down
JAK1	up
JAK3	down
JARID2	up
JDP2	up
JMJD4	up
JMJD5	down
JOSD1	down
JPH1	up
JPH2	down
JUB	down
JUNB	down
JUND	down
JUP	down
KANK2	up
KAT7	up
KATNA1	up
KBTBD2	up
KBTBD3	down
KBTBD8	up
KCMF1	up
KCNC3	down
KCNC4	up
KCNH2	up
KCNIP3	up
KCNJ11	up
KCNN1	down
KCNQ1	up
KCNQ2	up
KCNS3	up
KCNT1	up
KCTD1	down
KCTD11	down
KCTD18	down
KCTD21	down
KCTD6	up
KDELC1	up
KDELR3	down
KDM1A	up
KDM1B	up
KDM2B	up
KDM4A	down
KDM4C	down
KDM6A	down
KDM6B	down
KEAP1	up
KHDRBS3	up
KHK	up
KHSRP	up
KIAA0100	up
KIAA0101	up
KIAA0141	down
KIAA0182	up
KIAA0319L	down
KIAA0494	down
KIAA0513	down
KIAA0528	up
KIAA0649	up
KIAA0895	down
KIAA0922	up
KIAA0930	up
KIAA1033	down
KIAA1143	down
KIAA1147	up
KIAA1161	down
KIAA1310	up
KIAA1324	up
KIAA1370	down
KIAA1468	down
KIAA1524	up
KIAA1530	down
KIAA1549	up
KIAA1598	down
KIAA1609	up
KIAA1908	down
KIAA1949	up
KIAA1967	up
KIAA2018	down
KIF11	up
KIF14	up
KIF15	up
KIF18A	up
KIF18B	up
KIF1C	up
KIF20A	up
KIF22	up
KIF23	up
KIF26A	up
KIF2C	up
KIF3C	up
KIF4A	up
KIFC1	up
KIFC2	down
KISS1R	up
KIT	down
KLC1	up
KLC4	down
KLF11	up
KLF16	up
KLF2	down
KLF7	down
KLF9	down
KLHDC10	up
KLHDC3	up
KLHDC4	up
KLHDC5	up
KLHDC8B	up
KLHL18	up
KLHL21	up
KLHL26	up
KLHL28	down
KLHL7	up
KLHL9	down
KLK1	down
KLK11	down
KLK12	down
KLK15	up
KLK4	up
KLK7	up
KNTC1	up
KPNA2	up
KPNA3	up
KPTN	down
KRCC1	down
KRI1	up
KRR1	up
KRT10	down
KRT8	down
KRT8P12	down
KRTAP17-1	up
KRTAP3-1	up
KRTAP3-2	up
KRTAP3-3	up
KRTAP9-4	up
KTI12	down
KY	up
L2HGDH	up
LACC1	down
LAIR1	down
LAMA5	down
LAMB2	down
LAMB2P1	down
LAMC1	down
LAMP1	down
LAMP3	up
LAMTOR1	down
LANCL2	down
LARGE	down
LARP1B	down
LARS	up
LARS2	up
LASP1	up
LBR	up
LCLAT1	up
LCN15	up
LDHD	down
LDLRAP1	down
LENG8	down
LEPREL4	up
LEPROTL1	down
LETM1	up
LETM2	up
LETMD1	down
LGALS8-AS1	down
LGALS9	down
LGALSL	down
LHFPL2	down
LHFPL4	down
LHX2	up
LIG1	up
LIG3	up
LIG4	down
LILRA5	down
LIME1	down
LIMK2	up
LIN9	up
LINC00113	down
LINC00238	up
LINC00263	down
LINC00319	down
LINC00324	down
LINC00339	down
LINC00470	down
LINC00483	down
LINS	down
LIPA	down
LIPE	up
LIPG	up
LMAN2L	down
LMBR1	up
LMBRD2	down
LMF1	down
LMLN	up
LMNB2	up
LNP1	down
LNX1	down
LNX2	down
LOC100009676	down
LOC100049716	down
LOC100127891	down
LOC100128126	down
[truncated: 2,274 more rows]

## Sheet: DLD1_SW480_only
gene	DLD1	SW480
ABCB1	up	up
ABHD6	up	up
ABR	down	down
ACTR3B	up	up
ADAMTS19	up	up
ADSL	up	up
AFAP1	down	down
AIF1L	up	up
ALDH3A2	down	down
AP1S2	down	down
APOL6	down	down
ARF6	down	down
ARMC8	down	down
B3GNT3	down	down
BAD	down	down
BCL2L15	up	up
BDNF	up	up
BEGAIN	up	up
BST2	down	down
C17orf76	down	down
C1QTNF9B-AS1	up	up
C5orf13	up	up
C7orf40	up	up
CCNB1IP1	up	up
CCNO	up	up
CD44	up	up
CD83	up	up
CD9	down	down
CDK19	down	down
CFLAR	down	down
CR2	up	up
CTDSPL	up	up
CXXC5	down	down
DAAM1	down	down
DCAF4	up	up
DMXL2	down	down
DPYSL3	up	up
ENPP4	down	down
ENSA	down	down
FAM129B	down	down
FGF18	up	up
FHL2	down	down
FNIP2	down	down
GAD1	up	up
GAS5	up	up
GJA3	up	up
HAS2	up	up
HFE	down	down
HPCAL4	up	up
ID1	down	down
IL13RA1	down	down
IMP3	up	up
IRF1	down	down
ISM1	up	up
ITPRIPL2	down	down
KATNB1	up	up
KCNJ8	up	up
KHNYN	down	down
KIAA0232	down	down
KIAA1671	down	down
KIF9	up	up
KLHDC2	down	down
KRT15	down	down
LOC100134361	up	up
LOC100505644	up	up
LOC100507303	up	up
LOC644192	down	down
LPGAT1	down	down
LYST	down	down
MAOB	up	up
MATR3	up	up
MBNL1	down	down
MCOLN2	up	up
MEGF9	down	down
MEIS2	down	down
MIR17HG	up	up
MKI67IP	up	up
MYEOV	down	down
NACC2	down	down
NEDD9	down	down
NLE1	up	up
NME1	up	up
NOP2	up	up
NPTX2	up	up
NSUN5P1	up	up
NTN4	down	down
OR7E14P	down	down
OTUD1	down	down
PDCD2L	up	up
PIK3AP1	up	up
PLCE1	down	down
PLD6	up	up
POLR3G	up	up
PPP2R2C	up	up
PRR15	down	down
PTDSS1	up	up
PTGR1	down	down
PWWP2A	down	down
RAB3B	down	down
RABEPK	up	up
RAP2B	down	down
RBPMS	down	down
RCL1	up	up
RNF44	up	up
RORA	up	up
RPIA	up	up
RSL1D1	up	up
SAT1	down	down
SBF1	down	down
SCNN1A	down	down
SDC4	down	down
SFXN4	up	up
SLAIN2	down	down
SLC16A10	up	up
SLC2A3	up	up
SLC44A1	down	down
SLC4A8	up	up
SLC6A16	up	up
SLC7A2	up	up
SLC9B2	up	up
SMPD1	down	down
SMPDL3B	up	up
SNHG1	up	up
SNRK	down	down
SPTLC3	up	up
SUSD4	up	up
SVIL	down	down
TAB3	down	down
TAPBPL	down	down
TBC1D9	down	down
TFAP2C	down	down
TFB2M	up	up
THBS1	down	down
TINAGL1	down	down
TNFRSF19	up	up
TPM4	down	down
TRERF1	down	down
TXNRD1	down	down
WDR20	down	down
WFDC9	up	up
ZNF148	down	down
ZNF846	down	down

## Sheet: DLD1_LS174T_only
gene	DLD1	LS174T
AARSD1	up	up
ABAT	down	down
ACAA1	down	down
ACER3	down	down
ACOX1	down	down
ACSF2	down	down
ACSL1	down	down
ADAT2	up	up
AGR2	down	down
AGR3	down	down
AK2	up	up
AKIRIN1	down	down
AKR1B10	down	down
AKR1C1	down	down
AKR1C2	down	down
ALAS1	down	down
ALDH1B1	up	up
ALDH3B1	down	down
ALDH3B2	down	down
ALS2CL	down	down
ANAPC7	up	up
ANGEL1	up	up
ANKH	up	up
ANXA11	down	down
APPL2	down	down
AQP3	down	down
ARF4	down	down
ARHGDIB	down	down
ARHGEF37	down	down
ARL14	down	down
ARL4C	up	up
ARL6IP5	down	down
ARRB1	up	up
ASAH1	down	down
ASAP1	up	up
ASAP3	down	down
ATG4A	down	down
ATL1	down	down
ATP10B	down	down
AUTS2	up	up
B3GALT4	down	down
B3GNT5	down	down
BAIAP2L1	down	down
BAZ1A	up	up
BCAS1	down	down
BCL3	down	down
BDKRB2	down	down
BLM	up	up
BMP4	up	up
BMPR2	down	down
BOP1	up	up
BRCA1	up	up
BRCA2	up	up
BRIP1	up	up
BRIX1	up	up
BTBD9	down	down
BTC	down	down
BYSL	up	up
C10orf26	down	down
C10orf54	down	down
C11orf73	up	up
C12orf11	up	up
C12orf48	up	up
C12orf75	down	down
C14orf129	down	down
C15orf48	down	down
C16orf7	down	down
C17orf89	up	up
C1orf106	down	down
C1orf116	down	down
C1orf198	up	up
C1orf21	down	down
C20orf27	up	up
C2orf72	down	down
C3orf26	up	up
C4BPB	down	down
C4orf46	up	up
C5orf32	down	down
C7orf43	down	down
C8orf83	down	down
C9orf91	up	up
CAPG	down	down
CAPN5	down	down
CAPN9	down	down
CASD1	down	down
CC2D2B	up	up
CCDC138	up	up
CCDC86	up	up
CCNG2	down	down
CCNYL1	down	down
CCRL2	down	down
CD177	down	down
CD24	down	down
CD3EAP	up	up
CDA	down	down
CDC42BPA	down	down
CDC6	up	up
CDCA7	up	up
CDH17	down	down
CDK4	up	up
CDK5R1	up	up
CDK6	up	up
CDKN2AIPNL	up	up
CDT1	up	up
CEACAM5	down	down
CEACAM6	down	down
CECR5	up	up
CEP68	up	up
CHCHD4	up	up
CHDH	up	up
CHM	down	down
CHMP2B	down	down
CHRNB1	up	up
CIRH1A	up	up
CLDN2	up	up
CLDN4	down	down
CLIC1	down	down
CLIC3	down	down
CLTB	down	down
CMBL	down	down
COQ10B	down	down
CORO1B	down	down
CORO2A	down	down
CPOX	up	up
CPT1A	down	down
CREBL2	down	down
CTNNA1	down	down
CTPS	up	up
CTTNBP2NL	down	down
CUEDC2	up	up
CYB5B	up	up
CYP26B1	up	up
CYP4F11	down	down
CYP4F2	down	down
CYP4X1	up	up
DDX11	up	up
DDX18	up	up
DDX58	down	down
DDX60	down	down
DHRS9	down	down
DIEXF	up	up
DIXDC1	up	up
DLEU1	up	up
DNAJA3	up	up
DNAJB14	down	down
DPP4	down	down
DPP7	up	up
DST	down	down
DTL	up	up
DUSP10	down	down
DUSP8	down	down
DYNLT3	down	down
EARS2	up	up
ECHDC2	down	down
EEF1E1	up	up
EGF	down	down
EHF	down	down
EIF3B	up	up
EIF4EBP1	up	up
ELL2	down	down
ENC1	up	up
ENPP5	down	down
EPAS1	down	down
EPB41L1	down	down
EPG5	up	up
ERP27	down	down
ETHE1	down	down
EXD2	down	down
EXOC6	down	down
EXOSC2	up	up
EXOSC5	up	up
EXT1	down	down
EZR	down	down
F11R	down	down
F2RL1	down	down
FAM102A	down	down
FAM114A1	down	down
FAM149B1	down	down
FAM162A	down	down
FAM178A	up	up
FAM188A	down	down
FAM59A	down	down
FAM83E	down	down
FAM84A	up	up
FANCA	up	up
FBL	up	up
FBLIM1	down	down
FBRSL1	up	up
FBXO5	up	up
FGFRL1	up	up
FLNB	down	down
FMNL2	up	up
FRMD3	down	down
FRS2	down	down
FTSJ2	up	up
FXYD3	down	down
GALNT1	down	down
GALNT2	down	down
GAR1	up	up
GATA6	down	down
GCAT	up	up
GCNT3	down	down
GGCT	up	up
GGT6	down	down
GINS2	up	up
GINS3	up	up
GIPC1	down	down
GJB2	up	up
GK	down	down
GK3P	down	down
GM2A	down	down
GNAQ	down	down
GPATCH4	up	up
GPCPD1	down	down
GPR39	down	down
GRAMD3	down	down
GSTA4	down	down
H2BFS	down	down
HAUS5	up	up
HBEGF	down	down
HELLS	up	up
HERC6	down	down
HGD	down	down
HIGD1A	down	down
HIPK2	down	down
HIST1H2BD	down	down
HIST1H2BF	down	down
HIST1H2BK	down	down
HIST1H3H	down	down
HIST1H4C	up	up
HMGCS2	down	down
HMGN2P46	down	down
IDS	down	down
IFI27	down	down
IFI6	down	down
IFIT1	down	down
IFIT2	down	down
IFITM10	down	down
IL10RB	down	down
IL17RB	up	up
IL1R2	down	down
IL1RN	down	down
IL27RA	up	up
IL33	down	down
ILDR2	up	up
ING5	up	up
INSIG2	down	down
IP6K2	down	down
IPO4	up	up
IQGAP1	down	down
IRF9	down	down
ISG15	down	down
ISG20	down	down
ISX	down	down
ITGB3BP	up	up
ITPR2	up	up
KANK1	up	up
KBTBD6	up	up
KCNK5	down	down
KCNQ4	up	up
KCTD10	down	down
KDM5B	down	down
KIAA0226L	up	up
KIAA1274	up	up
KIAA1539	down	down
KIF13B	down	down
KIF1B	down	down
KLF3	down	down
KLF5	down	down
KLF6	down	down
KRT19	down	down
KRT20	down	down
LAMB3	down	down
LAMC2	down	down
LAMP2	down	down
LEF1	up	up
LFNG	up	up
LGALS3	down	down
LGALS4	down	down
LGR4	down	down
LGR5	up	up
LIMA1	down	down
LIPH	down	down
LOC100128881	up	up
LOC100505633	down	down
LOC100505989	down	down
LOC100506054	up	up
LOC100507246	up	up
LOC146336	down	down
LOC158402	down	down
LOC388796	up	up
LOC401052	down	down
LPAR5	down	down
LRP12	down	down
LXN	down	down
LYAR	up	up
MALT1	up	up
MAN2B2	down	down
MANEAL	up	up
MAP7	down	down
MAPK3	down	down
MARCH2	down	down
MARS2	up	up
MCM2	up	up
MCM3	up	up
MCM5	up	up
MCM6	up	up
MCMBP	up	up
MCTP2	down	down
MECOM	down	down
MEF2C	down	down
METTL3	up	up
MFAP3L	down	down
MFSD1	down	down
MFSD6	down	down
MLLT6	up	up
MMP28	down	down
MORC4	up	up
MRE11A	up	up
MRPL16	up	up
MRPL50	up	up
MRPS2	up	up
MRPS26	up	up
MRTO4	up	up
MSH2	up	up
MSH6	up	up
MT1X	up	up
MTERFD1	up	up
MTFP1	up	up
MTMR2	down	down
MUC5AC	down	down
MVP	down	down
MXD1	down	down
MYB	up	up
MYLK	down	down
MYO19	up	up
NAA25	up	up
NAP1L1	up	up
NAT10	up	up
NAV1	down	down
NCL	up	up
NCOA3	down	down
NDFIP2	down	down
NDUFAF4	up	up
NEU1	down	down
NFKBIZ	down	down
NHP2	up	up
NOC2L	up	up
NOL11	up	up
NOLC1	up	up
NOP14	up	up
NOP16	up	up
NOP56	up	up
NOSTRIN	down	down
NOTCH2	down	down
NR2C2AP	up	up
NR3C2	down	down
NT5C2	down	down
NT5DC3	up	up
NUDCD1	up	up
NUDT15	up	up
NUDT3	up	up
NUDT4	down	down
NUFIP1	up	up
NUP160	up	up
NUP35	up	up
O3FAR1	down	down
OAF	up	up
OAS1	down	down
OASL	down	down
OAZ3	down	down
OPN3	down	down
OPTN	down	down
OSBPL7	down	down
OVOS2	up	up
PA2G4	up	up
PAAF1	up	up
PAG1	down	down
PAK1IP1	up	up
PASK	up	up
PCID2	up	up
PDCD11	up	up
PDE4D	down	down
PDE7A	up	up
PDE8B	up	up
PDLIM2	down	down
PDSS1	up	up
PDXDC1	down	down
PEX3	up	up
PFAS	up	up
PI3	down	down
PKIB	down	down
PLA2G4A	up	up
PLAC8	down	down
PLCD3	down	down
PLS1	down	down
PLS3	down	down
PLSCR4	down	down
PLXNA2	down	down
PLXNB2	down	down
PMS1	up	up
POLA1	up	up
POLD1	up	up
POLR1B	up	up
POLR1E	up	up
PPAN	up	up
PPAP2A	down	down
PPARA	down	down
PPARGC1B	up	up
PPIF	up	up
PPM1L	down	down
PPP1R14D	down	down
PPP1R3B	down	down
PPP2R5B	down	down
PPRC1	up	up
PRIM1	up	up
PROM2	down	down
PRR15L	down	down
PRSS22	down	down
PRSS3	down	down
PSMG1	up	up
PSMG4	up	up
PTK6	down	down
PTP4A1	down	down
PTPRF	down	down
PTPRH	down	down
PTPRR	down	down
PUS1	up	up
PVT1	up	up
RAB11A	down	down
RAB11FIP1	down	down
RAB11FIP3	up	up
RAB18	down	down
RAB25	down	down
RAB27B	down	down
RAB3D	down	down
RAB8B	down	down
RAP1GAP	down	down
RARRES1	down	down
RBFA	up	up
REG4	down	down
RGMB	up	up
RHBDF1	down	down
RHOF	down	down
RHPN2	down	down
RNASEH2B	up	up
RNASEL	down	down
RND3	down	down
RNF103	down	down
RNF138	up	up
RNF166	up	up
ROR1	up	up
RP2	down	down
RPA2	up	up
RRBP1	down	down
RRP9	up	up
RSAD2	down	down
RTKN2	up	up
RUVBL1	up	up
S100A14	down	down
S100A16	down	down
S100P	down	down
SACS	up	up
SAMD9	down	down
SAP30	up	up
SCIN	down	down
SDCBP2	down	down
SDCCAG3	up	up
SEC23A	down	down
SECISBP2L	down	down
SEH1L	up	up
SEMA3B	down	down
SERINC2	down	down
SETD6	up	up
SH3BGRL2	down	down
SH3RF1	down	down
SHD	down	down
SHOC2	down	down
SHROOM3	down	down
SIDT1	down	down
SLC12A2	up	up
SLC19A1	up	up
SLC22A23	down	down
SLC25A20	down	down
SLC29A3	down	down
SLC35A3	down	down
SLC35F2	up	up
SLC37A1	down	down
SLC39A8	up	up
SLC44A3	down	down
SLC44A4	down	down
SLC5A1	up	up
SLC7A11	down	down
SLC9A1	down	down
SLC9A3R1	down	down
SLCO2B1	down	down
SLCO4A1	up	up
SMARCC1	up	up
SMPDL3A	down	down
SORBS1	up	up
SOX4	up	up
SOX9	up	up
SPATA20	down	down
SPDEF	down	down
SPPL2A	down	down
SQSTM1	down	down
SRGAP1	down	down
SRPK1	up	up
SRR	up	up
SSH3	down	down
SSRP1	up	up
ST6GALNAC1	down	down
STAP2	down	down
STARD10	down	down
STS	down	down
STX12	down	down
STXBP6	up	up
SUPT16H	up	up
SUSD1	down	down
SUV39H2	up	up
SYNCRIP	up	up
SYNJ2BP	down	down
TAF4B	up	up
TANK	down	down
TBC1D4	up	up
TBCD	up	up
TBRG4	up	up
TEAD2	up	up
TEAD4	up	up
TERT	up	up
TESC	up	up
TFAM	up	up
TFF1	down	down
TFF3	down	down
TGFB2	up	up
TGFBR3	up	up
TIMELESS	up	up
TMBIM1	down	down
TMCO3	down	down
TMED4	down	down
TMEM106B	down	down
TMEM120B	up	up
TMEM135	down	down
TMEM140	down	down
TMEM45B	down	down
TMEM52	up	up
TMEM61	down	down
TNFSF10	down	down
TNIP1	down	down
TOM1L2	down	down
TP53	up	up
TP53I3	down	down
TP53INP1	down	down
TP53INP2	down	down
TRANK1	down	down
TRIM22	down	down
TRIM29	down	down
TRIM31	down	down
TRPM4	down	down
TSFM	up	up
TSKU	down	down
TSPAN3	down	down
TSR1	up	up
TTC27	up	up
TTC39A	down	down
TTC39C	up	up
UAP1L1	up	up
UGDH	down	down
UHRF1	up	up
UNC13B	down	down
UNG	up	up
URB1	up	up
USP13	up	up
UTP20	up	up
VASH2	up	up
VILL	down	down
VIPR1	down	down
VPS37B	down	down
WDR26	down	down
WDR5	up	up
WIPF2	down	down
WIPI1	down	down
WWC2	down	down
YPEL2	down	down
YPEL5	down	down
ZBTB7A	down	down
ZBTB7C	down	down
ZG16	down	down
ZNF264	down	down
ZNF367	up	up
ZNF467	down	down
ZNF511	up	up
ZNF575	down	down

## Sheet: SW480_LS174T_only
gene	SW480	LS174T
ABCF2	up	up
ABP1	down	down
ACAP2	down	down
ACOT8	down	down
ACOX2	down	down
ACTA2	down	down
ADAMTS17	up	up
ADD3	down	down
ADRA2C	up	up
AFF4	down	down
AFG3L2	up	up
AGA	down	down
AGPAT5	up	up
AHRR	up	up
AKT2	up	up
ALDH3A1	down	down
ALS2	down	down
AMACR	up	up
ANAPC16	down	down
ANKS6	up	up
ANO6	down	down
ANXA3	down	down
AQP11	down	down
AREG	down	down
ARFGAP3	down	down
ARG2	up	up
ARHGAP32	up	up
ARID5B	up	up
ASAP2	down	down
ASB9	down	down
ASL	down	down
ASNS	up	up
ATF4	up	up
ATG16L1	down	down
ATL3	down	down
ATP2C1	down	down
ATP6V1G1	down	down
AXL	down	down
B4GALNT4	up	up
B4GALT5	down	down
B9D1	down	down
BCAR3	down	down
BCCIP	up	up
BCL9L	down	down
BIRC2	down	down
BLCAP	down	down
C10orf47	down	down
C11orf80	down	down
C11orf95	up	up
C12orf34	up	up
C12orf41	up	up
C17orf96	up	up
C18orf32	down	down
C1orf226	down	down
C1orf61	up	up
C4orf3	down	down
C4orf33	down	down
C5orf25	up	up
C5orf44	down	down
C6orf120	down	down
C6orf57	down	down
C7orf26	up	up
C9orf3	up	up
CACNA2D2	up	up
CACNA2D4	down	down
CALB2	down	down
CAMK2N1	down	down
CAMKK2	up	up
CAP2	down	down
CAPZB	down	down
CASP4	down	down
CAST	down	down
CAT	down	down
CAV2	down	down
CCND2	up	up
CDKN1C	up	up
CELF1	up	up
CELSR2	up	up
CENPBD1	down	down
CEP78	up	up
CERS6	up	up
CFL2	down	down
CHCHD7	up	up
CHD7	up	up
CITED1	up	up
CKB	up	up
CNPY3	up	up
COL2A1	up	up
COX4NB	up	up
CPEB3	down	down
CPPED1	down	down
CPT2	down	down
CRABP2	up	up
CRIM1	down	down
CSRP2	up	up
CST1	up	up
CST2	up	up
CTBS	down	down
CTSA	down	down
CYB5A	up	up
CYFIP2	up	up
CYP3A5	down	down
DACH1	up	up
DAZAP2	down	down
DCUN1D1	down	down
DCUN1D5	up	up
DCXR	up	up
DDAH2	up	up
DDN	up	up
DHRS2	up	up
DIDO1	up	up
DKK4	up	up
DLX1	up	up
DLX4	up	up
DNASE1L1	down	down
DPEP1	up	up
DSE	down	down
DSTYK	up	up
DTX3L	down	down
DUSP4	down	down
DUSP6	down	down
EFNA4	up	up
EFR3B	up	up
EHHADH	down	down
EIF2AK1	up	up
EPT1	up	up
EREG	down	down
ERMAP	down	down
ERN1	up	up
ETFDH	down	down
EXOC7	down	down
EXPH5	up	up
FAM105B	up	up
FAM110C	down	down
FAM114A2	down	down
FAM175A	down	down
FAM18B1	down	down
FAM73A	down	down
FAM82B	down	down
FBXO31	up	up
FBXO45	up	up
FBXO9	up	up
FER	down	down
FERMT1	up	up
FGF19	up	up
FGFR4	up	up
FKBP1A	down	down
FNIP1	down	down
FOS	down	down
FOXA2	up	up
FRAT1	up	up
FRMD5	down	down
GAL	up	up
GALE	down	down
GCDH	up	up
GCLC	down	down
GDA	down	down
GDF15	down	down
GGH	up	up
GIT2	down	down
GLRX	down	down
GLS	down	down
GMPPA	down	down
GMPPB	down	down
GNG12	down	down
GNPTAB	down	down
GOLGA7	up	up
GPX8	down	down
GRPEL1	up	up
GSTK1	down	down
GTF2A2	down	down
GTPBP2	down	down
H2AFJ	down	down
H3F3B	up	up
HAS3	up	up
HEBP1	down	down
HEMK1	down	down
HES1	down	down
HES6	up	up
HEXA	down	down
HEXIM1	down	down
HMGA2	down	down
HMHA1	down	down
HNMT	down	down
HOXB7	down	down
HPGD	down	down
HRH1	down	down
HSD17B2	down	down
HSD17B6	up	up
HTR7P1	down	down
ICA1L	down	down
IFITM1	up	up
IFITM2	up	up
IFITM3	up	up
IGFBP6	down	down
INADL	down	down
INHBE	up	up
INO80C	down	down
INPP1	down	down
INPP4B	down	down
IRS1	down	down
ITGB4	down	down
ITGB5	down	down
ITPKA	up	up
JAG2	up	up
JRKL	down	down
KCNAB2	up	up
KIAA1217	down	down
KIAA1257	up	up
KIF21B	up	up
KIFAP3	down	down
KLHL35	up	up
KLHL8	up	up
KLK10	down	down
KPNB1	up	up
KREMEN1	up	up
KRT75	up	up
LACTB	down	down
LACTB2	down	down
LAMA3	down	down
LAMB1	down	down
LATS2	down	down
LBH	down	down
LCN2	down	down
LGALS1	down	down
LINC00460	down	down
LINC00467	down	down
LMNA	down	down
LOC100128822	down	down
LOC100505761	up	up
LOC100506098	down	down
LOC100506649	up	up
LOC100506860	down	down
LOC100506935	down	down
LOC728613	up	up
LOC729013	down	down
LOC93622	up	up
LOXL3	up	up
LPL	down	down
LRPAP1	up	up
LYZ	down	down
LZTFL1	up	up
MAK16	up	up
MARCKSL1	up	up
MAT2A	up	up
MBNL3	down	down
MCFD2	down	down
MCTS1	down	down
MED28	up	up
MED7	down	down
MESDC2	up	up
METTL16	up	up
MEX3C	down	down
MGAT4B	down	down
MOSC1	up	up
MOSC2	down	down
MOSPD2	down	down
MOV10	down	down
MPP1	up	up
MSN	down	down
MSX1	up	up
MTHFD2	up	up
MTUS1	down	down
MYCL1	up	up
MYH9	down	down
MYL6	down	down
NAAA	down	down
NAT8L	up	up
NDUFAF3	down	down
NEDD4L	down	down
NELF	up	up
NGEF	down	down
NMI	down	down
NMNAT1	down	down
NOL3	down	down
NOTCH1	up	up
NOTCH2NL	down	down
NQO1	down	down
NR1H3	down	down
NRARP	up	up
NUDT7	down	down
NXT1	up	up
ODC1	up	up
ORMDL2	down	down
OSBPL10	down	down
OSBPL2	up	up
OSBPL6	up	up
OTUB2	down	down
P4HA2	down	down
PAOX	down	down
PAPSS2	down	down
PARD6B	down	down
PARVA	down	down
PATZ1	up	up
PCIF1	up	up
PDE6D	up	up
PDLIM1	down	down
PDLIM5	down	down
PDZD11	down	down
PDZD2	up	up
PDZD8	up	up
PDZK1	down	down
PEX11B	down	down
PHLDA2	down	down
PHYH	down	down
PICALM	down	down
PIGB	down	down
PIGV	down	down
PION	down	down
PJA2	down	down
PLA2G16	down	down
PLAT	down	down
PLAUR	down	down
PLK2	down	down
PLSCR1	down	down
PMEPA1	down	down
PNKP	down	down
PPAPDC2	down	down
PPARD	up	up
PPM1F	up	up
PPP3CA	down	down
PRKAG2	down	down
PRKAR1A	down	down
PRKCDBP	down	down
PRKRIR	up	up
PROS1	down	down
PRPF4	up	up
PRR3	up	up
PRRC2B	up	up
PRRG1	down	down
PRSS33	down	down
PSEN2	up	up
PSMB8	down	down
PSMC2	down	down
PSMD11	up	up
PTCH1	up	up
PTEN	down	down
PTPN21	down	down
PXN	down	down
PYCARD	down	down
PYCR1	up	up
R3HDM2	down	down
RAB7L1	down	down
RABGAP1L	down	down
RAP2C	down	down
RAVER2	down	down
RBM3	down	down
RCN1	up	up
RCN2	up	up
RDH10	down	down
REEP1	up	up
RERE	up	up
RGS3	down	down
RIT1	down	down
RNASEH2C	up	up
RNF8	up	up
RNFT1	down	down
ROCK1	down	down
ROCK2	down	down
RPL13	up	up
RPUSD3	up	up
RRAS	down	down
RTN4	down	down
RUNX2	up	up
S100A2	down	down
SAR1B	down	down
SCRN3	down	down
SDCBP	down	down
SDK1	up	up
SEC14L1	down	down
SELENBP1	down	down
SERBP1	up	up
SERGEF	up	up
SERPINA1	down	down
SERPINB1	down	down
SERPINB8	down	down
SERPINE2	down	down
SF3B3	up	up
SGPP1	down	down
SH3GLB1	down	down
SH3PXD2B	up	up
SH3RF2	down	down
SIAE	down	down
SKAP2	down	down
SLC17A5	down	down
SLC1A5	up	up
SLC22A18	down	down
SLC22A5	up	up
SLC25A15	up	up
SLC25A19	up	up
SLC25A24	down	down
SLC25A33	up	up
SLC29A1	up	up
SLC35B3	down	down
SLC3A2	up	up
SLC6A8	up	up
SLC7A5	up	up
SNAPC4	up	up
SNRNP70	up	up
SNRPA1	up	up
SNX9	down	down
SORBS2	up	up
SOS1	up	up
SOS2	down	down
SP100	down	down
SP5	up	up
SPA17	down	down
SPG11	down	down
SPRED1	down	down
SPSB2	down	down
SSFA2	down	down
ST3GAL1	down	down
ST6GAL1	up	up
ST7L	up	up
STAT1	down	down
STX3	up	up
STX4	down	down
SULT1C2	down	down
SUMF1	down	down
SYK	up	up
SYT7	up	up
TATDN2	up	up
TAX1BP1	down	down
TBC1D2	down	down
TCEAL1	down	down
TCF12	down	down
TCF3	up	up
TCF7	up	up
TCIRG1	down	down
TGFA	down	down
TGFBR2	down	down
THUMPD2	up	up
TIMP1	down	down
TMC6	down	down
TMCC1	down	down
TMEM116	down	down
TMEM167A	down	down
TMEM173	down	down
TMEM219	down	down
TMEM5	up	up
TNFRSF12A	down	down
TNFSF15	down	down
TPP1	down	down
TRADD	down	down
TRIM4	down	down
TRIM6	down	down
TRIOBP	down	down
TRIT1	up	up
TROVE2	down	down
TSEN54	up	up
TSPAN33	up	up
TSPAN4	down	down
TSPAN5	up	up
TSPAN8	down	down
TSPAN9	up	up
TTC12	down	down
TTPA	up	up
UBAC1	up	up
UBLCP1	down	down
UPF3B	up	up
UQCR11	up	up
VCL	down	down
VPS25	down	down
VPS28	down	down
VPS4B	down	down
WBSCR27	down	down
WDFY3	down	down
WDR13	down	down
WT1	down	down
WWC3	down	down
WWTR1	down	down
XPNPEP3	down	down
XPO5	up	up
YAP1	down	down
ZCCHC14	up	up
ZFYVE26	down	down
ZMIZ1	down	down
ZMYM6	down	down
ZNF226	down	down
ZNF275	up	up
ZNF45	down	down
ZNF496	up	up
ZNF70	down	down
ZNF91	down	down

## Sheet: DLD1_SW480_LS174T_only
gene	DLD1	SW480	LS174T	FDR DLD1	FDR SW480	FDR LS174T	FC_DLD	FC_SW480	FC_LS174T
ABCC3	down	down	down	0.0351064	0.000103446	1.82e-06	-0.909463	-2.09404	-2.4519
ADCK3	up	up	up	0.00393782	0.00321492	0.000214478	0.96548	0.832252	0.812277
ADCY3	up	up	up	0.0458717	0.0359069	0.00383432	0.404492	0.398591	0.531234
AHNAK	down	down	down	0.00196675	0.0435593	0.000200092	-0.979411	-0.594104	-0.858197
AHNAK2	down	down	down	0.00521393	0.00149136	0.0353385	-1.0661	-1.26607	-0.3725
AKR1C3	down	down	down	0.000365749	0.0323404	8.64e-07	-1.20699	-1.15449	-2.032
APCDD1	up	up	up	0.00321964	0.00153074	2.77e-05	0.880217	1.15379	1.55927
ARHGAP29	down	down	down	0.00180489	0.0172763	0.00391223	-0.867387	-0.609911	-0.82918
ARHGAP42	down	down	down	0.00112303	0.00244931	0.00142131	-1.20033	-1.81789	-1.04802
ASCL2	up	up	up	0.00759117	0.00077802	1.57e-06	1.11107	1.8743	3.23382
ASPH	down	down	down	0.0038033	0.00636064	0.000269376	-0.860899	-0.918237	-0.841848
ATP7A	down	down	down	0.0090014	0.0265264	0.0417409	-0.763289	-0.639193	-0.358189
AXIN2	up	up	up	0.0277274	0.0277343	0.000155644	0.770217	1.66754	1.41331
B4GALT1	down	down	down	0.0229843	0.0457461	0.00865071	-0.874613	-0.621172	-0.495223
B7H6	up	up	up	0.00794853	0.00134118	0.0149334	0.929605	1.17009	0.480942
BCL10	down	down	down	0.0102523	0.0308068	0.000191287	-0.622394	-0.388572	-0.766545
BCL11A	up	up	up	0.00220194	0.0386758	0.00678093	0.819838	0.779979	0.468947
BCL2L11	up	up	up	0.0418589	0.0219508	0.00382128	0.475196	0.489284	0.476736
BCL2L13	down	down	down	0.0350694	0.00279882	0.0030571	-0.492223	-1.96908	-0.727992
BCS1L	up	up	up	0.036038	0.0211746	0.00215533	0.614283	0.490181	0.63421
C10orf2	up	up	up	0.0159952	0.00273339	0.0103709	0.957645	0.710698	0.424547
C12orf24	up	up	up	0.000659798	0.00126892	0.000285656	1.18802	0.85372	0.818012
C14orf182	down	down	down	0.0401028	0.024145	0.000546224	-0.434086	-0.449008	-0.763735
C15orf52	down	down	down	0.00609442	0.00177696	0.00284346	-0.788978	-1.13649	-0.707005
C19orf33	down	down	down	0.00335685	0.00160203	1.99e-05	-0.82784	-1.40005	-1.45505
C4orf34	down	down	down	0.0159952	0.0343483	0.000104786	-0.782006	-1.03957	-1.29724
C8orf84	down	down	down	0.0437016	0.00931364	0.0103604	-0.444611	-0.775442	-0.507079
C9orf169	down	down	down	0.00615036	0.0110997	7.37e-05	-0.803417	-0.643991	-1.38418
CAMK2D	down	down	down	0.00220194	0.0339197	8.21e-05	-0.947579	-0.698647	-1.0165
CAPN2	down	down	down	0.000619023	0.0128565	0.00374124	-1.00073	-0.715957	-0.493269
CAPN8	down	down	down	0.0039664	0.0276906	4.17e-06	-1.22465	-0.588634	-1.79915
CD59	down	down	down	0.0422065	0.00161351	0.00387417	-0.526315	-1.03536	-0.606438
CDC25A	up	up	up	0.00646655	0.00769498	2.41e-05	0.951683	0.563736	1.61762
CDKN2B	down	down	down	0.00748055	0.0073968	0.0059759	-1.78092	-1.48861	-0.716717
CEACAM1	down	down	down	5.11e-05	0.037939	0.00165825	-2.75684	-0.670537	-0.888459
CHD9	down	down	down	0.0251421	0.00410964	0.00498631	-0.452104	-0.904493	-0.512593
CLIC5	down	down	down	0.000395634	0.0472375	3.35e-05	-1.80949	-1.07794	-1.96683
CSTF3	up	up	up	0.0296145	0.00705425	0.0419868	0.628498	0.691662	0.298512
CTNNB1	up	up	up	0.019077	0.0198397	8.22e-09	1.5909	1.18059	4.56133
CTNND1	down	down	down	0.0438057	0.0210453	0.00545575	-0.552727	-0.600406	-0.446986
DDX20	up	up	up	0.0128393	0.0464262	0.000207655	0.56121	0.403094	0.802239
DENND1B	down	down	down	0.0146878	0.0307526	0.0300478	-0.831909	-0.506393	-0.416736
DEPDC7	up	up	up	0.0369493	0.00370666	0.00114406	1.27265	1.56698	0.940488
DHRS3	down	down	down	0.00184744	0.00217133	1.1e-05	-1.20656	-1.12649	-1.83353
DHX33	up	up	up	0.012562	0.0245401	0.000345748	0.678048	0.467365	0.835648
DKC1	up	up	up	0.0104606	0.0128333	5.07e-05	0.780158	0.622323	0.95115
DUSP3	down	down	down	0.0371336	0.0314548	0.000347386	-0.460397	-0.416901	-0.684028
DUSP5	down	down	down	0.0361844	0.0184869	6.42e-07	-1.60202	-1.33356	-2.77655
ECE2	up	up	up	0.0421669	0.0224125	0.0069997	0.660549	0.800532	0.572785
ECH1	down	down	down	0.0495561	0.0325597	0.0160621	-0.395119	-0.436538	-0.382118
EDAR	up	up	up	0.0151471	0.000849322	0.000586465	0.836369	1.82425	0.920438
EFNB2	down	down	down	0.0154806	0.00567299	1.94e-07	-0.698886	-1.72753	-2.70831
EHD1	down	down	down	0.013978	0.0313075	7.4e-05	-0.808328	-0.805826	-0.952639
ELF3	down	down	down	0.000325784	0.0178071	3.34e-06	-2.18408	-0.942178	-2.15456
EMP1	down	down	down	0.00137097	0.0370596	8.03e-07	-2.38824	-0.64555	-3.54972
FGF9	up	up	up	0.0151243	0.00813734	0.00970273	1.07281	0.836585	0.405841
FKBP7	up	up	up	0.0151243	0.00338201	0.00396435	0.706309	0.8613	0.701841
FNDC3B	down	down	down	0.0395577	0.00327077	7.42e-05	-0.547552	-0.686689	-1.22455
FXN	up	up	up	0.0403082	0.0322112	0.0069692	0.416158	0.48128	0.419844
FZD5	down	down	down	0.00225286	0.0114496	0.00334552	-1.24669	-0.828974	-0.698116
GALNT6	up	up	up	0.0241946	0.00995083	0.0209406	0.507799	0.707587	0.512414
GALNT7	down	down	down	0.0460617	0.0120112	0.000916374	-0.444155	-0.723693	-0.902342
GBP3	down	down	down	0.0183511	8.75e-05	4.38e-05	-0.917074	-4.1969	-2.11882
GEMIN5	up	up	up	0.010459	0.0289441	0.0441598	0.850319	0.543061	0.387732
GLS2	up	up	up	0.0231899	0.0143442	4.2e-05	1.33412	1.27828	1.08959
GNE	down	down	down	0.000217162	0.000834841	0.0288039	-2.01029	-1.03737	-0.351308
GPR126	down	down	down	0.00214528	0.0247388	0.00157202	-0.78205	-0.97656	-0.79491
GPRC5A	down	down	down	0.00028392	0.00291086	3.06e-05	-1.94896	-1.49526	-1.47982
GSN	down	down	down	0.00021634	0.0103758	0.000304922	-1.58445	-0.65649	-0.881379
GULP1	down	down	down	0.0301201	0.0171131	0.00013213	-0.596192	-1.23352	-1.70052
H2AFY	down	down	down	0.0465405	0.0150195	0.0017801	-0.669369	-0.918419	-0.708046
HGSNAT	down	down	down	0.0218903	0.0320025	0.0338913	-0.528249	-0.454534	-0.318347
HSD11B2	up	up	up	0.0376763	0.0418886	0.00012894	0.86609	0.580318	1.19468
HSPA1A	down	down	down	0.0316458	0.0359877	9.03e-05	-0.738577	-0.661992	-1.15458
IFI35	down	down	down	0.0155941	9.45e-05	0.000478398	-0.604797	-1.93007	-0.741471
IFIT3	down	down	down	0.0154289	0.00659797	4.8e-05	-0.841925	-1.37246	-1.42986
IQGAP2	down	down	down	0.00352282	0.0471607	8.78e-05	-1.09849	-0.395853	-1.38706
ITFG1	down	down	down	0.0177761	0.0179997	0.040336	-0.513863	-0.712087	-0.381876
ITGA3	down	down	down	0.0195818	0.0119069	0.033734	-0.673174	-1.53785	-0.332816
ITGB6	down	down	down	0.0076819	0.00635935	0.0496904	-0.955792	-1.96978	-0.358532
ITM2C	down	down	down	0.0480394	0.0130497	0.0109225	-0.437135	-0.601155	-0.412012
KCNJ5	up	up	up	0.0172187	0.0356379	0.00833425	0.591323	0.517881	0.719189
KIAA1199	up	up	up	0.0472082	0.00757207	0.00111548	0.553833	1.95569	1.13374
KIAA1804	up	up	up	0.0145491	0.0232347	0.0135817	0.697071	0.467187	0.497673
KLF4	down	down	down	0.00030008	0.025404	0.000201208	-1.90331	-0.952595	-1.33417
KLHDC7A	down	down	down	0.0430215	0.00489019	0.000155182	-0.752918	-0.720132	-1.07809
KLHL29	up	up	up	0.0465759	0.0163055	0.00188745	0.427855	0.46721	0.773265
KRAS	down	down	down	0.0359102	0.0377764	0.0066418	-0.537007	-0.643773	-0.607037
KRT7	down	down	down	0.000365749	0.00772217	0.000387773	-1.28976	-0.92178	-1.2466
KRT80	down	down	down	0.000365749	0.00327077	0.0345868	-1.26562	-1.25731	-0.693936
LAMTOR3	down	down	down	0.0398755	0.00649987	0.000667242	-0.436587	-0.828571	-0.68278
LDLR	down	down	down	0.00661384	0.0276486	0.0425309	-0.865051	-0.443556	-0.405024
LDLRAD3	up	up	up	0.00924861	0.0472909	0.020854	0.663512	0.584359	0.45841
LEPROT	down	down	down	0.020323	0.00394294	0.000362451	-0.488783	-0.959491	-0.683007
LMO7	down	down	down	0.0197083	0.0492624	0.0146849	-0.604178	-0.490419	-0.43529
LOC100131096	down	down	down	0.0406582	0.0467257	0.0204196	-0.476014	-0.497569	-0.532781
LOC100287482	up	up	up	0.0248503	0.000750391	0.0211826	0.58338	1.18931	0.565876
LOC100506469	up	up	up	0.0275195	0.0245401	0.0489352	0.533382	0.520982	0.30806
LOC202181	up	up	up	0.0351232	0.0438798	0.000413836	0.48065	0.551073	0.975617
LPP	down	down	down	0.0251421	0.026667	0.0081132	-0.727975	-0.449567	-0.597238
LRP10	down	down	down	0.00740701	0.0225791	0.00434134	-0.724181	-0.551634	-0.458721
MALL	down	down	down	0.00145034	0.00512927	6.57e-06	-1.83858	-1.54962	-2.98064
MARCKS	down	down	down	0.0429873	0.0393756	6.69e-05	-0.423876	-0.625738	-1.05037
MCAM	up	up	up	0.0489615	0.0391668	0.00107603	0.573573	0.377457	0.614594
MDN1	up	up	up	0.00621499	0.0462499	0.025277	0.819791	0.445608	0.421663
MEX3A	up	up	up	0.0336771	0.00523026	0.000903501	0.464355	0.782071	0.639874
MGLL	down	down	down	0.00281882	0.0256848	9.03e-07	-1.78204	-1.22562	-2.05339
MICAL2	down	down	down	0.00401158	0.00364005	0.00257804	-0.854809	-0.8485	-0.978576
MIR22HG	down	down	down	0.0164738	0.0245285	3.34e-06	-1.48161	-0.844011	-2.02754
MLPH	down	down	down	0.0104606	0.000856122	5.44e-05	-0.740876	-1.2666	-1.18018
MUC13	down	down	down	0.00148581	0.0181166	0.0483386	-0.998067	-1.06604	-0.303657
MYC	up	up	up	0.0231432	0.00686619	5.95e-05	1.40218	1.18424	0.932429
MYOF	down	down	down	0.00214528	0.00122254	5.81e-08	-0.88225	-1.29166	-3.20397
NAT1	down	down	down	0.000739919	0.0402366	0.000154469	-1.34149	-0.414678	-0.823296
NAV2	up	up	up	0.0179589	0.000645052	4.88e-05	0.78277	1.90849	1.33075
NAV3	up	up	up	0.0156111	0.0418886	0.0015872	1.68594	0.471929	1.06292
NCEH1	down	down	down	0.0249965	0.00187809	0.00305799	-0.456691	-1.46116	-0.561188
NDEL1	down	down	down	0.00804855	0.00125247	0.000373416	-0.948439	-1.219	-0.875203
NET1	down	down	down	0.0454929	0.00947652	0.0200834	-0.430769	-0.707839	-0.433278
NHP2L1	up	up	up	0.0442958	0.0431969	0.0175816	0.446366	0.447391	0.397917
NT5E	down	down	down	0.0214496	8.75e-05	0.00384823	-0.563202	-2.65218	-0.909065
OSBPL1A	down	down	down	0.0222257	0.0226329	0.00669677	-0.556849	-0.771245	-0.478321
OSTM1	down	down	down	0.0491498	0.0129841	4.07e-06	-0.489714	-0.755574	-1.7224
PAICS	up	up	up	0.0052383	0.0425581	0.0163912	0.701135	0.439975	0.377103
PARP9	down	down	down	0.0122444	0.0169854	0.00143034	-0.616923	-0.544485	-0.619043
PDE9A	down	down	down	0.0148849	0.018418	0.0134334	-0.764483	-0.769639	-0.456649
PLD1	down	down	down	0.0243945	0.0266423	0.00862691	-0.847707	-0.681216	-0.489145
PLEC	down	down	down	0.0145994	0.00709751	0.000658768	-0.709169	-0.760111	-0.675576
PLLP	down	down	down	0.0194471	0.00111179	0.00143594	-0.5604	-2.08091	-0.582025
POLD4	down	down	down	0.0101516	0.00602639	0.000287861	-0.806228	-0.773195	-0.998982
PPARG	down	down	down	0.00834695	0.000289269	0.0415049	-0.630501	-2.06151	-0.312825
PSD3	down	down	down	0.0242649	0.0264123	0.00916926	-0.67747	-0.832518	-0.620108
PXK	up	up	up	0.0445544	0.00656511	0.00230576	0.519997	1.18191	0.559963
QSOX2	up	up	up	0.0242833	0.00905503	0.0394985	0.486579	0.563092	0.365635
RAB2A	down	down	down	0.0214496	0.0137845	0.000663242	-0.476516	-0.64217	-0.712229
RARRES3	down	down	down	0.0120196	0.00107657	1.25e-05	-0.761569	-1.28376	-1.72379
RBM47	down	down	down	0.00270726	0.000660375	0.000300183	-0.950404	-1.03969	-0.882764
RBMS2	down	down	down	0.0260349	0.0100001	0.000205933	-0.558023	-0.727269	-0.785068
RDX	down	down	down	0.000125895	0.0114209	0.0117663	-1.36458	-0.586955	-0.690669
RFC3	up	up	up	0.0376136	0.0245195	2.67e-05	0.555375	0.538517	1.35647
RNF19A	down	down	down	0.0154289	0.0237964	0.0058544	-0.505505	-0.795289	-0.725659
RNF43	up	up	up	0.0253687	0.00121781	0.000142614	0.641725	1.30956	0.955585
RUFY2	down	down	down	0.045042	0.0224431	0.0243841	-0.638512	-0.47346	-0.490084
S100A10	down	down	down	0.0120345	0.0304828	3.04e-07	-0.621333	-0.534347	-3.1187
S100A6	down	down	down	0.00962905	0.0149919	0.00474678	-0.629608	-0.676918	-0.478889
SCLY	up	up	up	0.0355321	0.0205193	0.00254775	0.621898	0.51989	0.533281
SEMA3F	up	up	up	0.00739927	0.0130488	0.00651174	0.721842	0.602347	0.464511
SGMS1	down	down	down	0.0421138	0.0231684	0.000127769	-0.455354	-1.04473	-1.08282
SH3KBP1	down	down	down	0.0113103	0.00121804	9.59e-06	-0.68513	-1.39807	-1.33074
SKP2	up	up	up	0.0358118	0.0202006	0.000509459	0.63021	0.507348	0.684168
SLC16A5	down	down	down	0.026778	0.00841725	0.000162421	-0.505516	-0.744084	-1.321
SLC35D2	down	down	down	0.0462887	0.034515	0.000244936	-0.522389	-0.426501	-0.787062
SLC41A2	down	down	down	0.0274754	0.0351407	0.00684499	-0.606964	-0.569568	-0.557495
SLC5A6	up	up	up	0.0439644	0.0194732	0.0328151	0.600664	0.467907	0.33152
SORD	up	up	up	0.0103081	0.0330578	0.00468279	0.675587	0.430823	0.467126
SPATS2L	down	down	down	0.0422675	0.00531737	6.9e-05	-0.622596	-0.723996	-0.954384
SPINT1	down	down	down	0.0076819	0.0273155	0.0199815	-0.64429	-0.459066	-0.356712
SPRY2	down	down	down	0.0247682	0.00977152	5.77e-05	-0.550864	-0.772996	-1.24948
SPTBN1	down	down	down	0.00922614	0.0422851	0.000117274	-0.842111	-0.587628	-1.13011
SQRDL	down	down	down	0.00445313	0.0048671	0.00266862	-1.07586	-0.658978	-0.52529
STAM2	down	down	down	0.0392691	0.0269186	0.0230568	-0.470761	-0.680379	-0.422073
STYK1	down	down	down	0.00108713	0.0235556	2.76e-05	-1.12894	-1.29945	-2.16039
TAX1BP3	down	down	down	0.00915082	0.00188001	0.00325713	-0.584949	-0.795917	-0.642384
TCF7L2	down	down	down	0.0182986	0.0137421	0.000731387	-0.73332	-0.578011	-0.708625
TDRD7	down	down	down	0.0315522	0.0227622	0.0012477	-0.494404	-0.642602	-0.585071
TEX10	up	up	up	0.0469261	0.0153594	0.000659018	0.486053	0.557829	0.623573
TFF2	down	down	down	0.000249401	0.00177817	4.26e-06	-2.36056	-1.77227	-1.88483
THSD4	down	down	down	0.0339951	0.00225898	0.0210523	-0.626906	-1.06459	-0.518872
TIMP4	down	down	down	0.0101516	0.000286463	0.00423835	-0.682779	-1.95502	-0.592368
TJP2	down	down	down	0.0287966	0.00920309	0.016964	-0.437786	-0.746733	-0.408232
TMEM133	down	down	down	0.0039664	0.00033742	4.5e-05	-0.937179	-2.14463	-1.2222
TMEM139	down	down	down	0.0129666	0.00445519	3.9e-06	-0.727018	-0.761567	-1.55739
TMEM177	up	up	up	0.0412612	0.00177596	0.0163386	0.541117	1.01018	0.399105
TMEM80	up	up	up	0.0311661	0.00770053	2.75e-05	0.504397	0.557533	2.50329
TMEM87B	down	down	down	0.0313525	0.0172763	0.0383288	-0.477257	-1.42898	-0.530842
TMEM92	down	down	down	0.00719245	0.0172979	0.000752678	-0.9402	-0.875759	-0.899901
TMEM97	up	up	up	0.0384146	0.0220717	0.00261998	0.45736	0.595765	0.885124
TNS3	down	down	down	0.0225901	0.000416694	0.00145308	-0.803327	-1.35972	-0.692578
TOB1	down	down	down	0.0461264	0.0442391	4.3e-05	-0.48881	-0.655294	-1.00326
TPM1	down	down	down	0.00842008	0.00649806	0.00174085	-0.591196	-0.887986	-0.587138
TRAPPC6B	down	down	down	0.0271541	0.0249259	0.0146053	-0.449978	-0.719443	-1.01153
TRIM38	down	down	down	0.0355321	0.00645037	0.000258643	-0.404782	-0.98136	-0.768089
TSPAN1	down	down	down	0.000204543	0.00494772	9.09e-06	-1.89059	-1.15314	-1.5613
TXLNG	up	up	up	0.0154462	0.0284119	3.82e-06	0.613653	0.753182	2.07331
UBE2CBP	up	up	up	0.0270119	0.0109235	0.000347135	0.526157	0.723482	0.857816
UBE2H	down	down	down	0.0330991	0.0183657	0.0204354	-0.446817	-0.473085	-0.366489
USP32	down	down	down	0.00449647	0.0373043	0.00237306	-0.939546	-0.597753	-0.626535
VSNL1	up	up	up	0.00214528	0.00514396	0.020489	1.57825	0.984331	0.395781
WDR74	up	up	up	0.0187766	0.0326433	0.00358131	0.565014	0.424993	0.458855
YIPF5	down	down	down	0.0345628	0.00443105	0.000242818	-0.481914	-0.760832	-0.872356
YWHAZ	down	down	down	0.0419145	0.00262255	0.0234813	-0.409942	-0.783562	-0.346374
ZNRF3	up	up	up	0.00922614	0.00481622	3.63e-05	1.23308	1.00138	1.30628
ZYG11B	down	down	down	0.0437016	0.00206234	0.04537	-0.491936	-0.884147	-0.428765

## Sheet: DLD1_complete
gene	DLD1
38231	up
AAK1	down
AARSD1	up
ABAT	down
ABCB1	up
ABCC3	down
ABCC5	down
ABCE1	up
ABCG1	down
ABHD6	up
ABR	down
ACAA1	down
ACER3	down
ACOX1	down
ACSF2	down
ACSL1	down
ACSM3	up
ACTR2	down
ACTR3B	up
ADAMTS19	up
ADAT2	up
ADCK3	up
ADCY3	up
ADRB2	down
ADSL	up
AFAP1	down
AFAP1-AS1	up
AFAP1L2	down
AGR2	down
AGR3	down
AHCY	up
AHNAK	down
AHNAK2	down
AIF1L	up
AIMP2	up
AK2	up
AKIRIN1	down
AKNAD1	up
AKR1B10	down
AKR1C1	down
AKR1C2	down
AKR1C3	down
ALAS1	down
ALDH1B1	up
ALDH3A2	down
ALDH3B1	down
ALDH3B2	down
ALDH6A1	down
ALKBH8	up
ALOXE3	up
ALS2CL	down
ANAPC1	up
ANAPC7	up
ANG	down
ANGEL1	up
ANKH	up
ANKIB1	down
ANKRD18A	up
ANKRD28	up
ANXA11	down
AP1S2	down
APCDD1	up
APEX1	up
APH1B	down
APOBEC3F	down
APOL6	down
APPL2	down
AQP3	down
ARF4	down
ARF6	down
ARHGAP17	down
ARHGAP29	down
ARHGAP30	down
ARHGAP42	down
ARHGDIB	down
ARHGEF26-AS1	down
ARHGEF3	up
ARHGEF37	down
ARL14	down
ARL2BP	down
ARL4C	up
ARL6IP5	down
ARMC8	down
ARPC1A	down
ARRB1	up
ARSE	up
ASAH1	down
ASAP1	up
ASAP3	down
ASCL2	up
ASPH	down
ASTN2	up
ATG4A	down
ATL1	down
ATP10B	down
ATP1B3	down
ATP2A3	down
ATP6V1C2	up
ATP7A	down
AUTS2	up
AXIN2	up
B3GALT4	down
B3GNT3	down
B3GNT5	down
B4GALNT1	up
B4GALNT3	down
B4GALT1	down
B4GALT6	up
B7H6	up
BAD	down
BAIAP2L1	down
BAZ1A	up
BCAS1	down
BCL10	down
BCL11A	up
BCL2L11	up
BCL2L13	down
BCL2L15	up
BCL3	down
BCS1L	up
BDKRB2	down
BDNF	up
BEAN1	up
BEGAIN	up
BICC1	up
BLM	up
BLVRA	down
BMP2	down
BMP4	up
BMPR2	down
BOP1	up
BRAF	down
BRCA1	up
BRCA2	up
BRIP1	up
BRIX1	up
BSG	down
BST2	down
BTBD9	down
BTC	down
BYSL	up
C10orf2	up
C10orf26	down
C10orf54	down
C11orf73	up
C12orf11	up
C12orf24	up
C12orf45	up
C12orf48	up
C12orf66	up
C12orf75	down
C13orf15	up
C14orf129	down
C14orf182	down
C15orf48	down
C15orf52	down
C16orf53	down
C16orf7	down
C17orf109	down
C17orf76	down
C17orf89	up
C19orf33	down
C1orf106	down
C1orf109	up
C1orf116	down
C1orf198	up
C1orf21	down
C1QBP	up
C1QTNF9B-AS1	up
C20orf27	up
C20orf54	down
C21orf63	up
C22orf36	up
C2orf72	down
C3orf26	up
C3orf58	up
C3orf78	up
C4BPB	down
C4orf21	up
C4orf34	down
C4orf46	up
C5orf13	up
C5orf32	down
C6orf132	down
C6orf192	up
C6orf58	up
C7orf40	up
C7orf43	down
C8orf83	down
C8orf84	down
C9orf123	up
C9orf169	down
C9orf91	up
CAB39	down
CABLES1	down
CACHD1	up
CAD	up
CADM1	up
CADPS	up
CALML4	down
CAMK2D	down
CAPG	down
CAPN2	down
CAPN5	down
CAPN8	down
CAPN9	down
CASD1	down
CASZ1	down
CC2D2B	up
CCDC138	up
CCDC150	up
CCDC76	up
CCDC86	up
CCL20	up
CCL5	down
CCNB1IP1	up
CCNG2	down
CCNJL	down
CCNO	up
CCNYL1	down
CCRL2	down
CD177	down
CD24	down
CD274	down
CD3EAP	up
CD44	up
CD59	down
CD83	up
CD9	down
CDA	down
CDC25A	up
CDC42BPA	down
CDC6	up
CDCA7	up
CDH17	down
CDK19	down
CDK4	up
CDK5R1	up
CDK6	up
CDKN2AIPNL	up
CDKN2B	down
CDS2	down
CDT1	up
CDX2	down
CEACAM1	down
CEACAM5	down
CEACAM6	down
CECR5	up
CEP68	up
CERK	down
CFLAR	down
CGN	down
CHCHD4	up
CHD9	down
CHDH	up
CHI3L1	up
CHKA	down
CHM	down
CHMP2B	down
CHRM3	up
CHRNB1	up
CHST3	down
CIRH1A	up
CISD1	up
CKB	down
CLCN5	up
CLDN2	up
CLDN4	down
CLIC1	down
CLIC3	down
CLIC5	down
CLNS1A	up
CLOCK	up
CLTA	up
CLTB	down
CLU	down
CMBL	down
CMPK2	down
CNNM4	down
COBL	down
COL21A1	down
COL4A3BP	down
COPA	down
COQ10B	down
CORO1B	down
CORO2A	down
CPOX	up
CPT1A	down
CR2	up
CRAT	up
CREBL2	down
CSNK1A1	down
CSRP1	down
CST7	up
CSTF3	up
CTDSPL	up
CTNNA1	down
CTNNB1	up
CTNND1	down
CTPS	up
CTSC	up
CTTNBP2NL	down
CUEDC2	up
CXCL1	up
CXCL10	down
CXCL11	down
CXCL16	down
CXCL2	up
CXCL3	up
CXCL5	up
CXXC5	down
CYB5B	up
CYBRD1	down
CYP1B1	down
CYP26B1	up
CYP4F11	down
CYP4F2	down
CYP4F3	down
CYP4X1	up
DAAM1	down
DAB2	up
DAPK1	down
DAPK2	down
DAPP1	down
DCAF13	up
DCAF4	up
DCBLD1	up
DCLK2	up
DCST1	up
DDAH2	down
DDHD1	up
DDR1	down
DDX10	up
DDX11	up
DDX18	up
DDX20	up
DDX21	up
DDX58	down
DDX60	down
DDX60L	down
DENND1B	down
DEPDC7	up
DHCR24	down
DHRS3	down
DHRS9	down
DHX33	up
DHX37	up
DIEXF	up
DIMT1	up
DISP2	down
DIXDC1	up
DKC1	up
DLC1	up
DLEU1	up
DMD	up
DMRT1	up
DMXL2	down
DNAJA3	up
DNAJB14	down
DNAJB2	down
DNASE1	down
DNM2	down
DOCK4	up
DOPEY2	down
DPH5	up
DPP4	down
DPP7	up
DPYSL3	up
DST	down
DSTN	down
DSTNP2	down
DTL	up
DUSP10	down
DUSP2	up
DUSP3	down
DUSP5	down
DUSP8	down
DYNC1I1	up
DYNLT3	down
DYRK2	down
E2F5	up
EARS2	up
ECE2	up
ECH1	down
ECHDC2	down
EDAR	up
EEF1D	up
EEF1E1	up
EFNB2	down
EGF	down
EHD1	down
EHF	down
EID3	down
EIF2B3	up
EIF3B	up
EIF4EBP1	up
EIF5A2	up
ELAVL2	up
ELF3	down
ELL2	down
ELOVL6	down
ELP2	up
EMP1	down
EN2	up
ENC1	up
ENPEP	up
ENPP4	down
ENPP5	down
ENSA	down
EPAS1	down
EPB41L1	down
EPB41L2	down
EPG5	up
EPN3	down
ERBB2	down
ERP27	down
ETHE1	down
ETV5	up
EXD2	down
EXOC2	down
EXOC6	down
EXOSC2	up
EXOSC5	up
EXT1	down
EZR	down
F11R	down
F2RL1	down
FA2H	down
FAM102A	down
FAM108C1	down
FAM114A1	down
FAM129B	down
FAM149B1	down
FAM161B	down
FAM162A	down
FAM171B	up
FAM176A	up
FAM178A	up
FAM188A	down
FAM189A1	up
FAM36A	up
FAM3B	up
FAM45A	down
FAM55A	down
FAM59A	down
FAM83E	down
FAM84A	up
FAM86A	up
FAM86B1	up
FANCA	up
FARSB	up
FBL	up
FBLIM1	down
FBRSL1	up
FBXO32	down
FBXO4	up
FBXO5	up
FDPSL2A	down
FDX1L	up
FEM1C	down
FER1L4	down
FGD4	down
FGF18	up
FGF9	up
FGFBP1	down
FGFRL1	up
FHL2	down
FJX1	up
FKBP7	up
FLJ10661	up
FLJ45482	up
FLNB	down
FMNL2	up
FMNL3	up
FN1	up
FNDC3B	down
FNIP2	down
FOXN1	down
FOXO3	down
FOXP4	down
FRMD3	down
FRMD5	up
FRS2	down
FTSJ2	up
FUT3	down
FXN	up
FXYD3	down
FZD5	down
G6PD	down
GAB1	down
GAD1	up
GALNT1	down
GALNT2	down
GALNT6	up
GALNT7	down
GAN	down
GAR1	up
GART	up
GAS5	up
GAS7	up
GATA6	down
GBP3	down
GCAT	up
GCLM	down
GCNT3	down
GDPD3	down
GEMIN5	up
GGCT	up
GGT6	down
GINS2	up
GINS3	up
GIPC1	down
GJA3	up
GJB2	up
GJB6	up
GK	down
GK3P	down
GLI4	down
GLS2	up
GLTP	down
GLUL	down
GM2A	down
GNA14	down
GNAQ	down
GNAS	down
GNE	down
GOLM1	down
GPA33	down
GPATCH2	down
GPATCH4	up
GPCPD1	down
GPR126	down
GPR137C	up
GPR37	down
GPR39	down
GPRC5A	down
GPX1	up
GRAMD3	down
GRAMD4	down
GRB14	up
GRHL1	down
GRHL3	down
GSN	down
GSTA4	down
GTF2IRD1	up
GTF3A	up
GTPBP4	up
GULP1	down
H19	up
H2AFY	down
H2BFS	down
HADH	up
HAS2	up
HAUS5	up
HBEGF	down
HDAC9	down
HEATR1	up
HELLS	up
HERC6	down
HFE	down
HGD	down
HGSNAT	down
HHIP	up
HIGD1A	down
HIPK2	down
HIST1H1C	down
HIST1H2BC	down
HIST1H2BD	down
HIST1H2BE	down
HIST1H2BF	down
HIST1H2BH	down
HIST1H2BI	down
HIST1H2BK	down
HIST1H3H	down
HIST1H4C	up
HK2	down
HMGA2	up
HMGCS1	down
HMGCS2	down
HMGN2P46	down
HOOK3	down
HOTAIR	up
HPCAL4	up
HRASLS2	down
HS3ST3B1	up
HSD11B2	up
HSD3B1	up
HSF2	up
HSPA1A	down
ID1	down
IDS	down
IFI27	down
IFI35	down
IFI6	down
IFIT1	down
IFIT2	down
IFIT3	down
IFITM1	down
IFITM10	down
IGFL1	down
IGFL2	up
IGSF9	down
IKZF2	down
IL10RB	down
IL13RA1	down
IL17RB	up
IL17RD	up
IL1R2	down
IL1RN	down
IL27RA	up
IL28RA	down
IL33	down
ILDR2	up
IMP3	up
IMP4	up
IMPAD1	down
IMPDH2	up
ING5	up
INSIG1	down
INSIG2	down
IP6K2	down
IPO4	up
IQGAP1	down
IQGAP2	down
IRF1	down
IRF9	down
ISG15	down
ISG20	down
ISM1	up
ISX	down
ITFG1	down
ITGA3	down
ITGB3BP	up
ITGB6	down
ITM2C	down
ITPR2	up
ITPRIPL2	down
JAK2	down
JARID2	down
KANK1	up
KAT2A	up
KATNB1	up
KBTBD6	up
KCNE3	up
KCNJ5	up
KCNJ8	up
KCNK1	down
KCNK5	down
KCNK6	down
KCNQ4	up
KCNQ5	up
KCNV1	up
KCTD10	down
KCTD5	down
KDM5B	down
KDSR	up
KHNYN	down
KIAA0020	up
KIAA0226L	up
KIAA0232	down
KIAA0247	down
KIAA0319	down
KIAA0664	up
KIAA1199	up
KIAA1274	up
KIAA1522	down
KIAA1539	down
KIAA1586	up
KIAA1671	down
KIAA1804	up
KIF13B	down
KIF16B	down
KIF1B	down
KIF9	up
KIRREL	up
KIT	up
KLF12	up
KLF3	down
KLF4	down
KLF5	down
KLF6	down
KLHDC2	down
KLHDC7A	down
KLHL29	up
KLK6	up
KPNA3	down
KRAS	down
KRT15	down
KRT19	down
KRT20	down
KRT4	down
KRT7	down
KRT80	down
LAMB3	down
LAMC2	down
LAMP2	down
LAMTOR3	down
LDLR	down
LDLRAD3	up
LEF1	up
LEPREL1	down
LEPROT	down
LFNG	up
LGALS3	down
LGALS4	down
LGR4	down
LGR5	up
LIMA1	down
LINC00460	up
LIPH	down
LMBRD1	down
LMO7	down
LOC100127888	up
LOC100128881	up
LOC100129463	up
LOC100131096	down
LOC100133190	up
LOC100134361	up
LOC100287482	up
LOC100505576	down
LOC100505633	down
LOC100505644	up
LOC100505730	up
LOC100505989	down
LOC100506030	up
LOC100506054	up
LOC100506469	up
LOC100507039	up
LOC100507246	up
LOC100507303	up
LOC100652770	down
LOC146336	down
LOC158402	down
LOC202181	up
LOC388796	up
LOC401052	down
LOC401093	down
LOC644192	down
LPAR1	down
LPAR5	down
LPCAT3	down
LPCAT4	down
LPGAT1	down
LPP	down
LRP10	down
LRP12	down
LRRN1	up
LTV1	up
LXN	down
LY6G6C	down
LYAR	up
LYRM1	up
LYRM7	up
LYST	down
MAD1L1	up
MALAT1	down
MALL	down
MALT1	up
MAN2A1	down
MAN2B2	down
MANEAL	up
MAOB	up
MAP7	down
MAPK3	down
MAPRE3	down
MARCH2	down
MARCKS	down
MARS2	up
MATR3	up
MB	down
MBNL1	down
MBOAT2	down
MCAM	up
MCCC2	up
MCM2	up
MCM3	up
MCM5	up
MCM6	up
MCMBP	up
MCOLN2	up
MCTP2	down
MDN1	up
MECOM	down
MEF2C	down
MEGF9	down
MEIS2	down
METAP1D	up
METRNL	down
METTL1	up
METTL3	up
METTL8	up
MEX3A	up
MFAP3L	down
MFSD1	down
MFSD6	down
MGC12488	up
MGC12916	up
MGC45800	up
MGLL	down
MICAL2	down
MICALCL	down
MIER3	down
MINK1	down
MIPEP	up
MIR100HG	up
MIR17HG	up
MIR22HG	down
MKI67IP	up
MLLT6	up
MLPH	down
MMP28	down
MORC4	up
MPND	down
MRE11A	up
MRPL15	up
MRPL16	up
MRPL46	up
MRPL50	up
MRPS2	up
MRPS25	up
MRPS26	up
MRPS27	up
MRPS30	up
MRTO4	up
MSH2	up
MSH6	up
MSMO1	down
MT1X	up
MTAP	up
MTERFD1	up
MTFP1	up
MTMR2	down
MTR	up
MUC13	down
MUC20	down
MUC5AC	down
MVP	down
MX1	down
MX2	down
MXD1	down
MYB	up
MYC	up
MYCN	up
MYD88	down
MYEOV	down
MYH10	down
MYH14	down
MYLK	down
MYO19	up
MYOF	down
NAA25	up
NACC2	down
NADKD1	up
NAF1	up
NAP1L1	up
NAP1L5	down
NAPA	down
NARS2	up
NASP	up
NAT1	down
NAT10	up
NAV1	down
NAV2	up
NAV3	up
NCEH1	down
NCL	up
NCOA3	down
NDEL1	down
NDFIP2	down
NDP	up
NDUFAF2	up
NDUFAF4	up
NEDD9	down
NEK6	up
NET1	down
NEU1	down
NFIX	up
NFKBIA	down
NFKBIZ	down
NHP2	up
NHP2L1	up
NIPA1	down
NIPAL3	down
NLE1	up
NME1	up
NMNAT3	up
NOB1	up
NOC2L	up
NOC3L	up
NOL11	up
NOL8	up
NOLC1	up
NOP14	up
NOP16	up
NOP2	up
NOP56	up
NOSTRIN	down
NOTCH2	down
NPC1	down
NPEPPS	down
NPM1	up
NPM3	up
NPTX2	up
NR2C2AP	up
NR3C2	down
NRXN3	up
NSUN5P1	up
NT5C2	down
NT5DC3	up
NT5DC4	up
NT5E	down
NTN4	down
NUCB1	down
NUDCD1	up
NUDT15	up
NUDT3	up
NUDT4	down
NUFIP1	up
NUP160	up
NUP35	up
O3FAR1	down
OAF	up
OAS1	down
OAS2	down
OASL	down
OAZ3	down
OCLN	down
ODAM	up
OLFML3	up
OPN3	down
OPTN	down
OR5I1	up
OR7E14P	down
OSBPL10	up
OSBPL1A	down
OSBPL7	down
OSTBETA	down
OSTM1	down
OTUD1	down
OVOL1	down
OVOS2	up
OXA1L	up
OXGR1	up
PA2G4	up
PAAF1	up
PAG1	down
PAICS	up
PAK1IP1	up
PARM1	down
PARP9	down
PASK	up
PCCA	up
PCID2	up
PCK1	down
PCP4	up
PCSK9	down
PDCD11	up
PDCD2L	up
PDE4D	down
PDE5A	down
PDE7A	up
PDE8B	up
PDE9A	down
PDLIM2	down
PDPN	up
PDSS1	up
PDXDC1	down
PEX3	up
PF4	up
PFAS	up
PHB	up
PHLDB3	down
PHTF2	down
PI3	down
PIGW	up
PIK3AP1	up
PKIB	down
PLA2G2A	down
PLA2G4A	up
PLA2G7	up
PLAC8	down
PLCD3	down
PLCE1	down
PLD1	down
PLD6	up
PLEC	down
PLEKHF2	down
PLEKHG4	down
PLK2	up
PLLP	down
PLS1	down
PLS3	down
PLSCR4	down
PLXNA2	down
PLXNB2	down
PMS1	up
PNO1	up
POLA1	up
POLD1	up
POLD4	down
POLR1B	up
POLR1C	up
POLR1E	up
POLR3G	up
PON2	up
PP14571	down
PPAN	up
PPAP2A	down
PPARA	down
PPARG	down
PPARGC1B	up
PPAT	up
PPFIBP1	up
PPIF	up
PPL	down
PPM1L	down
PPP1R14D	down
PPP1R3B	down
PPP2R2C	up
PPP2R5B	down
PPRC1	up
PRDM1	up
PRICKLE2	up
PRIM1	up
PRKAR2B	down
PRKD3	up
PRMT3	up
PROM2	down
PRPF19	up
PRR15	down
PRR15L	down
PRSS22	down
PRSS3	down
PRSS35	down
PSAPL1	down
PSCA	down
PSD3	down
PSG5	up
PSMG1	up
PSMG4	up
PTDSS1	up
PTGR1	down
PTGS2	up
PTK6	down
PTP4A1	down
PTPLB	down
PTPRF	down
PTPRH	down
PTPRR	down
PUS1	up
PUS7	up
PVRL3	down
PVRL4	down
PVT1	up
PWWP2A	down
PWWP2B	down
PXK	up
QSOX1	down
QSOX2	up
QTRT1	up
QTRTD1	up
RAB11A	down
RAB11FIP1	down
RAB11FIP3	up
RAB18	down
RAB21	down
RAB25	down
RAB27B	down
RAB2A	down
RAB3B	down
RAB3D	down
RAB8B	down
RABEPK	up
RALB	down
RALGPS2	down
RAP1GAP	down
RAP2B	down
RAPGEF2	down
RAPGEFL1	down
RARRES1	down
RARRES3	down
RASSF10	up
RASSF6	down
RBBP8	up
RBFA	up
RBM47	down
RBMS2	down
RBP4	down
RBPMS	down
RCAN3	down
RCL1	up
RDX	down
REG4	down
REPS2	down
RETSAT	down
RFC3	up
RFFL	down
RFX5	up
RGL1	up
RGMB	up
RHBDF1	down
RHBDF2	up
RHBDL1	up
RHBDL2	down
RHOBTB3	down
RHOF	down
RHOV	down
RHPN2	down
RIOK3	down
RLTPR	up
RNASE4	down
RNASEH2B	up
RNASEL	down
RND3	down
RNF103	down
RNF125	up
RNF138	up
RNF166	up
RNF19A	down
RNF24	up
RNF40	up
RNF43	up
RNF44	up
ROR1	up
RORA	up
RP2	down
RPA2	up
RPIA	up
RPUSD4	up
RRBP1	down
RRP12	up
RRP15	up
RRP9	up
RRS1	up
RSAD2	down
RSL1D1	up
RTKN	up
RTKN2	up
RUFY2	down
RUVBL1	up
S100A10	down
S100A14	down
S100A16	down
S100A6	down
S100P	down
SACS	up
SAMD3	up
SAMD9	down
SAP30	up
SASH1	down
SAT1	down
SBF1	down
SCD	down
SCEL	down
SCIN	down
SCLY	up
SCNN1A	down
SCNN1G	down
SCRN1	down
SDC4	down
SDCBP2	down
SDCCAG3	up
SDR16C5	down
SEC23A	down
SECISBP2L	down
SECTM1	down
SEH1L	up
SEMA3B	down
SEMA3C	up
SEMA3F	up
SEMA4B	down
SERINC2	down
SERTAD3	down
SERTAD4	up
SETD6	up
SETMAR	up
SFXN4	up
SGCB	down
SGK2	down
SGMS1	down
SH3BGRL2	down
SH3KBP1	down
SH3PXD2A	down
SH3RF1	down
SHD	down
SHOC2	down
SHROOM3	down
SIDT1	down
SIPA1L3	down
SKIL	down
SKP2	up
SLAIN2	down
SLAMF6	up
SLC12A2	up
SLC16A10	up
SLC16A5	down
SLC19A1	up
SLC22A23	down
SLC25A20	down
SLC29A3	down
SLC2A1	down
SLC2A3	up
SLC2A8	up
SLC35A3	down
SLC35D2	down
SLC35E1	down
SLC35F2	up
SLC37A1	down
SLC39A8	up
SLC41A2	down
SLC43A1	up
SLC44A1	down
SLC44A2	down
SLC44A3	down
SLC44A4	down
SLC48A1	down
SLC4A11	down
SLC4A8	up
SLC5A1	up
SLC5A6	up
SLC6A16	up
SLC6A20	up
SLC7A11	down
SLC7A2	up
SLC9A1	down
SLC9A3R1	down
SLC9B2	up
SLCO2B1	down
SLCO4A1	up
SLIT1	up
SLK	down
SMAD3	down
SMARCC1	up
SMPD1	down
SMPDL3A	down
SMPDL3B	up
SMURF1	down
SMYD2	up
SNCAIP	up
SNHG1	up
SNHG12	up
SNHG4	up
SNORD104	up
SNRK	down
SNX13	down
SOCS2	down
SORBS1	up
SORD	up
SOX4	up
SOX9	up
SPATA20	down
SPATS2L	down
SPDEF	down
SPINK5	down
SPINT1	down
SPPL2A	down
SPRY1	up
SPRY2	down
SPTBN1	down
SPTLC3	up
SQRDL	down
SQSTM1	down
SRGAP1	down
SRM	up
SRPK1	up
SRR	up
SSH3	down
SSPN	down
SSRP1	up
ST3GAL4	down
ST3GAL5	down
ST6GALNAC1	down
ST6GALNAC2	down
ST6GALNAC4	down
STAM2	down
STAMBPL1	up
STAP2	down
STARD10	down
STEAP1	up
STK17B	up
STOM	down
STON2	down
STOX1	up
STS	down
STT3B	up
STX12	down
STXBP6	up
STYK1	down
SULT2B1	down
SUPT16H	up
SUSD1	down
SUSD4	up
SUV39H2	up
SVIL	down
SYK	down
SYNCRIP	up
SYNJ2BP	down
SYT17	down
TAB3	down
TACSTD2	down
TAF4B	up
TANC2	down
TANK	down
TAOK3	down
TAPBPL	down
TAX1BP3	down
TBC1D4	up
TBC1D9	down
TBCD	up
TBL1XR1	down
TBRG4	up
TBX3	up
TC2N	down
TCF4	up
TCF7L2	down
TDP2	down
TDRD7	down
TEAD2	up
TEAD4	up
TERT	up
TESC	up
TEX10	up
TFAM	up
TFAP2C	down
TFB2M	up
TFF1	down
TFF2	down
TFF3	down
TFR2	up
TGFB2	up
TGFBR3	up
THBS1	down
THNSL1	up
THSD4	down
TIMELESS	up
TIMM13	up
TIMM9	up
TIMP4	down
TINAGL1	down
TIPIN	up
TJP1	down
TJP2	down
TLCD2	down
TLE4	up
TMBIM1	down
TMCC3	down
TMCO3	down
TMED4	down
TMEM106B	down
TMEM120B	up
TMEM127	down
TMEM133	down
TMEM135	down
TMEM139	down
TMEM140	down
TMEM141	down
TMEM177	up
TMEM200A	up
TMEM221	down
TMEM30B	down
TMEM37	down
TMEM45B	down
TMEM52	up
TMEM54	down
TMEM61	down
TMEM64	up
TMEM80	up
TMEM87B	down
TMEM92	down
TMEM97	up
TMOD3	down
TMPRSS2	down
TMPRSS4	down
TMX4	up
TNC	up
TNFAIP8	down
TNFRSF19	up
TNFRSF21	down
TNFSF10	down
TNIP1	down
TNS3	down
TOB1	down
TOM1L2	down
TOMM20	up
TOP1MT	up
TP53	up
TP53I3	down
TP53INP1	down
TP53INP2	down
TPM1	down
TPM4	down
TRANK1	down
TRAP1	up
TRAPPC6B	down
TRERF1	down
TRIM16	down
TRIM22	down
TRIM29	down
TRIM31	down
TRIM38	down
TRMT1	up
TRMT6	up
TRPM4	down
TSEN2	up
TSFM	up
TSKU	down
TSPAN1	down
TSPAN15	down
TSPAN2	down
TSPAN3	down
TSR1	up
TTC27	up
TTC39A	down
TTC39C	up
TUFT1	down
TWSG1	down
TXLNG	up
TXNRD1	down
UAP1L1	up
UBE2CBP	up
UBE2H	down
UBE2W	down
UBXN2A	down
UGDH	down
UGGT2	up
UHRF1	up
UNC13B	down
UNG	up
UPK3B	down
URB1	up
USP13	up
USP32	down
USP36	up
USP45	up
UST	up
UTP15	up
UTP18	up
UTP20	up
VAMP5	down
VASH2	up
VDAC1	down
VGLL3	down
VILL	down
VIPAR	down
VIPR1	down
VPS37B	down
VSNL1	up
WDR12	up
WDR20	down
WDR26	down
WDR3	up
WDR4	up
WDR43	up
WDR5	up
WDR74	up
WDR75	up
WFDC10A	up
WFDC9	up
WFS1	up
WIPF2	down
WIPI1	down
WNT4	down
WNT5A	down
WSB1	down
WWC1	down
WWC2	down
YIPF5	down
YPEL2	down
YPEL5	down
YWHAZ	down
ZBTB7A	down
ZBTB7C	down
ZC3H12C	down
ZC3HAV1	down
ZCCHC2	down
ZDHHC13	down
ZDHHC20	down
ZDHHC7	down
ZFAND5	down
ZFYVE21	down
ZG16	down
ZHX3	up
ZNF148	down
ZNF185	down
ZNF211	down
ZNF239	up
ZNF259	up
ZNF264	down
ZNF280C	up
ZNF330	up
ZNF367	up
ZNF467	down
ZNF485	up
ZNF511	up
ZNF575	down
ZNF593	up
ZNF703	up
ZNF704	up
ZNF846	down
ZNRF3	up
ZYG11B	down

## Sheet: SW480_complete
gene	SW480
38961	up
39692	down
ABAT	up
ABCB1	up
ABCB4	up
ABCB9	down
ABCC3	down
ABCC8	up
ABCF2	up
ABHD11	down
ABHD12	down
ABHD13	down
ABHD6	up
ABLIM1	up
ABLIM3	down
ABP1	down
ABR	down
ACACB	down
ACAD9	down
ACAP2	down
ACCN2	up
ACOT8	down
ACOX2	down
ACP1	up
ACRC	up
ACSL5	down
ACSL6	up
ACSS1	up
ACTA2	down
ACTN1	down
ACTR1B	down
ACTR3B	up
ACTR3C	down
ACVR1	down
ACVR2B	up
ACYP1	down
ADA	down
ADAL	up
ADAMTS17	up
ADAMTS19	up
ADAMTS8	up
ADCK3	up
ADCY3	up
ADD3	down
ADM	up
ADORA2B	down
ADRA2C	up
ADSL	up
AFAP1	down
AFF4	down
AFG3L2	up
AGA	down
AGAP1	down
AGFG2	down
AGPAT5	up
AGPAT9	down
AGTRAP	down
AGXT2L2	up
AHNAK	down
AHNAK2	down
AHRR	up
AIF1L	up
AKAP10	down
AKAP12	down
AKIP1	down
AKIRIN2	up
AKR1C3	down
AKT2	up
AKT3	down
ALDH16A1	down
ALDH3A1	down
ALDH3A2	down
ALG10	down
ALK	up
ALKBH6	down
ALOX5AP	down
ALS2	down
AMACR	up
AMDHD2	down
AMIGO2	down
AMPD3	up
ANAPC16	down
ANGPTL4	down
ANK2	up
ANKRD10	down
ANKRD28	down
ANKRD37	up
ANKRD44	down
ANKRD9	down
ANKS6	up
ANLN	down
ANO1	down
ANO4	up
ANO6	down
ANXA3	down
AP1S2	down
AP3B2	down
APAF1	down
APBB2	down
APCDD1	up
APOBEC3B	down
APOBEC3C	down
APOBEC3G	down
APOC1	up
APOE	up
APOL6	down
APPBP2	down
AQP11	down
ARAP3	down
AREG	down
ARF6	down
ARFGAP3	down
ARG2	up
ARHGAP17	up
ARHGAP18	down
ARHGAP26	down
ARHGAP29	down
ARHGAP32	up
ARHGAP42	down
ARHGAP8	up
ARHGEF12	down
ARHGEF40	down
ARHGEF9	down
ARID1B	down
ARID3A	up
ARID5B	up
ARL10	up
ARMC8	down
ARMCX5	down
ARNT2	up
ARPC1B	down
ARRB1	down
ASAP1	down
ASAP2	down
ASB1	up
ASB3	down
ASB9	down
ASCL2	up
ASL	down
ASNS	up
ASPH	down
ASPRV1	up
ASPSCR1	up
ASS1	up
ASXL2	down
ATAD2	down
ATF4	up
ATG16L1	down
ATL3	down
ATP13A3	down
ATP1A1	down
ATP1B1	down
ATP2B4	down
ATP2C1	down
ATP5S	down
ATP6V0A2	up
ATP6V0B	up
ATP6V1D	down
ATP6V1G1	down
ATP7A	down
ATP8B2	up
ATP8B3	down
ATPAF2	down
ATXN7L1	down
AURKA	down
AURKB	down
AXIN2	up
AXL	down
B3GALNT2	up
B3GALT5	down
B3GALTL	down
B3GNT3	down
B4GALNT3	up
B4GALNT4	up
B4GALT1	down
B4GALT5	down
B7H6	up
B9D1	down
BAD	down
BAG1	up
BAIAP2	down
BAMBI	up
BARD1	down
BBS7	down
BCAN	down
BCAR3	down
BCAS4	up
BCCIP	up
BCL10	down
BCL11A	up
BCL2L11	up
BCL2L13	down
BCL2L15	up
BCL9L	down
BCS1L	up
BDNF	up
BEGAIN	up
BICC1	down
BICD1	down
BID	down
BIN1	down
BIRC2	down
BLCAP	down
BLOC1S1	down
BLVRA	up
BLZF1	down
BMI1	down
BMPR1B	up
BNIP3L	down
BOD1	down
BPGM	down
BRMS1L	up
BST2	down
BTBD11	down
BTBD19	down
BTBD3	down
BTRC	up
C10orf114	down
C10orf12	up
C10orf2	up
C10orf26	up
C10orf46	up
C10orf47	down
C11orf30	down
C11orf45	down
C11orf58	up
C11orf80	down
C11orf95	up
C12orf24	up
C12orf34	up
C12orf41	up
C12orf59	up
C12orf73	up
C12orf76	up
C14orf135	down
C14orf182	down
C15orf23	down
C15orf41	down
C15orf52	down
C16orf46	up
C16orf52	down
C16orf54	down
C17orf103	up
C17orf39	up
C17orf51	up
C17orf52	up
C17orf62	down
C17orf76	down
C17orf96	up
C18orf19	up
C18orf32	down
C18orf54	down
C19orf33	down
C1GALT1C1	down
C1orf116	up
C1orf133	down
C1orf187	down
C1orf226	down
C1orf61	up
C1QTNF9B-AS1	up
C20orf152	up
C20orf54	up
C20orf7	up
C20orf72	down
C21orf7	up
C21orf96	down
C2orf70	down
C3	down
C3orf37	down
C3orf52	up
C3orf55	down
C4orf14	up
C4orf3	down
C4orf33	down
C4orf34	down
C4orf46	down
C5orf13	up
C5orf25	up
C5orf41	up
C5orf44	down
C5orf45	up
C5orf56	down
C5orf63	down
C6orf120	down
C6orf203	down
C6orf35	up
C6orf57	down
C7orf26	up
C7orf40	up
C7orf41	up
C7orf52	up
C7orf53	up
C7orf55	up
C7orf74	down
C8orf33	down
C8orf84	down
C9orf16	down
C9orf169	down
C9orf3	up
C9orf30	down
C9orf46	down
C9orf84	up
C9orf85	up
C9orf89	down
CA9	down
CABP5	up
CACNA2D2	up
CACNA2D4	down
CALB2	down
CALHM2	down
CALHM3	down
CALU	up
CAMK2D	down
CAMK2N1	down
CAMKK2	up
CAMKMT	down
CAMSAP1	up
CANT1	down
CAP2	down
CAPN2	down
CAPN8	down
CAPRIN1	down
CAPZB	down
CARD10	down
CARD8	down
CASC5	down
CASP4	down
CAST	down
CASZ1	up
CAT	down
CAV2	down
CBR3	down
CCDC111	down
CCDC15	down
CCDC3	up
CCDC40	up
CCDC6	down
CCDC61	down
CCHCR1	down
CCNA2	down
CCNB1	down
CCNB1IP1	up
CCND2	up
CCNO	up
CCR3	up
CCR7	up
CD109	down
CD22	down
CD33	up
CD44	up
CD58	down
CD59	down
CD70	down
CD83	up
CD8B	up
CD9	down
CDC20B	up
CDC25A	up
CDC42EP4	down
CDCA3	down
CDCP1	down
CDH3	up
CDH6	up
CDIPT	down
CDK15	up
CDK19	down
CDK7	up
CDK8	up
CDKL3	up
CDKN1A	up
CDKN1C	up
CDKN2B	down
CDKN2C	down
CDRT4	up
CDX2	up
CEACAM1	down
CEACAM21	up
CEBPA	up
CEBPD	up
CEBPZ	up
CELF1	up
CELF5	up
CELSR1	down
CELSR2	up
CENPA	down
CENPBD1	down
CENPE	down
CENPF	down
CENPI	down
CENPK	down
CENPM	down
CEP112	up
CEP55	down
CEP63	down
CEP70	down
CEP78	up
CERS6	up
CFL2	down
CFLAR	down
CGREF1	up
CHAC2	down
CHCHD7	up
CHD7	up
CHD9	down
CHEK1	down
CHMP4A	down
CHN1	up
CHP	down
CHRNA3	up
CHST11	up
CHST13	up
CHST3	up
CIB1	down
CITED1	up
CKAP4	up
CKB	up
CKMT2	up
CLCC1	down
CLCN2	up
CLDN1	down
CLDN11	down
CLEC16A	up
CLGN	down
CLIC5	down
CLIP1	down
CLIP2	down
CLIP4	down
CLMN	down
CLN6	down
CLSTN2	down
CMC1	down
CMPK1	down
CMTM6	down
CNIH3	down
CNN3	down
CNOT6	down
CNPY3	up
CNTNAP3	down
CNTRL	down
COL13A1	down
COL1A1	down
COL2A1	up
COL4A2	up
COL6A1	down
COL7A1	down
COMMD3	down
COQ3	down
CORO6	down
COX16	up
COX19	up
COX4NB	up
COX5B	down
COX7A2L	down
CPEB3	down
CPPED1	down
CPT2	down
CR2	up
CRABP1	up
CRABP2	up
CREB1	down
CREB3L2	up
CRIM1	down
CRMP1	up
CRY1	down
CRYBA2	up
CRYBA4	up
CSRNP1	down
CSRP2	up
CST1	up
CST2	up
CST4	up
CST5	down
CST6	down
CSTF3	up
CTAGE5	down
CTBS	down
CTDSPL	up
CTH	up
CTNNAL1	down
CTNNB1	up
CTNND1	down
CTR9	up
CTSA	down
CUL2	down
CUX1	down
CX3CL1	down
CXCR4	up
CXXC5	down
CYB5A	up
CYFIP2	up
CYP27B1	up
CYP2U1	up
CYP3A5	down
DAAM1	down
DACH1	up
DACT1	up
DAZAP2	down
DBH	up
DBH-AS1	up
DBNL	down
DBP	up
DCAF10	down
DCAF4	up
DCBLD2	down
DCHS1	up
DCLK1	down
DCUN1D1	down
DCUN1D2	up
DCUN1D5	up
DCXR	up
DDAH2	up
DDB2	down
DDHD1	down
DDHD2	up
DDN	up
DDX20	up
DDX31	up
DDX52	up
DEF8	up
DEFA5	up
DENND1B	down
DENND4C	down
DENND5B	down
DEPDC1B	down
DEPDC7	up
DFFB	up
DGAT2	down
DGUOK	down
DHFR	down
DHRS2	up
DHRS3	down
DHX30	down
DHX33	up
DIDO1	up
DISP1	down
DIXDC1	down
DKC1	up
DKFZP434L187	up
DKK1	up
DKK4	up
DLC1	down
DLEU2	down
DLG5	down
DLL3	up
DLX1	up
DLX2	up
DLX3	up
DLX4	up
DMXL2	down
DNAH3	down
DNAJB6	down
DNAJC12	up
DNAJC18	up
DNAJC21	down
DNAJC22	down
DNASE1L1	down
DNM3	down
DNMBP	down
DNMT3A	up
DNTTIP1	down
DOCK11	up
DOCK5	down
DOK7	down
DONSON	down
DPEP1	up
DPYSL2	down
DPYSL3	up
DSE	down
DSTYK	up
DTWD1	down
DTX3L	down
DUSP3	down
DUSP4	down
DUSP5	down
DUSP6	down
DYRK4	up
E2F7	down
EBF3	up
ECE2	up
ECH1	down
ECSIT	up
ECT2	down
EDAR	up
EDN3	up
EED	down
EEF1A2	up
EEF2K	down
EFCAB4B	up
EFNA4	up
EFNA5	down
EFNB2	down
EFNB3	up
EFR3B	up
EGFR	down
EHD1	down
EHHADH	down
EIF2AK1	up
EIF2B4	up
EIF3J	up
EIF4B	up
ELF3	down
ELF4	down
ELFN2	down
ELK3	down
ELL2	up
EML5	up
EMP1	down
EMP3	down
ENC1	down
ENO2	down
ENOSF1	down
ENPP4	down
ENSA	down
EP400NL	up
EPB41L4A	down
EPB41L4A-AS1	up
EPB41L4B	up
EPB41L5	up
EPG5	down
EPHA4	down
EPHB3	down
EPS15	down
EPS15L1	down
EPS8	down
EPT1	up
ERAP1	down
EREG	down
ERGIC2	down
ERICH1	up
ERMAP	down
ERN1	up
ERO1L	down
ERRFI1	down
ESYT1	down
ESYT2	down
ETFDH	down
ETV1	down
ETV3	up
ETV6	down
EXOC5	down
EXOC7	down
EXPH5	up
F10	up
F13A1	down
F2R	down
F3	down
F8	down
FADD	down
FAIM3	down
FAM101B	up
FAM103A1	up
FAM105A	up
FAM105B	up
FAM109B	up
FAM110C	down
FAM114A2	down
FAM116A	down
FAM117A	up
FAM122A	down
FAM122B	down
FAM125A	down
FAM126B	down
FAM129A	down
FAM129B	down
FAM134B	up
FAM165B	up
FAM168B	up
FAM169A	up
FAM175A	down
FAM176A	down
FAM18B1	down
FAM195A	up
FAM200B	down
FAM48A	down
FAM53C	up
FAM54A	down
FAM55C	down
FAM60A	up
FAM63B	down
FAM64A	down
FAM65B	up
FAM69B	up
FAM70B	down
FAM73A	down
FAM81A	up
FAM82B	down
FANCA	down
FAR1	down
FARP1	down
FAT1	up
FBLN1	down
FBXO2	down
FBXO31	up
FBXO4	down
FBXO41	up
FBXO45	up
FBXO6	down
FBXO9	up
FBXW8	up
FCHSD1	down
FER	down
FERMT1	up
FGD5	down
FGD6	down
FGF13	down
FGF18	up
FGF19	up
FGF20	up
FGF3	up
FGF9	up
FGFR1	down
FGFR4	up
FHL1	down
FHL2	down
FIBCD1	down
FIGNL1	down
FILIP1L	up
FKBP11	up
FKBP1A	down
FKBP7	up
FLAD1	down
FLJ31958	up
FLJ36116	up
FLJ39632	up
FLJ43663	down
FLJ90757	down
FMNL3	down
FN1	down
FNBP1	down
FNDC3B	down
FNIP1	down
FNIP2	down
FOS	down
FOXA2	up
FOXA3	up
FOXC1	down
FOXF1	down
FOXF2	up
FOXL1	down
FOXN3	up
FOXP1	down
FOXQ1	up
FPGT	down
FRAS1	up
FRAT1	up
FRMD5	down
FRMD8	down
FRYL	down
FSD1	up
FUT1	up
FUT4	up
FUT8	down
FXN	up
FXYD5	down
FZD1	down
FZD10	up
FZD5	down
FZD7	down
GABRA3	up
GAD1	up
GAL	up
GAL3ST3	up
GALE	down
GALNT10	down
GALNT11	down
GALNT12	down
GALNT6	up
GALNT7	down
GALNTL4	up
GAS2L1	down
GAS2L3	down
GAS5	up
GAS6	down
GATA2	up
GBAP1	down
GBP3	down
GCA	down
GCDH	up
GCHFR	down
GCLC	down
GDA	down
GDE1	down
GDF15	down
GDPD5	down
GEMIN5	up
GFPT2	up
GGCX	down
GGH	up
GIGYF2	down
GIT2	down
GJA3	up
GJA5	up
GJB1	up
GJC1	down
GKAP1	down
GLRX	down
GLS	down
GLS2	up
GLT8D1	down
GMFG	down
GMPPA	down
GMPPB	down
GNAI1	up
GNAL	up
GNE	down
GNG12	down
GNG2	up
GNL1	up
GNPNAT1	up
GNPTAB	down
GOLGA7	up
GORASP2	up
GOT1	down
GPAA1	down
GPC4	down
GPCPD1	up
GPD1L	up
GPER	up
GPR107	up
GPR126	down
GPR155	up
GPR157	up
GPR64	up
GPRASP2	down
GPRC5A	down
GPX5	up
GPX8	down
GREB1L	up
GRK5	down
GRPEL1	up
GSDMD	down
GSN	down
GSTK1	down
GTF2A1	down
GTF2A2	down
GTF2F2	down
GTF2IRD2	down
GTF3C4	up
GTPBP2	down
GTPBP8	up
GTSE1	down
GULP1	down
GUSBP5	up
GXYLT2	up
GYLTL1B	up
GZMA	up
GZMB	up
H2AFJ	down
H2AFV	down
H2AFY	down
H2BFS	up
H3F3B	up
HAS2	up
HAS3	up
HAUS4	down
HAUS5	down
HBE1	up
HBQ1	up
HDHD2	up
HEBP1	down
HECTD2	down
HELLS	down
HELZ	down
HEMK1	down
HERC3	down
HERC5	up
HERC6	up
HES1	down
HES6	up
HEXA	down
HEXB	down
HEXIM1	down
HEY2	up
HEYL	up
HFE	down
HGSNAT	down
HHAT	down
HIBADH	up
HIST1H1T	up
HIST1H2AC	up
HIST1H2AI	up
HIST1H2AJ	up
HIST1H2AK	up
HIST1H2BB	up
HIST1H2BD	up
HIST1H2BE	up
HIST1H2BF	up
HIST1H2BH	up
HIST1H2BI	up
HIST1H2BJ	up
HIST1H2BK	up
HIST1H3H	up
HIST1H4H	up
HIST3H2A	up
HIVEP3	down
HJURP	down
HLA-A	down
HLA-B	down
HLA-C	down
HLA-DQB1	up
HLA-F	down
HLA-G	down
HMG20B	down
HMGA2	down
HMGB1	down
HMGB3	down
HMGB3P1	down
HMGCS2	up
HMGN3	down
HMGN5	down
HMHA1	down
HMMR	down
HNMT	down
HNRNPH3	down
HNRPLL	up
HOXA11	up
HOXB13-AS1	up
HOXB7	down
HOXC5	up
HOXD9	up
HP1BP3	down
HPCAL1	down
HPCAL4	up
HPGD	down
HPS3	down
HR	down
HRH1	down
HSCB	down
HSD11B2	up
HSD17B2	down
HSD17B6	up
HSD3B1	down
HSPA12A	up
HSPA1A	down
HSPA2	down
HSPB8	down
HTR7P1	down
HTRA1	up
HUNK	up
HYAL1	up
HYOU1	up
ICA1L	down
ICAM2	up
ID1	down
ID2	up
IDH3G	down
IER2	down
IFI27	up
IFI35	down
IFIH1	down
IFIT3	down
IFITM1	up
IFITM2	up
IFITM3	up
IFT80	down
IGF1	up
IGF1R	down
IGFBP3	down
IGFBP6	down
IGFBP7	down
IGFBPL1	up
IGSF21	up
IKBIP	down
IKBKE	down
IKBKG	down
IL10	up
IL13RA1	down
IL15	down
IL15RA	down
IL17D	up
IL1RAP	down
IL20RA	down
ILDR2	down
IMMP2L	up
IMP3	up
IMPACT	down
INADL	down
INHBE	up
INO80C	down
INPP1	down
INPP4B	down
INPP5F	down
INSR	up
INVS	down
IPP	down
IQGAP2	down
IQGAP3	down
IRAK2	down
IRF1	down
IRF2BPL	down
IRS1	down
IRX5	up
ISCA2	down
ISG20	up
ISM1	up
ISM2	up
ITFG1	down
ITGA3	down
ITGA6	down
ITGA9	up
ITGB1	down
ITGB4	down
ITGB5	down
ITGB6	down
ITGB8	down
ITM2C	down
ITPKA	up
ITPRIPL2	down
JAG2	up
JHDM1D	up
JKAMP	down
JMY	up
JPH3	up
JPX	down
JRKL	down
JUN	down
KANK2	down
KANK4	up
KAT2B	down
KATNAL1	down
KATNB1	up
KCMF1	down
KCNA6	up
KCNAB2	up
KCNJ5	up
KCNJ8	up
KCNN4	down
KCNQ1OT1	up
KCTD15	up
KCTD2	up
KDELR2	up
KDM1B	down
KDM2A	down
KDM5B	up
KDSR	down
KHNYN	down
KIAA0101	down
KIAA0146	up
KIAA0232	down
KIAA0240	down
KIAA0754	down
KIAA1199	up
KIAA1217	down
KIAA1257	up
KIAA1462	down
KIAA1609	down
KIAA1671	down
KIAA1704	down
KIAA1715	down
KIAA1755	down
KIAA1804	up
KIAA1958	up
KIF14	down
KIF15	down
KIF16B	up
KIF18B	down
KIF1A	up
KIF20A	down
KIF21B	up
KIF23	down
KIF4A	down
KIF5C	up
KIF6	down
KIF9	up
KIFAP3	down
KITLG	up
KL	up
KLF10	down
KLF13	down
KLF4	down
KLF7	up
KLHDC2	down
KLHDC7A	down
KLHL29	up
KLHL35	up
KLHL8	up
KLK10	down
KLK6	down
KLRG2	up
KPNA4	down
KPNB1	up
KRAS	down
KREMEN1	up
KREMEN2	up
KRIT1	down
KRT13	down
KRT15	down
KRT23	up
KRT5	up
KRT7	down
KRT71	up
KRT74	up
KRT75	up
KRT80	down
L1CAM	down
L3MBTL1	up
L3MBTL3	down
LACTB	down
LACTB2	down
LAMA3	down
LAMB1	down
LAMC3	up
LAMTOR3	down
LAPTM4B	up
LAPTM5	down
LATS2	down
LBH	down
LCN2	down
LDLR	down
LDLRAD3	up
LEPROT	down
LETM2	down
LFNG	down
LGALS1	down
LGALS8	down
LGALSL	up
LGMN	up
LGR6	up
LHFP	down
LHX6	up
LIF	down
LIMCH1	down
LIMD1	down
LIMK1	down
LIN54	down
LINC00152	down
LINC00173	up
LINC00294	up
LINC00460	down
LINC00467	down
LIPG	down
LIX1	up
LMAN1	up
LMF1	up
LMNA	down
LMO2	up
LMO7	down
LOC100127888	down
LOC100127972	down
LOC100128191	down
LOC100128822	down
LOC100128977	up
LOC100129603	up
LOC100130468	up
LOC100131096	down
LOC100131541	down
LOC100134361	up
LOC100287482	up
LOC100287616	down
LOC100288413	up
LOC100505481	up
LOC100505644	up
LOC100505761	up
LOC100505839	down
LOC100506098	down
LOC100506377	down
LOC100506392	up
LOC100506469	up
LOC100506649	up
LOC100506667	up
LOC100506798	down
LOC100506860	down
LOC100506870	down
LOC100506935	down
LOC100507039	down
LOC100507150	up
LOC100507193	up
LOC100507218	down
LOC100507303	up
LOC100507321	down
LOC100507410	down
LOC100507424	up
LOC145757	up
LOC150381	down
LOC153469	up
LOC202181	up
LOC254128	down
LOC282997	up
LOC283104	down
LOC283174	up
LOC283278	down
LOC283454	up
LOC283788	up
LOC284475	down
LOC284551	down
LOC285074	up
LOC286382	up
LOC338653	up
LOC339400	up
LOC374443	down
LOC386597	up
LOC387647	up
LOC389834	down
LOC400657	down
LOC401022	up
LOC440288	down
LOC440900	down
LOC644192	down
LOC644242	down
LOC654433	down
LOC728061	up
LOC728613	up
LOC728716	up
LOC729013	down
LOC730227	up
LOC81691	down
LOC84856	up
LOC90784	up
LOC93622	up
LOXL2	down
LOXL3	up
LOXL4	down
LPCAT2	down
LPGAT1	down
LPL	down
LPP	down
LPPR4	up
LRP10	down
LRP11	down
LRP2	down
LRPAP1	up
LRRC16A	down
LSM14A	down
LTBP3	down
LY6E	down
LY6G6D	up
LY96	down
LYPD1	up
LYPD6	down
LYPD6B	down
LYST	down
LYZ	down
LZTFL1	up
MACF1	down
MAF	up
MAFB	up
MAFG	up
MAGED2	up
MAGI1	down
MAGI2	down
MAK16	up
MALL	down
MAMLD1	down
MANSC1	down
MAOB	up
MAP3K3	up
MAP3K4	down
MAP3K8	up
MAP6	up
MAPK13	down
MAPK8	down
MAPKAP1	down
MAPT	up
MARCH3	down
MARCKS	down
MARCKSL1	up
MAT2A	up
MAT2B	up
MATR3	up
MAVS	down
MBD4	down
MBNL1	down
MBNL2	down
MBNL3	down
MCAM	up
MCART1	up
MCFD2	down
MCM8	down
MCOLN2	up
MCTP1	up
MCTS1	down
MDK	up
MDM1	down
MDN1	up
ME3	down
MECP2	down
MED23	up
MED28	up
MED31	down
MED6	down
MED7	down
MEF2BNB	down
MEGF10	down
MEGF9	down
MEIS2	down
MELK	down
MESDC2	up
MEST	up
METTL10	down
METTL16	up
METTL23	down
METTL7A	down
METTL7B	down
METTL9	up
MEX3A	up
MEX3B	up
MEX3C	down
MFAP2	up
MFF	down
MFI2	down
MFSD2A	up
MGAT4A	up
MGAT4B	down
MGC11082	down
MGC16075	down
MGC16121	up
MGLL	down
MGST1	down
MGST2	up
MIA	down
MICAL2	down
MICALL1	down
MICB	down
MID1	down
MIOS	down
MIR17HG	up
MIR210HG	down
MIR22HG	down
MITD1	down
MKI67	down
MKI67IP	up
MLH1	down
MLL	down
MLL3	down
MLL5	down
MLPH	down
MLYCD	down
MMD	down
MMP19	down
MN1	down
MORC4	down
MOSC1	up
MOSC2	down
MOSPD2	down
MOV10	down
MPG	down
MPHOSPH9	down
MPP1	up
MPP5	down
MPP7	up
MPRIP	down
MPZL2	up
MPZL3	up
MRAS	up
MRPL18	down
MRVI1	up
MSN	down
MSRA	down
MSRB3	down
MSX1	up
MSX2	up
MT3	up
MTHFD2	up
MTIF3	down
MTNR1A	up
MTRF1	down
MTSS1	up
MTUS1	down
MUC13	down
MUC16	up
MUCL1	up
MXI1	up
MXRA7	up
MYBL1	down
MYC	up
MYCL1	up
MYEF2	down
MYEOV	down
MYH7B	up
MYH9	down
MYL6	down
MYO15B	down
MYO1D	up
MYO3B	up
MYO5B	down
MYOF	down
N4BP2	up
N4BP2L2	up
NAA50	down
NAAA	down
NACC2	down
NAGA	down
NAP1L4	up
NAPRT1	down
NAT1	down
NAT8L	up
NAV2	up
NAV3	up
NBEA	down
NBEAL2	down
NBPF10	down
NCAM1	down
NCEH1	down
NDC80	down
NDE1	down
NDEL1	down
NDNF	up
NDUFAF3	down
NEDD4L	down
NEDD9	down
NEK11	up
NEK6	down
NELF	up
NELL2	up
NET1	down
NEURL1B	down
NF1	down
NF2	down
NFATC2	down
NFATC2IP	down
NFATC3	up
NFIB	down
NFS1	down
NFU1	down
NFX1	down
NFXL1	up
NFYB	down
NGEF	down
NGFR	down
NGLY1	down
NHLRC2	down
NHP2L1	up
NIM1	up
NKAIN1	up
NKD1	up
NKD2	up
NKRF	up
NLE1	up
NLK	up
NLRP11	up
NME1	up
NME3	down
NME7	down
NMI	down
NMNAT1	down
NMT1	down
NMT2	down
NNT	down
NOD2	up
NOG	down
NOL3	down
NOP2	up
NOS1AP	down
NOTCH1	up
NOTCH2NL	down
NOTUM	up
NPAS2	down
NPC2	down
NPNT	up
NPTX2	up
NPW	up
NQO1	down
NR1H3	down
NR2F2	down
NR3C1	down
NR4A1	up
NRARP	up
NRIP1	down
NSUN5	up
NSUN5P1	up
NSUN5P2	up
NT5C3	up
NT5C3L	up
NT5DC1	down
NT5DC2	up
NT5DC4	down
NT5E	down
NTM	up
NTN4	down
NTNG2	up
NTRK2	up
NUDT4	up
NUDT5	up
NUDT7	down
NUF2	down
NUMB	down
NUPL1	up
NUSAP1	down
NXF1	up
NXPH3	up
NXT1	up
OBFC1	down
ODC1	up
ODZ2	up
OGDHL	up
OLFML2A	down
OLR1	up
OMA1	down
OPN3	up
OR2B6	up
OR7E14P	down
ORAOV1	up
ORMDL2	down
OSBPL10	down
OSBPL1A	down
OSBPL2	up
OSBPL3	down
OSBPL6	up
OSR1	down
OSTM1	down
OTUB2	down
OTUD1	down
OVOS2	down
OXR1	up
OXTR	down
P2RX5	up
P2RY2	down
P4HA2	down
PADI1	down
PAG1	up
PAGE5	up
PAICS	up
PALM3	up
PAM	up
PAOX	down
PAPLN	down
PAPOLA	down
PAPSS2	down
PARD6B	down
PARL	up
PARM1	up
PARP11	up
PARP4	down
PARP9	down
PART1	up
PARVA	down
PATZ1	up
PAX5	up
PAX6	down
PAX8	down
PBX4	up
PC	down
PCDH1	down
PCDHGA3	down
PCIF1	up
PCOLCE2	up
PCSK5	up
PCTP	down
PDCD2	up
PDCD2L	up
PDCD4	up
PDE12	down
PDE3B	up
PDE4D	up
PDE6D	up
PDE9A	down
PDGFC	down
PDHX	up
PDK4	down
PDLIM1	down
PDLIM3	up
PDLIM4	down
PDLIM5	down
PDP1	up
PDSS2	down
PDZD11	down
PDZD2	up
PDZD8	up
PDZK1	down
PDZRN3	up
PEMT	up
PEX11B	down
PFKFB4	down
PGAP2	up
PGD	up
PHACTR3	down
PHC2	down
PHF17	down
PHKA1	up
PHLDA1	down
PHLDA2	down
PHLDB1	down
PHLPP1	up
PHYH	down
PIAS3	down
PICALM	down
PIGB	down
PIGV	down
PIK3AP1	up
PIK3C2B	down
PION	down
PIR	down
PITPNA	down
PJA2	down
PKD1L2	down
PKI55	down
PKIG	up
PKM2	down
PKP1	up
PLA2G16	down
PLA2G7	down
PLAC1	up
PLAGL2	down
PLAT	down
PLAU	down
PLAUR	down
PLCE1	down
PLD1	down
PLD6	up
PLEC	down
PLEK	up
PLEKHF1	up
PLEKHG4B	up
PLEKHH1	down
PLEKHM3	down
PLEKHO1	up
PLIN3	down
PLK1S1	up
PLK2	down
PLLP	down
PLP2	down
PLSCR1	down
PLTP	up
PLXNA1	down
PMEPA1	down
PMP22	up
PNKP	down
PNPLA3	down
POC1B	down
PODXL2	up
POLD4	down
POLR1D	up
POLR3G	up
POLRMT	up
POP5	down
POPDC3	down
POR	up
POU6F2	up
PPAP2B	down
PPAP2C	down
PPAPDC2	down
PPARD	up
PPARG	down
PPM1F	up
PPOX	up
PPP1CB	down
PPP1R3E	down
PPP1R7	down
PPP1R9A	up
PPP2CA	down
PPP2R2C	up
PPP2R5A	down
PPP2R5C	down
PPP3CA	down
PPPDE2	down
PRADC1	down
PRCP	up
PRDX5	down
PREP	down
PREPL	up
PRF1	up
PRIM1	down
PRIM2	down
PRKAB2	up
PRKAG2	down
PRKAR1A	down
PRKCDBP	down
PRKCE	down
PRKRIR	up
PRKX	down
PRNP	down
PROS1	down
PROX1	up
PRPF4	up
PRPF4B	down
PRR11	down
PRR13	down
PRR15	down
PRR3	up
PRR7	down
PRR9	up
PRRC2B	up
PRRG1	down
PRSS2	up
PRSS3	up
PRSS33	down
PRSS50	up
PRUNE2	up
PSD3	down
PSD4	down
PSEN2	up
PSG1	up
PSG4	up
PSMB10	down
PSMB8	down
PSMB9	down
PSMC2	down
PSMD11	up
PSME1	down
PSTPIP2	up
PTAR1	down
PTCH1	up
PTDSS1	up
PTEN	down
PTGR1	down
PTP4A3	up
PTPN21	down
PTPRE	down
PTPRN2	down
PTPRS	down
PTPRZ1	up
PVALB	up
PWWP2A	down
PXK	up
PXN	down
PYCARD	down
PYCR1	up
QPCT	up
QSOX1	up
QSOX2	up
R3HDM2	down
RAB11FIP1	up
RAB11FIP2	up
RAB27A	down
RAB2A	down
RAB30	up
RAB39B	up
RAB3B	down
RAB42	up
RAB7L1	down
RABEP2	down
RABEPK	up
RABGAP1L	down
RABGGTB	up
RAC2	down
RACGAP1	down
RAD1	down
RAD23A	down
RALBP1	up
RAP2B	down
RAP2C	down
RAPH1	down
RARRES2	down
RARRES3	down
RASA4	up
RASGEF1A	up
RASL10B	up
RASL11B	up
RASSF10	down
RASSF5	down
RAVER2	down
RB1	down
RBFOX2	down
RBL1	down
RBM12B	down
RBM19	up
RBM20	up
RBM3	down
RBM47	down
RBMS2	down
RBMXL2	up
RBP1	up
RBP7	up
RBPMS	down
RCAN1	down
RCCD1	down
RCHY1	up
RCL1	up
RCN1	up
RCN2	up
RCOR3	down
RDH10	down
RDH5	down
RDX	down
RECK	up
REEP1	up
REM2	up
RERE	up
RFC3	up
RG9MTD1	up
RGS3	down
RHOB	up
RHOQ	up
RHOU	down
RIBC2	down
RILPL1	up
RIMKLB	down
RIPK1	down
RIPK2	up
RIPK4	down
RIT1	down
RLBP1	down
RMND5B	down
RNASEH2C	up
RNF19A	down
RNF213	down
RNF34	down
RNF43	up
RNF44	up
RNF8	up
RNFT1	down
ROCK1	down
ROCK2	down
ROR1	down
RORA	up
RPE	down
RPH3AL	down
RPIA	up
RPL13	up
RPL13A	up
RPL28	up
RPL35A	up
RPL37	up
RPP40	up
RPS28	up
RPS6KA2	down
RPS6KA3	down
RPS6KA5	down
RPUSD3	up
RQCD1	down
RRAS	down
RRM2	down
RRP7A	down
RSL1D1	up
RSL24D1	up
RSRC1	down
RSU1	up
RTN4	down
RTP3	up
RTP4	down
RUFY2	down
RUFY3	up
RUNX1	up
RUNX2	up
RWDD4	up
RXRA	down
RYR1	up
S100A10	down
S100A13	down
S100A14	up
S100A2	down
S100A3	up
S100A5	down
S100A6	down
SALL4	down
SAMD4A	down
SAMD4B	down
SAP18	up
SAR1B	down
SAT1	down
SAV1	down
SBF1	down
SCAPER	down
SCARB1	up
SCARB2	up
SCD5	down
SCLT1	down
SCLY	up
SCNN1A	down
SCNN1B	up
SCRN3	down
SDC3	down
SDC4	down
SDCBP	down
SDK1	up
SEC11A	down
SEC14L1	down
SEC14L4	down
SEC61A1	down
SELENBP1	down
SEMA3F	up
SEMA4D	down
SEMA6B	down
SERBP1	up
SERGEF	up
SERPINA1	down
SERPINA5	down
SERPINB1	down
SERPINB2	up
SERPINB8	down
SERPINE1	down
SERPINE2	down
SERPINI1	up
SERTAD2	down
SESTD1	down
SF3B3	up
SFN	up
SFR1	down
SFRP5	down
SFT2D2	down
SFXN4	up
SGCD	up
SGK1	down
SGMS1	down
SGOL1	down
SGPL1	up
SGPP1	down
SH2B3	down
SH3BP5	up
SH3GLB1	down
SH3GLB2	down
SH3KBP1	down
SH3PXD2B	up
SH3RF2	down
SH3TC2	down
SHB	down
SHC1	down
SHCBP1	down
SHH	up
SHISA2	up
SHMT1	down
SHOX2	down
SHROOM3	up
SIAE	down
SIK3	down
SIN3B	down
SIRPA	up
SIRT4	up
SKA2	down
SKAP1	up
SKAP2	down
SKP2	up
SLAIN2	down
SLC13A3	up
SLC15A4	down
SLC16A10	up
SLC16A2	up
SLC16A4	down
SLC16A5	down
SLC16A6	down
SLC17A5	down
SLC17A9	up
SLC1A2	up
SLC1A3	up
SLC1A5	up
SLC20A1	down
SLC22A18	down
SLC22A4	down
SLC22A5	up
SLC24A4	up
SLC25A15	up
SLC25A18	down
SLC25A19	up
SLC25A24	down
SLC25A30	down
SLC25A33	up
SLC25A36	up
SLC25A37	down
SLC25A4	up
SLC26A2	down
SLC27A5	up
SLC29A1	up
SLC2A3	up
SLC30A2	up
SLC30A3	up
SLC35B3	down
SLC35D2	down
SLC36A1	down
SLC37A3	down
SLC38A6	down
SLC3A2	up
SLC41A2	down
SLC44A1	down
SLC46A1	up
SLC47A1	down
SLC4A8	up
SLC5A3	down
SLC5A6	up
SLC6A16	up
SLC6A6	down
SLC6A8	up
SLC7A2	up
SLC7A5	up
SLC7A8	up
SLC9A6	down
SLC9A8	down
SLC9B2	up
SLCO4A1	down
SLMO1	up
SMAD2	down
SMARCA1	down
SMCHD1	down
SMPD1	down
SMPDL3B	up
SMUG1	down
SNAP25	up
SNAPC4	up
SNHG1	up
SNHG13	up
SNHG3	up
SNHG8	up
SNRK	down
SNRNP70	up
SNRPA1	up
SNRPE	down
SNTB2	down
SNX21	down
SNX24	down
SNX25	up
SNX8	down
SNX9	down
SOAT1	down
SOBP	up
SOCS1	up
SOCS3	down
SORBS2	up
SORD	up
SORL1	down
SOS1	up
[truncated: 390 more rows]

## Sheet: LS174T_complete
gene	LS174T
37135	up
37865	up
39692	up
40787	down
A2LD1	down
AAAS	up
AACS	down
AAGAB	up
AARS2	up
AARSD1	up
AASS	down
AATK	down
ABAT	down
ABCA17P	down
ABCA2	up
ABCA3	down
ABCA7	down
ABCB9	up
ABCC1	up
ABCC10	down
ABCC3	down
ABCC6	down
ABCC6P1	down
ABCF2	up
ABHD12B	down
ABHD14A	up
ABHD16A	up
ABHD5	up
ABI1	down
ABI2	up
ABI3BP	up
ABP1	down
ACAA1	down
ACAD9	up
ACADSB	down
ACADVL	down
ACAP2	down
ACAP3	down
ACAT1	down
ACBD3	down
ACBD4	down
ACBD5	down
ACBD6	up
ACD	up
ACER3	down
ACIN1	up
ACOT8	down
ACOX1	down
ACOX2	down
ACP2	down
ACPL2	up
ACSF2	down
ACSL1	down
ACSL4	down
ACSL5	up
ACSM3	down
ACTA2	down
ACTL6A	up
ACTN4	down
ACTR10	down
ACTR6	up
ACTR8	down
ACY3	down
ACYP1	up
ADAM17	up
ADAM9	down
ADAMTS15	up
ADAMTS17	up
ADAR	up
ADARB1	up
ADAT2	up
ADCK3	up
ADCY3	up
ADD3	down
ADH1C	down
ADK	down
ADNP	up
ADNP2	up
ADO	down
ADORA1	up
ADORA2B	up
ADPRHL1	down
ADRA2C	up
ADRBK1	up
ADSSL1	down
AEBP2	up
AES	up
AFF4	down
AFG3L1P	up
AFG3L2	up
AFMID	up
AFTPH	down
AGA	down
AGAP1	up
AGAP3	up
AGBL5	down
AGFG1	down
AGL	down
AGPAT5	up
AGPAT9	up
AGPS	down
AGR2	down
AGR3	down
AGRN	down
AGT	up
AGTRAP	up
AGXT2L2	down
AHCYL2	down
AHI1	up
AHNAK	down
AHNAK2	down
AHR	down
AHRR	up
AHSA1	up
AHSA2	down
AIDA	up
AIG1	down
AIMP1	up
AK2	up
AK7	down
AKAP17A	up
AKAP3	down
AKD1	down
AKIRIN1	down
AKNA	up
AKR1B10	down
AKR1C1	down
AKR1C2	down
AKR1C3	down
AKR7A2	up
AKR7A3	down
AKT1	up
AKT2	up
AKTIP	up
ALAS1	down
ALCAM	down
ALDH16A1	up
ALDH1A1	down
ALDH1A3	down
ALDH1B1	up
ALDH1L1	down
ALDH2	down
ALDH3A1	down
ALDH3B1	down
ALDH3B2	down
ALDH4A1	down
ALG10	up
ALG13	down
ALG14	down
ALG2	down
ALG6	up
ALG8	up
ALG9	down
ALK	down
ALMS1	up
ALPI	down
ALPK1	down
ALS2	down
ALS2CL	down
AMACR	up
AMMECR1	down
AMMECR1L	down
AMN	down
AMN1	down
AMPD2	up
AMPD3	down
ANAPC10	up
ANAPC13	down
ANAPC16	down
ANAPC5	up
ANAPC7	up
ANGEL1	up
ANGEL2	up
ANK2	down
ANKFY1	up
ANKH	up
ANKIB1	up
ANKLE2	up
ANKMY2	down
ANKRA2	down
ANKRD10	up
ANKRD11	up
ANKRD12	down
ANKRD13B	up
ANKRD13C	down
ANKRD13D	down
ANKRD16	up
ANKRD17	up
ANKRD27	up
ANKRD32	up
ANKRD36	up
ANKRD40	up
ANKRD45	down
ANKRD46	down
ANKRD50	down
ANKRD55	up
ANKS6	up
ANLN	up
ANO1	up
ANO6	down
ANO7L1	down
ANP32A	up
ANP32B	up
ANP32E	up
ANPEP	down
ANTXR2	down
ANXA1	down
ANXA11	down
ANXA13	up
ANXA2	down
ANXA2P1	down
ANXA2P2	down
ANXA2P3	down
ANXA3	down
ANXA4	down
AP1AR	down
AP1G1	up
AP1G2	down
AP1S2	up
AP2A2	down
AP2S1	up
AP3M2	up
AP3S1	down
AP3S2	down
APBB2	up
APCDD1	up
API5	up
APOBEC3B	up
APOBR	up
APOL2	down
APOM	down
APOO	up
APOOL	down
APPBP2	up
APPL2	down
APTX	up
AQP11	down
AQP3	down
AQP6	down
AQR	up
ARAF	down
ARAP3	up
ARC	down
ARCN1	down
AREG	down
ARF4	down
ARF5	up
ARFGAP3	down
ARFGEF2	down
ARFIP1	up
ARG2	up
ARGLU1	up
ARHGAP11A	up
ARHGAP19	up
ARHGAP29	down
ARHGAP32	up
ARHGAP42	down
ARHGAP44	up
ARHGDIB	down
ARHGDIG	down
ARHGEF12	up
ARHGEF19	up
ARHGEF26	up
ARHGEF37	down
ARID1B	up
ARID2	up
ARID5A	up
ARID5B	up
ARIH2	up
ARL1	down
ARL13B	up
ARL14	down
ARL16	up
ARL17A	down
ARL4C	up
ARL5B	down
ARL6IP5	down
ARL6IP6	up
ARL8A	down
ARL8B	down
ARMC10	up
ARMC9	down
ARMCX3	down
ARNT	down
ARNTL2	up
ARPC3	down
ARRB1	up
ARRDC3	down
ARRDC4	down
ARSA	down
ARSD	down
ASAH1	down
ASAP1	up
ASAP2	down
ASAP3	down
ASB13	up
ASB4	up
ASB8	down
ASB9	down
ASCC1	down
ASCL2	up
ASF1B	up
ASL	down
ASMT	up
ASMTL	up
ASNS	up
ASPH	down
ASPM	up
ASRGL1	up
ASTE1	down
ASXL1	up
ATAD2	up
ATAD3A	up
ATAD3B	up
ATAT1	down
ATF4	up
ATF5	up
ATG12	down
ATG13	down
ATG16L1	down
ATG4A	down
ATG5	down
ATL1	down
ATL2	down
ATL3	down
ATOH8	up
ATP10A	down
ATP10B	down
ATP11B	down
ATP2A2	up
ATP2B1	down
ATP2B4	up
ATP2C1	down
ATP2C2	up
ATP5G3	up
ATP5I	up
ATP5J	up
ATP5L	down
ATP5SL	down
ATP6AP1	down
ATP6AP2	up
ATP6V0C	down
ATP6V0D1	down
ATP6V1A	down
ATP6V1C1	down
ATP6V1E1	down
ATP6V1G1	down
ATP6V1H	down
ATP7A	down
ATP8A1	down
ATP8B1	down
ATP9A	down
ATP9B	down
ATPIF1	down
ATRIP	up
ATXN1L	down
ATXN3	up
ATXN7L3B	down
AURKA	up
AURKB	up
AUTS2	up
AVEN	down
AXIN1	up
AXIN2	up
AXL	down
AZI1	up
AZI2	down
B2M	down
B3GALT4	down
B3GALT6	down
B3GALTL	up
B3GAT1	up
B3GNT5	down
B3GNT6	down
B3GNT9	down
B4GALNT4	up
B4GALT1	down
B4GALT5	down
B7H6	up
B9D1	down
BAAT	up
BACH1	down
BACH2	up
BAG1	down
BAG5	up
BAHCC1	up
BAIAP2L1	down
BAP1	up
BARD1	up
BAZ1A	up
BAZ1B	up
BBIP1	down
BBS10	down
BBS12	down
BCAM	down
BCAR3	down
BCAS1	down
BCAT1	up
BCCIP	up
BCKDHB	down
BCL10	down
BCL11A	up
BCL2L1	down
BCL2L10	down
BCL2L11	up
BCL2L12	up
BCL2L13	down
BCL2L14	down
BCL3	down
BCL6	down
BCL7A	up
BCL7C	up
BCL9L	down
BCMO1	down
BCOR	up
BCS1L	up
BDH1	up
BDH2	down
BDKRB1	down
BDKRB2	down
BEND3	up
BEST1	down
BEST2	down
BEST4	down
BET1	down
BET1L	down
BGN	up
BHLHE40	down
BHLHE41	down
BICD1	up
BIRC2	down
BIRC3	down
BIRC5	up
BLCAP	down
BLM	up
BLMH	up
BLVRB	down
BMP2K	down
BMP3	down
BMP4	up
BMP6	up
BMP7	up
BMP8B	up
BMPR2	down
BNIP2	up
BNIP3L	up
BOK	up
BOLA3	up
BOP1	up
BORA	up
BPGM	up
BPHL	down
BPNT1	down
BRAP	down
BRAT1	up
BRCA1	up
BRCA2	up
BRD3	up
BRD4	up
BRD7	up
BRD8	up
BRF2	down
BRI3	down
BRI3BP	up
BRIP1	up
BRIX1	up
BRWD1-IT2	down
BSPRY	up
BTBD16	down
BTBD19	up
BTBD6	up
BTBD9	down
BTC	down
BTF3L4	up
BTG2	down
BTN2A1	down
BTN3A1	down
BTN3A2	down
BTN3A3	down
BTNL3	down
BUB1	up
BUB1B	up
BUB3	up
BUD13	up
BYSL	up
C10orf108	down
C10orf116	down
C10orf118	down
C10orf125	down
C10orf137	up
C10orf2	up
C10orf26	down
C10orf32	down
C10orf35	up
C10orf47	down
C10orf54	down
C10orf57	down
C10orf93	up
C11orf1	down
C11orf35	down
C11orf49	up
C11orf51	up
C11orf52	down
C11orf54	down
C11orf57	down
C11orf58	down
C11orf67	down
C11orf71	down
C11orf73	up
C11orf80	down
C11orf82	up
C11orf83	up
C11orf84	up
C11orf95	up
C12orf10	down
C12orf11	up
C12orf23	down
C12orf24	up
C12orf26	down
C12orf29	up
C12orf34	up
C12orf4	up
C12orf41	up
C12orf43	up
C12orf44	down
C12orf47	up
C12orf48	up
C12orf49	down
C12orf61	down
C12orf62	up
C12orf75	down
C13orf27	up
C14orf101	down
C14orf128	down
C14orf129	down
C14orf142	up
C14orf159	up
C14orf180	down
C14orf182	down
C14orf21	up
C14orf28	down
C14orf34	down
C14orf50	down
C14orf80	up
C15orf17	up
C15orf23	up
C15orf29	up
C15orf37	down
C15orf42	up
C15orf44	up
C15orf48	down
C15orf52	down
C15orf57	down
C16orf48	up
C16orf53	up
C16orf55	up
C16orf57	up
C16orf59	up
C16orf61	up
C16orf7	down
C16orf72	down
C16orf80	up
C16orf88	up
C17orf110	down
C17orf28	down
C17orf48	down
C17orf49	up
C17orf53	up
C17orf61	down
C17orf65	up
C17orf76-AS1	down
C17orf81	up
C17orf89	up
C17orf96	up
C17orf99	up
C18orf19	down
C18orf32	down
C18orf54	up
C18orf55	up
C18orf56	up
C19orf10	down
C19orf12	down
C19orf2	up
C19orf21	down
C19orf25	up
C19orf29	up
C19orf33	down
C19orf42	up
C19orf51	up
C19orf52	up
C19orf54	down
C19orf55	up
C19orf57	up
C19orf6	up
C19orf63	up
C19orf66	up
C19orf77	down
C1D	down
C1orf106	down
C1orf112	up
C1orf116	down
C1orf135	up
C1orf144	up
C1orf145	down
C1orf159	up
C1orf174	up
C1orf182	down
C1orf198	up
C1orf201	up
C1orf21	down
C1orf226	down
C1orf228	down
C1orf35	up
C1orf43	up
C1orf52	down
C1orf55	down
C1orf56	down
C1orf61	up
C1orf85	down
C1orf9	down
C1orf96	up
C1QTNF6	down
C1QTNF9B-AS1	down
C1RL	down
C20orf112	down
C20orf152	down
C20orf195	down
C20orf20	up
C20orf27	up
C20orf4	up
C20orf46	up
C20orf72	up
C21orf119	down
C21orf2	up
C22orf13	down
C22orf33	up
C22orf39	down
C2CD2	up
C2CD3	up
C2CD4A	up
C2CD4B	up
C2orf18	down
C2orf42	down
C2orf43	down
C2orf44	up
C2orf67	down
C2orf68	up
C2orf72	down
C2orf89	up
C3orf19	up
C3orf23	down
C3orf26	up
C3orf37	up
C3orf38	down
C3orf39	up
C3orf52	down
C3orf71	down
C4BPB	down
C4orf19	up
C4orf27	up
C4orf3	down
C4orf32	down
C4orf33	down
C4orf34	down
C4orf46	up
C4orf52	down
C5orf15	down
C5orf24	up
C5orf25	up
C5orf30	down
C5orf32	down
C5orf34	up
C5orf41	down
C5orf44	down
C5orf51	down
C5orf55	down
C6orf120	down
C6orf154	down
C6orf226	down
C6orf35	down
C6orf48	down
C6orf52	down
C6orf57	down
C6orf62	down
C6orf99	down
C7orf26	up
C7orf30	up
C7orf43	down
C7orf44	up
C7orf50	up
C7orf60	down
C7orf68	up
C7orf70	up
C7orf74	up
C8orf33	up
C8orf37	down
C8orf38	up
C8orf40	down
C8orf55	up
C8orf59	down
C8orf83	down
C8orf84	down
C9orf100	up
C9orf103	down
C9orf114	up
C9orf123	down
C9orf125	up
C9orf140	up
C9orf142	up
C9orf150	down
C9orf152	up
C9orf167	down
C9orf169	down
C9orf3	up
C9orf30	up
C9orf41	down
C9orf5	down
C9orf66	down
C9orf72	down
C9orf80	up
C9orf82	down
C9orf85	down
C9orf86	up
C9orf9	down
C9orf91	up
C9orf95	down
C9orf96	down
CA1	down
CA12	down
CA13	down
CA4	down
CA5BP1	down
CA9	up
CABIN1	up
CABLES1	up
CABLES2	up
CABP4	down
CACNA2D2	up
CACNA2D4	down
CACNG8	down
CACYBP	up
CALB1	down
CALB2	down
CALCA	up
CALCOCO1	down
CALCOCO2	down
CALD1	down
CALM3	up
CALU	down
CAMK1	up
CAMK2D	down
CAMK2G	up
CAMK2N1	down
CAMK2N2	up
CAMKK2	up
CAMKMT	up
CAMSAP2	down
CAMTA1	up
CAP1	down
CAP2	down
CAPG	down
CAPN12	down
CAPN2	down
CAPN5	down
CAPN8	down
CAPN9	down
CAPRIN2	down
CAPZB	down
CARD16	down
CARD8	up
CARHSP1	up
CARM1	up
CARS	up
CARS2	down
CASC2	up
CASC3	up
CASC5	up
CASD1	down
CASK	down
CASKIN1	up
CASKIN2	up
CASP1	down
CASP2	up
CASP3	up
CASP4	down
CASP5	down
CASP6	up
CASP7	down
CASP8	down
CASP8AP2	up
CAST	down
CAT	down
CAV2	down
CBFA2T2	up
CBFB	up
CBL	up
CBLC	down
CBR1	down
CBR3	up
CBR4	down
CBS	down
CBX1	up
CBX2	up
CBX3	up
CBX4	down
CBX5	up
CBX7	up
CBX8	down
CC2D2B	up
CCDC102A	down
CCDC109B	up
CCDC111	up
CCDC113	up
CCDC115	up
CCDC124	up
CCDC125	down
CCDC126	down
CCDC137	up
CCDC138	up
CCDC18	up
CCDC22	down
CCDC24	down
CCDC30	down
CCDC34	up
CCDC41	down
CCDC50	up
CCDC51	down
CCDC56	down
CCDC59	up
CCDC68	down
CCDC75	up
CCDC77	up
CCDC85B	up
CCDC86	up
CCDC88C	down
CCDC90A	up
CCDC90B	down
CCDC92	down
CCDC97	down
CCDC99	up
CCHCR1	up
CCL28	down
CCNA2	up
CCNB1	up
CCNB2	up
CCNC	down
CCND1	up
CCND2	up
CCND3	up
CCNDBP1	down
CCNE1	up
CCNE2	up
CCNF	up
CCNG1	down
CCNG2	down
CCNL1	up
CCNT2	down
CCNYL1	down
CCPG1	down
CCR10	down
CCR9	down
CCRL2	down
CCT5	up
CCT6A	up
CCT7	up
CCT8	up
CD151	down
CD164	down
CD177	down
CD24	down
CD320	up
CD3EAP	up
CD59	down
CD63	down
CD74	down
CD81	up
CD8A	down
CDA	down
CDADC1	up
CDAN1	up
CDC16	down
CDC20	up
CDC25A	up
CDC25C	up
CDC27	up
CDC37L1	down
CDC42	down
CDC42BPA	down
CDC42EP1	up
CDC42EP2	down
CDC42EP3	up
CDC45	up
CDC6	up
CDC7	up
CDC73	down
CDCA2	up
CDCA3	up
CDCA4	up
CDCA5	up
CDCA7	up
CDCA8	up
CDH1	down
CDH12	down
CDH17	down
CDH24	up
CDK1	up
CDK10	up
CDK12	up
CDK16	up
CDK19	up
CDK2	up
CDK2AP1	up
CDK4	up
CDK5R1	up
CDK5RAP2	up
CDK6	up
CDKN1C	up
CDKN2AIP	up
CDKN2AIPNL	up
CDKN2B	down
CDKN2C	up
CDKN3	up
CDNF	down
CDON	up
CDR2L	up
CDS1	down
CDT1	up
CDV3	up
CEACAM1	down
CEACAM5	down
CEACAM6	down
CEACAM7	down
CEBPA	down
CEBPB	up
CEBPD	down
CECR5	up
CEL	up
CELF1	up
CELSR2	up
CENPA	up
CENPB	up
CENPBD1	down
CENPE	up
CENPF	up
CENPH	up
CENPI	up
CENPJ	up
CENPK	up
CENPL	up
CENPM	up
CENPN	up
CENPO	up
CENPQ	up
CENPT	up
CENPV	up
CENPW	up
CEP104	down
CEP120	down
CEP128	up
CEP152	up
CEP250	up
CEP44	up
CEP55	up
CEP57L1	up
CEP68	up
CEP70	up
CEP72	up
CEP76	up
CEP78	up
CEP85	up
CEPT1	up
CERCAM	down
CERS2	down
CERS4	up
CERS5	up
CERS6	up
CES2	down
CES4A	down
CFB	down
CFL2	down
CFLAR	up
CFTR	down
CGN	up
CGNL1	up
CGRRF1	down
CHAC1	up
CHAF1A	up
CHAF1B	up
CHCHD1	up
CHCHD3	up
CHCHD4	up
CHCHD6	up
CHCHD7	up
CHD1L	up
CHD4	up
CHD7	up
CHD9	down
CHDH	up
CHEK2	up
CHERP	up
CHM	down
CHMP1B	down
CHMP2A	down
CHMP2B	down
CHMP4B	down
CHMP5	down
CHORDC1	up
CHPF2	down
CHPT1	up
CHRNA5	up
CHRNB1	up
CHRNB3	down
CHST14	up
CHST8	up
CHTF18	up
CHTOP	up
CIAPIN1	down
CIB2	up
CIDEB	up
CIDEC	down
CIRH1A	up
CISD3	up
CISH	up
CIT	up
CITED1	up
CITED2	down
CKAP2L	up
CKAP5	up
CKB	up
CKLF	up
CKS1B	up
CKS2	up
CLCN3	down
CLCN4	down
CLCN5	down
CLDN1	up
CLDN12	down
CLDN14	up
CLDN2	up
CLDN23	down
CLDN4	down
CLIC1	down
CLIC3	down
CLIC5	down
CLINT1	down
CLK2	up
CLK3	up
CLK4	down
CLMN	up
CLN5	down
CLN8	up
CLP1	up
CLPTM1L	up
CLSPN	up
CLTA	down
CLTB	down
CLYBL	down
CMBL	down
CMTM1	up
CMTM7	up
CNIH4	up
CNKSR1	down
CNNM3	up
CNOT1	up
CNOT3	up
CNOT6	up
CNOT7	down
CNPY2	up
CNPY3	up
CNTD2	down
CNTNAP2	up
COBLL1	up
COBRA1	up
COG1	down
COG5	down
COG6	down
COIL	up
COL18A1	up
COL18A1-AS1	down
COL2A1	up
COL9A3	down
COMMD4	up
COMMD5	up
COMMD7	up
COMMD9	down
COPB1	down
COPG	down
COPS3	up
COPS7B	up
COPZ1	down
COQ10B	down
COQ9	up
CORO1A	up
CORO1B	down
CORO2A	down
CORT	up
COTL1	up
COX15	down
COX4NB	up
COX5A	up
COX7B	up
COX8C	down
CPEB2	down
CPEB3	down
CPEB4	down
CPLX1	up
CPNE1	up
CPOX	up
CPPED1	down
CPSF6	up
CPSF7	up
CPT1A	down
CPT1C	down
CPT2	down
CPXM2	up
CRABP2	up
CRADD	down
CRAMP1L	up
CREB1	up
CREB3	down
CREB3L1	down
CREBL2	down
CRELD2	up
CREM	up
CRIM1	down
CRIP1	down
CRK	down
CRLF3	down
CRLS1	up
CROCCP2	up
CRTAP	down
CRTC3	up
CRYBB2P1	down
CRYL1	down
CRYZL1	up
CSDE1	up
CSE1L	up
CSF2RA	down
CSK	up
CSNK1D	down
CSNK1E	up
CSNK1G1	down
CSNK1G2	up
CSNK2A1	up
CSNK2A2	up
CSRNP1	up
CSRP2	up
CST1	up
CST2	up
CSTB	down
CSTF2	up
CSTF2T	down
CSTF3	up
CTAGE9	down
CTBP1	up
CTBS	down
CTCF	up
CTDSP1	down
CTDSPL	down
CTGF	down
CTH	down
CTNNA1	down
CTNNA3	down
CTNNAL1	up
CTNNB1	up
CTNNBL1	up
CTNND1	down
CTPS	up
CTPS2	up
CTR9	down
CTSA	down
CTSL2	up
CTTN	down
CTTNBP2NL	down
CTU2	up
CUEDC2	up
CUL4B	down
CUL5	down
CUL7	down
CUTC	up
CWC25	up
CWF19L1	up
CXCL1	down
CXorf56	up
CXorf57	up
CXXC1	up
CYB561D2	down
CYB5A	up
CYB5B	up
CYB5D2	down
CYB5R2	up
CYB5RL	up
CYBB	down
CYC1	up
CYCS	down
CYFIP2	up
CYLD	up
CYP26B1	up
CYP2B6	down
CYP2C18	down
CYP2J2	down
CYP2S1	up
CYP39A1	down
CYP3A5	down
CYP4F11	down
CYP4F2	down
CYP4V2	down
CYP4X1	up
CYR61	down
CYTH2	down
CYTIP	up
DAB2	down
DACH1	up
DAG1	up
DAGLA	down
DAK	down
DAP	up
DAXX	up
DAZAP2	down
DBF4	up
DBF4B	up
DBN1	up
DBR1	up
DBT	down
DCAF11	up
DCAF15	up
DCAF16	up
DCAF17	down
DCAF8	up
DCBLD2	up
DCK	up
DCLRE1A	up
DCLRE1B	up
DCP2	down
DCPS	up
DCTD	up
DCTN1	down
DCUN1D1	down
DCUN1D4	up
DCUN1D5	up
DCXR	up
DDA1	down
DDAH2	up
DDB2	up
DDC	down
DDIT3	down
DDN	up
DDR1	up
DDX11	up
DDX18	up
DDX19A	up
DDX20	up
DDX23	up
DDX28	up
DDX39A	up
DDX46	up
DDX5	up
DDX50	up
DDX54	up
DDX55	up
DDX58	down
DDX60	down
DEAF1	down
DECR2	down
DEF8	down
DEFA6	up
DEFB1	down
DEK	up
DENND1B	down
DENND2A	down
DENND4B	up
DENND5B	up
DENR	up
DEPDC1	up
DEPDC1B	up
DEPDC7	up
DEPTOR	up
DERA	up
DET1	down
DFNB31	up
DGAT1	down
DGAT2	up
DGCR2	up
DGKA	down
DGKD	down
DGKE	up
DGKH	down
DGKQ	down
DGKZ	up
DHCR24	up
DHDDS	up
DHFR	up
DHFRL1	up
DHODH	up
DHPS	down
DHRS1	down
DHRS12	down
DHRS13	up
DHRS2	up
DHRS3	down
DHRS7	down
DHRS9	down
DHX15	up
DHX30	up
DHX33	up
DHX34	up
DHX57	up
DHX58	down
DHX9	up
DIABLO	up
DIAPH3	up
DICER1	down
DIDO1	up
DIEXF	up
DIO3	up
DIO3OS	down
DIP2B	down
DIRAS1	up
DIRAS2	up
DIRC2	up
DIXDC1	up
DKC1	up
DKFZP434I0714	down
DKFZp761E198	up
DKK4	up
DLAT	up
DLEU1	up
DLEU2	up
DLG3	down
DLG5	up
DLGAP4	down
DLGAP5	up
DLL1	up
DLX1	up
DLX4	up
DMAP1	down
DMKN	down
DMPK	up
DMRT2	up
DMRTA2	up
DMXL1	down
DNA2	up
DNAH1	down
DNAH2	down
DNAJA3	up
DNAJB14	down
DNAJB4	down
DNAJB9	down
DNAJC10	down
DNAJC11	up
DNAJC15	down
DNAJC16	down
DNAJC2	up
DNAJC30	down
DNAJC7	up
DNAJC9	up
DNASE1L1	down
DNASE2	up
DNM1	up
DNM1L	up
DNMT1	up
DNMT3B	up
DNPEP	up
DOCK9	down
DOK4	down
DOLK	down
DOM3Z	down
DONSON	up
DOPEY1	down
DOT1L	up
DPCR1	down
DPEP1	up
DPF3	down
DPH2	up
DPH3	down
DPH5	down
DPM2	up
DPP4	down
DPP7	up
DPP8	down
DPY19L3	down
DPY19L4	down
DPY30	up
DPYSL4	up
DQX1	down
DRAM1	up
DROSHA	up
DSC2	down
DSCC1	up
DSE	down
DSN1	up
DST	down
DSTYK	up
DTD1	up
DTL	up
DTNB	up
DTNBP1	up
DTWD1	up
DTX2	up
DTX3L	down
DTYMK	up
DUSP10	down
DUSP12	up
DUSP16	down
DUSP19	down
DUSP22	down
DUSP28	up
DUSP3	down
DUSP4	down
DUSP5	down
DUSP6	down
DUSP7	up
DUSP8	down
DUSP9	up
DUT	up
DUXAP10	up
DVL2	up
DVL3	up
DYNC1I1	down
DYNC1I2	down
DYNC1LI1	down
DYNC2LI1	down
DYNLL2	up
DYNLT3	down
DYRK1B	down
DYX1C1	down
DZIP3	down
E2F1	up
E2F2	up
E2F3	down
E2F4	up
E2F5	down
E2F7	up
E2F8	up
EAF1	down
EAPP	down
EARS2	up
EBAG9	down
EBLN2	up
EBNA1BP2	up
ECE2	up
ECH1	down
ECHDC1	up
ECHDC2	down
ECT2	up
EDAR	up
EDEM1	down
EDEM2	down
EDEM3	down
EED	up
EEF1A1	down
EEF1E1	up
EEF2K	up
EFCAB11	up
EFCAB2	up
EFCAB4A	down
EFEMP1	up
EFHC1	up
EFHD2	up
EFNA3	up
EFNA4	up
EFNA5	up
EFNB2	down
EFR3A	down
EFR3B	up
EGF	down
EGFR	up
EGR1	down
EHBP1L1	up
EHD1	down
EHF	down
EHHADH	down
EHMT2	up
EID1	down
EID2B	up
EIF1AX	up
EIF2A	down
EIF2AK1	up
EIF2AK3	down
EIF2AK4	up
EIF2B5	up
EIF2C1	up
EIF2C2	up
EIF2C4	down
EIF2S1	up
EIF3B	up
EIF3D	down
EIF3G	down
EIF3H	down
EIF3M	up
EIF4A2	down
EIF4A3	up
EIF4E	up
EIF4E2	up
EIF4EBP1	up
EIF4G1	up
EIF4H	up
EIF5A	up
EIF5A2	down
ELAVL1	up
ELF1	down
ELF3	down
ELK4	up
ELL	up
ELL2	down
ELMO3	down
ELMOD2	down
ELOVL3	up
EME1	up
EME2	down
EMG1	up
EML2	down
EMP1	down
EMP2	up
ENAH	down
ENC1	up
ENDOD1	up
ENDOG	up
ENKUR	down
ENO1	up
ENO1-AS1	down
ENO2	up
ENOX2	up
ENPEP	down
ENPP5	down
ENSA	up
ENTPD3-AS1	down
ENTPD7	down
EP400	up
EPAS1	down
EPB41	up
EPB41L1	down
EPB41L4A-AS1	down
EPB41L4B	down
EPB41L5	down
EPG5	up
EPHA2	down
EPHA4	up
EPHB2	up
EPHB3	up
EPHX1	down
EPHX2	down
EPM2A	up
EPM2AIP1	down
EPN1	up
EPN3	up
EPOR	up
EPS8L1	down
EPS8L3	down
EPSTI1	down
EPT1	up
ERAL1	up
ERBB2IP	down
ERBB3	up
ERC1	down
ERCC1	down
ERCC4	down
ERCC6L	up
EREG	down
ERGIC3	down
ERH	up
ERI1	up
ERI3	up
ERLEC1	down
ERLIN1	up
ERLIN2	down
ERMAP	down
ERN1	up
ERN2	down
ERO1L	up
ERP27	down
ESCO2	up
ESF1	up
ESPL1	up
ESPN	down
ESRP2	down
ESRRG	down
ETFB	down
ETFDH	down
ETHE1	down
ETS2	up
ETV3	down
ETV4	up
EVI5	down
EVI5L	down
EVL	down
EXD2	down
EXD3	down
EXO1	up
EXOC1	down
EXOC4	down
EXOC6	down
EXOC6B	up
EXOC7	down
EXOC8	down
EXOG	up
EXOSC2	up
EXOSC3	up
EXOSC5	up
EXOSC8	up
EXOSC9	up
EXPH5	up
EXT1	down
EXTL2	up
EXTL3	up
EYA3	up
EZH2	up
EZR	down
F11R	down
F2RL1	down
F8	up
FABP1	down
FABP6	down
FADS1	up
FADS2	up
FAF1	up
FAF2	up
FAHD1	down
FAIM	up
FAIM2	up
FAM100B	up
FAM102A	down
FAM105B	up
FAM110A	up
FAM110C	down
FAM111B	up
FAM113A	down
FAM114A1	down
FAM114A2	down
FAM116B	down
FAM118A	up
FAM118B	down
FAM120A	down
FAM120AOS	down
FAM122A	up
FAM122B	up
FAM125B	up
FAM127A	down
FAM132B	up
FAM134A	up
FAM134B	down
FAM149A	up
FAM149B1	down
FAM160B1	down
FAM162A	down
FAM173B	up
FAM174A	down
FAM175A	down
FAM177A1	down
FAM178A	up
FAM188A	down
FAM18B1	down
FAM190B	up
FAM192A	up
FAM198B	down
FAM19A2	down
FAM19A5	down
FAM20C	up
FAM27D1	up
FAM36A	down
FAM40B	up
FAM43A	up
FAM50A	down
FAM54A	up
FAM58A	up
FAM59A	down
FAM64A	up
FAM65A	up
FAM69A	up
FAM71E1	down
FAM73A	down
FAM76A	down
FAM76B	up
FAM82A2	up
FAM82B	down
FAM83B	down
FAM83D	up
FAM83E	down
FAM84A	up
FAM85A	down
FAM89B	up
FAM8A1	down
FAM91A2	down
FAM98B	up
FANCA	up
FANCB	up
FANCC	up
FANCD2	up
FANCE	up
FANCF	down
FANCG	up
FANCI	up
FANCL	up
FANCM	up
FAR1	up
FASTKD1	up
FBF1	up
FBL	up
FBLIM1	down
FBRSL1	up
FBXL14	up
FBXL17	down
FBXL18	down
FBXL19	up
FBXL20	up
FBXL4	up
FBXL5	down
FBXO16	down
FBXO21	up
FBXO22	up
FBXO25	up
FBXO28	down
FBXO3	down
FBXO31	up
FBXO45	up
FBXO5	up
FBXO8	down
FBXO9	up
FBXW10	down
FBXW4	up
FCAMR	down
FCGBP	down
FCHO2	down
FCHSD2	up
FDX1	down
FDXR	up
FEM1B	down
FEN1	up
FER	down
FERMT1	up
FEZ1	down
FEZ2	down
FGD3	down
FGF19	up
FGF21	up
FGF9	up
FGFBP2	down
FGFR1OP2	up
FGFR4	up
FGFRL1	up
FH	up
FHDC1	up
FHIT	down
FHL3	up
FIGNL1	up
FKBP15	up
FKBP1A	down
FKBP4	up
FKBP5	up
FKBP7	up
FKTN	up
FLCN	down
FLJ13744	down
FLJ20021	down
FLJ27352	down
FLJ31813	down
FLJ32063	down
FLJ33996	down
FLJ35390	down
FLJ37798	down
FLJ39051	down
FLJ43489	up
FLJ45340	up
FLNA	down
FLNB	down
FLOT2	up
FLRT3	down
FLVCR1	up
FLYWCH1	up
FMNL2	up
FMO4	down
FMO5	down
FMOD	down
FMR1	up
FN3KRP	up
FNDC3A	down
FNDC3B	down
FNIP1	down
FNTB	down
FOLR1	down
FOS	down
FOSL1	up
FOSL2	down
FOXA1	down
FOXA2	up
FOXD1	up
FOXJ2	up
FOXM1	up
FOXO1	down
FOXO3	up
FOXP2	down
FOXQ1	down
FOXRED1	up
FOXRED2	up
FRAS1	down
FRAT1	up
FRMD3	down
FRMD4B	down
FRMD5	down
FRS2	down
FRY	down
FSD1L	down
FTH1	down
FTSJ2	up
FTSJD1	down
FTSJD2	up
FUBP1	up
FUK	up
FUS	up
FUT11	up
FUT2	down
FUT4	down
FXN	up
FXYD3	down
FYCO1	up
FZD1	up
FZD3	up
FZD5	down
FZD8	up
G2E3	up
G3BP2	down
GABARAPL1	down
GABARAPL2	down
GABRB3	down
GABRE	up
GADD45B	down
GAGE1	down
GAL	up
GALE	down
GALK1	down
GALK2	down
GALM	down
GALNT1	down
GALNT11	up
GALNT2	down
GALNT3	down
GALNT5	down
GALNT6	up
GALNT7	down
GALNTL4	down
GANC	down
GAPVD1	up
GAR1	up
GARS	up
GAS1	up
GAS6	up
GATA6	down
GATAD1	down
GATAD2A	up
GATC	down
GATM	down
GATS	up
GBA2	up
GBE1	up
GBF1	down
GBP3	down
GCAT	up
GCC2	down
GCDH	up
GCFC1	up
GCH1	down
GCLC	down
GCNT2	down
GCNT3	down
GCOM1	down
GDA	down
GDAP1	up
GDAP2	down
GDF11	up
GDF15	down
GDI1	down
GDPD1	down
GEMIN2	up
GEMIN4	up
GEMIN5	up
GEMIN6	up
GEN1	up
GFER	down
GFM2	up
GFPT1	down
GGA2	up
GGCT	up
GGCX	up
GGH	up
GGPS1	down
GGT1	down
GGT6	down
GIGYF2	up
GINS1	up
GINS2	up
GINS3	up
GINS4	up
GIPC1	down
GIPC2	down
GIT1	up
GIT2	down
GJA1	up
GJB1	down
GJB2	up
GJB3	down
GJB5	down
GK	down
GK3P	down
GKAP1	up
GLA	up
GLB1	down
GLB1L	down
GLB1L2	up
GLDC	up
GLDN	down
GLE1	up
GLIPR2	up
GLIS2	up
GLIS3-AS1	down
GLRX	down
GLRX5	up
GLS	down
GLS2	up
GLT25D1	up
GLTP	up
GLTPD1	down
GLTPD2	down
GLTSCR2	down
GLYCTK	down
GM2A	down
GMCL1	up
GMDS	up
GMEB1	up
GMEB2	up
GMFB	down
GMPPA	down
GMPPB	down
GMPR2	down
GMPS	up
GNA11	up
GNAQ	down
GNAS	up
GNAT2	down
GNAZ	up
GNB1	down
GNB5	up
GNE	down
GNG12	down
GNG4	up
GNG7	up
GNMT	up
GNPTAB	down
GNS	down
GOLGA1	down
GOLGA2	down
GOLGA3	down
GOLGA5	down
GOLGA7	up
GOLGA8B	down
GOLIM4	down
GOLPH3L	down
GOLT1A	down
GOLT1B	up
GOPC	down
GORASP1	up
GOSR2	down
GOT1	up
GOT2	up
GPA33	up
GPAA1	up
GPATCH4	up
GPC1	up
GPC3	up
GPC4	up
GPCPD1	down
GPD1	up
GPER	down
GPN2	up
GPN3	up
GPR108	down
GPR114	up
GPR116	down
GPR126	down
GPR162	down
GPR3	up
GPR39	down
GPR56	up
GPR63	up
GPRC5A	down
GPRC5B	up
GPSM2	up
GPT2	up
GPX2	up
GPX8	down
GRAMD1B	down
GRAMD1C	down
GRAMD3	down
GRB7	up
GRIN1	up
GRN	down
GRPEL1	up
GRPEL2	up
GRSF1	up
GRWD1	up
[truncated: 3,544 more rows]

[truncated: 1 more sheets: 335 target genes]
