# Supplementary material for: Comprehensive analysis of β-catenin target genes in colorectal carcinoma cell lines with deregulated Wnt/β-catenin signaling
Source: BMC Genomics. 2014 Jan 28;15:74. doi: 10.1186/1471-2164-15-74 (PMC3909937; doi:10.1186/1471-2164-15-74)
Supplement: Additional file 2: Table S2 — Results of the DNA microarray analysis (focusing on known β-catenin target genes). DLD1, SW480, and LS174T cells were treated with siRNA or shRNA targeting β-catenin. Microarray data was re-analyzed focusing our analysis only on the list of these 66 previously published β-catenin target genes. Using the Biovenn software, genes that are regulated similarly in two or three cell lines were identified and listed under separate tabs. Accordingly, genes that are differentially expressed in only one cell line were listed in a separate tab labeled with the name of the cell line. [file 1471-2164-15-74-S2.xlsx]

## Sheet: DLD1_only
gene	DLD1
EFNB1	down
FGFBP1	down
TNC	up

## Sheet: SW480_only
gene	SW480
BAMBI	up
BMI1	down
CLDN1	down
DKK1	up
ENC1	down
EPHB3	down
FSCN1	down
ID2	up
JAG1	up
JUN	down
L1CAM	down
PLAU	down
SGK1	down
TNC	down

## Sheet: LS174T_only
gene	LS174T
BIRC5	up
CCND1	up
CLDN1	up
DNMT1	up
EPHB2	up
EPHB3	up
FOSL1	up
ID2	down
JAG1	down
MYCBP	up
NEDD9	up
S100A4	down
SMC3	up
SRSF3	up
TCF4	down
VEGFA	up

## Sheet: DLD1_SW480_only
gene	DLD1	SW480
ABCB1	up	up
CD44	up	up
FGF18	up	up
NEDD9	down	down
TCF4	up	up

## Sheet: DLD1_LS174T_only
gene	DLD1	LS174T
BMP4	up	up
ENC1	up	up
LAMC2	down	down
LEF1	up	up
LGR5	up	up
MYB	up	up
SOX9	up	up

## Sheet: SW480_LS174T_only
gene	SW480	LS174T
DKK4	up	up
HES1	down	down
PLAUR	down	down
PPARD	up	up
YAP1	down	down

## Sheet: DLD1_SW480_LS174T_only
gene	DLD1	SW480	LS174T
ASCL2	up	up	up
AXIN2	up	up	up
MYC	up	up	up
NOTCH2	down	down	down
S100A6	down	down	down
SP5	up	up	up

## Sheet: DLD1_SW480_complete
gene	DLD1	SW480
ABCB1	up	up
ASCL2	up	up
AXIN2	up	up
CD44	up	up
FGF18	up	up
MYC	up	up
NEDD9	down	down
NOTCH2	down	down
S100A6	down	down
SP5	up	up
TCF4	up	up
