# Supplementary material for: Comprehensive analysis of β-catenin target genes in colorectal carcinoma cell lines with deregulated Wnt/β-catenin signaling
Source: BMC Genomics. 2014 Jan 28;15:74. doi: 10.1186/1471-2164-15-74 (PMC3909937; doi:10.1186/1471-2164-15-74)
Supplement: Additional file 3: Table S3 — Results of the DNA microarray analysis (focusing on genes encoding bHLH proteins). DLD1, SW480, and LS174T cells were treated with siRNA or shRNA targeting beta-catenin. Microarray data was re-analyzed focusing our analysis only on the 96 bHLH proteins listed in the PFAM database. Using the Biovenn software, genes that are regulated similarly in two or three cell lines were identified and listed under separate tabs. Accordingly, genes that are differentially expressed in only one cell line were listed in a separate tab labeled with the name of the cell line. [file 1471-2164-15-74-S3.xlsx]

## Sheet: DLD1_only
gene	DLD1
CLOCK	up
MYCN	up

## Sheet: SW480_only
gene	SW480
ARNT2	up
FERD3L	up
HAND1	up
HEY1	up
HEY2	up
HEYL	up
ID2	up
ID2B	up
MXI1	up
NPAS2	down
TAL1	up
TCFL5	down
TWIST2	down

## Sheet: LS174T_only
gene	LS174T
ATOH8	up
ID1	up
ID2	down
ID3	up
ID4	up
KIAA2018	down
MAX	up
MXD3	up
MXI1	down
SIM2	down
SREBF1	up
SREBF2	up
TCFL5	up
TFEB	up

## Sheet: DLD1_SW480_only
gene	DLD1	SW480
ID1	down	down
TCF4	up	up

## Sheet: DLD1_LS174T_only
gene	DLD1	LS174T
MXD1	down	down

## Sheet: SW480_LS174T_only
gene	SW480	LS174T
AHR	down	down
AHRR	up	up
ARNT	down	down
ARNTL2	up	up
BHLHE40	down	down
BHLHE41	down	down
HES1	down	down
HES6	up	up
MITF	down	down
MLXIP	up	up
MLXIPL	up	up
MYCL1	up	up
TCF12	down	down
TCF3	up	up

## Sheet: DLD1_SW480_LS174T_only
gene	DLD1	SW480	LS174T
ASCL2	up	up	up
MYC	up	up	up

## Sheet: DLD1_SW480_complete
gene	DLD1	SW480
ASCL2	up	up
ID1	down	down
MYC	up	up
TCF4	up	up
