# Supplementary material for: Comprehensive analysis of β-catenin target genes in colorectal carcinoma cell lines with deregulated Wnt/β-catenin signaling
Source: BMC Genomics. 2014 Jan 28;15:74. doi: 10.1186/1471-2164-15-74 (PMC3909937; doi:10.1186/1471-2164-15-74)
Supplement: Additional file 4 — GSEA analysis using the Biocarta pathway database. This zipped file contains confirming data of the GSEA analysis. The names of the directories containing the files were composed of the term ‘GSEA’, the name of the cell line, e.g. DLD1, SW480, or LS174T, and the pathway database (Biocarta). Please use a web browser to view the files with the name ‘index.html’ in the corresponding directories to start exploring the data. [file 1471-2164-15-74-S4.zip]

Archive with 1,345 entries (1,332 files):
- DLD1_Biocarta/
- DLD1_Biocarta/.DS_Store
- __MACOSX/
- __MACOSX/DLD1_Biocarta/
- __MACOSX/DLD1_Biocarta/._.DS_Store
- DLD1_Biocarta/BIOCARTA_ACH_PATHWAY.html
- __MACOSX/DLD1_Biocarta/._BIOCARTA_ACH_PATHWAY.html
- DLD1_Biocarta/BIOCARTA_ACH_PATHWAY.xls
- __MACOSX/DLD1_Biocarta/._BIOCARTA_ACH_PATHWAY.xls
- DLD1_Biocarta/BIOCARTA_ACH_PATHWAY_61.png
- __MACOSX/DLD1_Biocarta/._BIOCARTA_ACH_PATHWAY_61.png
- DLD1_Biocarta/BIOCARTA_ACTINY_PATHWAY.html
- __MACOSX/DLD1_Biocarta/._BIOCARTA_ACTINY_PATHWAY.html
- DLD1_Biocarta/BIOCARTA_ACTINY_PATHWAY.xls
- __MACOSX/DLD1_Biocarta/._BIOCARTA_ACTINY_PATHWAY.xls
- DLD1_Biocarta/BIOCARTA_ACTINY_PATHWAY_100.png
- __MACOSX/DLD1_Biocarta/._BIOCARTA_ACTINY_PATHWAY_100.png
- DLD1_Biocarta/BIOCARTA_ARF_PATHWAY.html
- __MACOSX/DLD1_Biocarta/._BIOCARTA_ARF_PATHWAY.html
- DLD1_Biocarta/BIOCARTA_ARF_PATHWAY.xls
- __MACOSX/DLD1_Biocarta/._BIOCARTA_ARF_PATHWAY.xls
- DLD1_Biocarta/BIOCARTA_ARF_PATHWAY_7.png
- __MACOSX/DLD1_Biocarta/._BIOCARTA_ARF_PATHWAY_7.png
- DLD1_Biocarta/BIOCARTA_ATM_PATHWAY.html
- __MACOSX/DLD1_Biocarta/._BIOCARTA_ATM_PATHWAY.html
- DLD1_Biocarta/BIOCARTA_ATM_PATHWAY.xls
- __MACOSX/DLD1_Biocarta/._BIOCARTA_ATM_PATHWAY.xls
- DLD1_Biocarta/BIOCARTA_ATM_PATHWAY_13.png
- __MACOSX/DLD1_Biocarta/._BIOCARTA_ATM_PATHWAY_13.png
- DLD1_Biocarta/BIOCARTA_ATRBRCA_PATHWAY.html
- __MACOSX/DLD1_Biocarta/._BIOCARTA_ATRBRCA_PATHWAY.html
- DLD1_Biocarta/BIOCARTA_ATRBRCA_PATHWAY.xls
- __MACOSX/DLD1_Biocarta/._BIOCARTA_ATRBRCA_PATHWAY.xls
- DLD1_Biocarta/BIOCARTA_ATRBRCA_PATHWAY_4.png
- __MACOSX/DLD1_Biocarta/._BIOCARTA_ATRBRCA_PATHWAY_4.png
- DLD1_Biocarta/BIOCARTA_BIOPEPTIDES_PATHWAY.html
- __MACOSX/DLD1_Biocarta/._BIOCARTA_BIOPEPTIDES_PATHWAY.html
- DLD1_Biocarta/BIOCARTA_BIOPEPTIDES_PATHWAY.xls
- __MACOSX/DLD1_Biocarta/._BIOCARTA_BIOPEPTIDES_PATHWAY.xls
- DLD1_Biocarta/BIOCARTA_BIOPEPTIDES_PATHWAY_109.png
- __MACOSX/DLD1_Biocarta/._BIOCARTA_BIOPEPTIDES_PATHWAY_109.png
- DLD1_Biocarta/BIOCARTA_CDC42RAC_PATHWAY.html
- __MACOSX/DLD1_Biocarta/._BIOCARTA_CDC42RAC_PATHWAY.html
- DLD1_Biocarta/BIOCARTA_CDC42RAC_PATHWAY.xls
- __MACOSX/DLD1_Biocarta/._BIOCARTA_CDC42RAC_PATHWAY.xls
- DLD1_Biocarta/BIOCARTA_CDC42RAC_PATHWAY_88.png
- __MACOSX/DLD1_Biocarta/._BIOCARTA_CDC42RAC_PATHWAY_88.png
- DLD1_Biocarta/BIOCARTA_CREB_PATHWAY.html
- __MACOSX/DLD1_Biocarta/._BIOCARTA_CREB_PATHWAY.html
- DLD1_Biocarta/BIOCARTA_CREB_PATHWAY.xls
- __MACOSX/DLD1_Biocarta/._BIOCARTA_CREB_PATHWAY.xls
- DLD1_Biocarta/BIOCARTA_CREB_PATHWAY_67.png
- __MACOSX/DLD1_Biocarta/._BIOCARTA_CREB_PATHWAY_67.png
- DLD1_Biocarta/BIOCARTA_CTCF_PATHWAY.html
- __MACOSX/DLD1_Biocarta/._BIOCARTA_CTCF_PATHWAY.html
- DLD1_Biocarta/BIOCARTA_CTCF_PATHWAY.xls
- __MACOSX/DLD1_Biocarta/._BIOCARTA_CTCF_PATHWAY.xls
- DLD1_Biocarta/BIOCARTA_CTCF_PATHWAY_16.png
- __MACOSX/DLD1_Biocarta/._BIOCARTA_CTCF_PATHWAY_16.png
- DLD1_Biocarta/BIOCARTA_CXCR4_PATHWAY.html
- __MACOSX/DLD1_Biocarta/._BIOCARTA_CXCR4_PATHWAY.html
- DLD1_Biocarta/BIOCARTA_CXCR4_PATHWAY.xls
- __MACOSX/DLD1_Biocarta/._BIOCARTA_CXCR4_PATHWAY.xls
- DLD1_Biocarta/BIOCARTA_CXCR4_PATHWAY_103.png
- __MACOSX/DLD1_Biocarta/._BIOCARTA_CXCR4_PATHWAY_103.png
- DLD1_Biocarta/BIOCARTA_ECM_PATHWAY.html
- __MACOSX/DLD1_Biocarta/._BIOCARTA_ECM_PATHWAY.html
- DLD1_Biocarta/BIOCARTA_ECM_PATHWAY.xls
- __MACOSX/DLD1_Biocarta/._BIOCARTA_ECM_PATHWAY.xls
- DLD1_Biocarta/BIOCARTA_ECM_PATHWAY_70.png
- __MACOSX/DLD1_Biocarta/._BIOCARTA_ECM_PATHWAY_70.png
- DLD1_Biocarta/BIOCARTA_EDG1_PATHWAY.html
- __MACOSX/DLD1_Biocarta/._BIOCARTA_EDG1_PATHWAY.html
- DLD1_Biocarta/BIOCARTA_EDG1_PATHWAY.xls
- __MACOSX/DLD1_Biocarta/._BIOCARTA_EDG1_PATHWAY.xls
- DLD1_Biocarta/BIOCARTA_EDG1_PATHWAY_94.png
- __MACOSX/DLD1_Biocarta/._BIOCARTA_EDG1_PATHWAY_94.png
- DLD1_Biocarta/BIOCARTA_ERK5_PATHWAY.html
- __MACOSX/DLD1_Biocarta/._BIOCARTA_ERK5_PATHWAY.html
- DLD1_Biocarta/BIOCARTA_ERK5_PATHWAY.xls
- __MACOSX/DLD1_Biocarta/._BIOCARTA_ERK5_PATHWAY.xls
- DLD1_Biocarta/BIOCARTA_ERK5_PATHWAY_112.png
- __MACOSX/DLD1_Biocarta/._BIOCARTA_ERK5_PATHWAY_112.png
- DLD1_Biocarta/BIOCARTA_FAS_PATHWAY.html
- __MACOSX/DLD1_Biocarta/._BIOCARTA_FAS_PATHWAY.html
- DLD1_Biocarta/BIOCARTA_FAS_PATHWAY.xls
- __MACOSX/DLD1_Biocarta/._BIOCARTA_FAS_PATHWAY.xls
- DLD1_Biocarta/BIOCARTA_FAS_PATHWAY_43.png
- __MACOSX/DLD1_Biocarta/._BIOCARTA_FAS_PATHWAY_43.png
- DLD1_Biocarta/BIOCARTA_G1_PATHWAY.html
- __MACOSX/DLD1_Biocarta/._BIOCARTA_G1_PATHWAY.html
- DLD1_Biocarta/BIOCARTA_G1_PATHWAY.xls
- __MACOSX/DLD1_Biocarta/._BIOCARTA_G1_PATHWAY.xls
- DLD1_Biocarta/BIOCARTA_G1_PATHWAY_37.png
- __MACOSX/DLD1_Biocarta/._BIOCARTA_G1_PATHWAY_37.png
- DLD1_Biocarta/BIOCARTA_G2_PATHWAY.html
- __MACOSX/DLD1_Biocarta/._BIOCARTA_G2_PATHWAY.html
- DLD1_Biocarta/BIOCARTA_G2_PATHWAY.xls
- __MACOSX/DLD1_Biocarta/._BIOCARTA_G2_PATHWAY.xls
- DLD1_Biocarta/BIOCARTA_G2_PATHWAY_52.png
- __MACOSX/DLD1_Biocarta/._BIOCARTA_G2_PATHWAY_52.png
- DLD1_Biocarta/BIOCARTA_HER2_PATHWAY.html
- __MACOSX/DLD1_Biocarta/._BIOCARTA_HER2_PATHWAY.html
- DLD1_Biocarta/BIOCARTA_HER2_PATHWAY.xls
- __MACOSX/DLD1_Biocarta/._BIOCARTA_HER2_PATHWAY.xls
- DLD1_Biocarta/BIOCARTA_HER2_PATHWAY_106.png
- __MACOSX/DLD1_Biocarta/._BIOCARTA_HER2_PATHWAY_106.png
- DLD1_Biocarta/BIOCARTA_IGF1R_PATHWAY.html
- __MACOSX/DLD1_Biocarta/._BIOCARTA_IGF1R_PATHWAY.html
- DLD1_Biocarta/BIOCARTA_IGF1R_PATHWAY.xls
- __MACOSX/DLD1_Biocarta/._BIOCARTA_IGF1R_PATHWAY.xls
- DLD1_Biocarta/BIOCARTA_IGF1R_PATHWAY_85.png
- __MACOSX/DLD1_Biocarta/._BIOCARTA_IGF1R_PATHWAY_85.png
- DLD1_Biocarta/BIOCARTA_IL10_PATHWAY.html
- __MACOSX/DLD1_Biocarta/._BIOCARTA_IL10_PATHWAY.html
- DLD1_Biocarta/BIOCARTA_IL10_PATHWAY.xls
- __MACOSX/DLD1_Biocarta/._BIOCARTA_IL10_PATHWAY.xls
- DLD1_Biocarta/BIOCARTA_IL10_PATHWAY_79.png
- __MACOSX/DLD1_Biocarta/._BIOCARTA_IL10_PATHWAY_79.png
- DLD1_Biocarta/BIOCARTA_IL12_PATHWAY.html
- __MACOSX/DLD1_Biocarta/._BIOCARTA_IL12_PATHWAY.html
- DLD1_Biocarta/BIOCARTA_IL12_PATHWAY.xls
- __MACOSX/DLD1_Biocarta/._BIOCARTA_IL12_PATHWAY.xls
- DLD1_Biocarta/BIOCARTA_IL12_PATHWAY_49.png
- __MACOSX/DLD1_Biocarta/._BIOCARTA_IL12_PATHWAY_49.png
- DLD1_Biocarta/BIOCARTA_IL17_PATHWAY.html
- __MACOSX/DLD1_Biocarta/._BIOCARTA_IL17_PATHWAY.html
- DLD1_Biocarta/BIOCARTA_IL17_PATHWAY.xls
- __MACOSX/DLD1_Biocarta/._BIOCARTA_IL17_PATHWAY.xls
- DLD1_Biocarta/BIOCARTA_IL17_PATHWAY_28.png
- __MACOSX/DLD1_Biocarta/._BIOCARTA_IL17_PATHWAY_28.png
- DLD1_Biocarta/BIOCARTA_IL3_PATHWAY.html
- __MACOSX/DLD1_Biocarta/._BIOCARTA_IL3_PATHWAY.html
- DLD1_Biocarta/BIOCARTA_IL3_PATHWAY.xls
- __MACOSX/DLD1_Biocarta/._BIOCARTA_IL3_PATHWAY.xls
- DLD1_Biocarta/BIOCARTA_IL3_PATHWAY_91.png
- __MACOSX/DLD1_Biocarta/._BIOCARTA_IL3_PATHWAY_91.png
- DLD1_Biocarta/BIOCARTA_INTRINSIC_PATHWAY.html
- __MACOSX/DLD1_Biocarta/._BIOCARTA_INTRINSIC_PATHWAY.html
- DLD1_Biocarta/BIOCARTA_INTRINSIC_PATHWAY.xls
- __MACOSX/DLD1_Biocarta/._BIOCARTA_INTRINSIC_PATHWAY.xls
- DLD1_Biocarta/BIOCARTA_INTRINSIC_PATHWAY_31.png
- __MACOSX/DLD1_Biocarta/._BIOCARTA_INTRINSIC_PATHWAY_31.png
- DLD1_Biocarta/BIOCARTA_MCALPAIN_PATHWAY.html
- __MACOSX/DLD1_Biocarta/._BIOCARTA_MCALPAIN_PATHWAY.html
- DLD1_Biocarta/BIOCARTA_MCALPAIN_PATHWAY.xls
- __MACOSX/DLD1_Biocarta/._BIOCARTA_MCALPAIN_PATHWAY.xls
- DLD1_Biocarta/BIOCARTA_MCALPAIN_PATHWAY_64.png
- __MACOSX/DLD1_Biocarta/._BIOCARTA_MCALPAIN_PATHWAY_64.png
- DLD1_Biocarta/BIOCARTA_MET_PATHWAY.html
- __MACOSX/DLD1_Biocarta/._BIOCARTA_MET_PATHWAY.html
- DLD1_Biocarta/BIOCARTA_MET_PATHWAY.xls
- __MACOSX/DLD1_Biocarta/._BIOCARTA_MET_PATHWAY.xls
- DLD1_Biocarta/BIOCARTA_MET_PATHWAY_118.png
- __MACOSX/DLD1_Biocarta/._BIOCARTA_MET_PATHWAY_118.png
- DLD1_Biocarta/BIOCARTA_MPR_PATHWAY.html
- __MACOSX/DLD1_Biocarta/._BIOCARTA_MPR_PATHWAY.html
- DLD1_Biocarta/BIOCARTA_MPR_PATHWAY.xls
- __MACOSX/DLD1_Biocarta/._BIOCARTA_MPR_PATHWAY.xls
- DLD1_Biocarta/BIOCARTA_MPR_PATHWAY_73.png
- __MACOSX/DLD1_Biocarta/._BIOCARTA_MPR_PATHWAY_73.png
- DLD1_Biocarta/BIOCARTA_NKT_PATHWAY.html
- __MACOSX/DLD1_Biocarta/._BIOCARTA_NKT_PATHWAY.html
- DLD1_Biocarta/BIOCARTA_NKT_PATHWAY.xls
- __MACOSX/DLD1_Biocarta/._BIOCARTA_NKT_PATHWAY.xls
- DLD1_Biocarta/BIOCARTA_NKT_PATHWAY_22.png
- __MACOSX/DLD1_Biocarta/._BIOCARTA_NKT_PATHWAY_22.png
- DLD1_Biocarta/BIOCARTA_NOS1_PATHWAY.html
- __MACOSX/DLD1_Biocarta/._BIOCARTA_NOS1_PATHWAY.html
- DLD1_Biocarta/BIOCARTA_NOS1_PATHWAY.xls
- __MACOSX/DLD1_Biocarta/._BIOCARTA_NOS1_PATHWAY.xls
- DLD1_Biocarta/BIOCARTA_NOS1_PATHWAY_115.png
- __MACOSX/DLD1_Biocarta/._BIOCARTA_NOS1_PATHWAY_115.png
- DLD1_Biocarta/BIOCARTA_NTHI_PATHWAY.html
- __MACOSX/DLD1_Biocarta/._BIOCARTA_NTHI_PATHWAY.html
- DLD1_Biocarta/BIOCARTA_NTHI_PATHWAY.xls
- __MACOSX/DLD1_Biocarta/._BIOCARTA_NTHI_PATHWAY.xls
- DLD1_Biocarta/BIOCARTA_NTHI_PATHWAY_55.png
- __MACOSX/DLD1_Biocarta/._BIOCARTA_NTHI_PATHWAY_55.png
- DLD1_Biocarta/BIOCARTA_P38MAPK_PATHWAY.html
- __MACOSX/DLD1_Biocarta/._BIOCARTA_P38MAPK_PATHWAY.html
- DLD1_Biocarta/BIOCARTA_P38MAPK_PATHWAY.xls
- __MACOSX/DLD1_Biocarta/._BIOCARTA_P38MAPK_PATHWAY.xls
- DLD1_Biocarta/BIOCARTA_P38MAPK_PATHWAY_40.png
- __MACOSX/DLD1_Biocarta/._BIOCARTA_P38MAPK_PATHWAY_40.png
- DLD1_Biocarta/BIOCARTA_P53_PATHWAY.html
- __MACOSX/DLD1_Biocarta/._BIOCARTA_P53_PATHWAY.html
- DLD1_Biocarta/BIOCARTA_P53_PATHWAY.xls
- __MACOSX/DLD1_Biocarta/._BIOCARTA_P53_PATHWAY.xls
- DLD1_Biocarta/BIOCARTA_P53_PATHWAY_25.png
- __MACOSX/DLD1_Biocarta/._BIOCARTA_P53_PATHWAY_25.png
- DLD1_Biocarta/BIOCARTA_P53HYPOXIA_PATHWAY.html
- __MACOSX/DLD1_Biocarta/._BIOCARTA_P53HYPOXIA_PATHWAY.html
- DLD1_Biocarta/BIOCARTA_P53HYPOXIA_PATHWAY.xls
- __MACOSX/DLD1_Biocarta/._BIOCARTA_P53HYPOXIA_PATHWAY.xls
- DLD1_Biocarta/BIOCARTA_P53HYPOXIA_PATHWAY_58.png
- __MACOSX/DLD1_Biocarta/._BIOCARTA_P53HYPOXIA_PATHWAY_58.png
- DLD1_Biocarta/BIOCARTA_PML_PATHWAY.html
- __MACOSX/DLD1_Biocarta/._BIOCARTA_PML_PATHWAY.html
- DLD1_Biocarta/BIOCARTA_PML_PATHWAY.xls
- __MACOSX/DLD1_Biocarta/._BIOCARTA_PML_PATHWAY.xls
- DLD1_Biocarta/BIOCARTA_PML_PATHWAY_19.png
- __MACOSX/DLD1_Biocarta/._BIOCARTA_PML_PATHWAY_19.png
- DLD1_Biocarta/BIOCARTA_RAS_PATHWAY.html
- __MACOSX/DLD1_Biocarta/._BIOCARTA_RAS_PATHWAY.html
- DLD1_Biocarta/BIOCARTA_RAS_PATHWAY.xls
- __MACOSX/DLD1_Biocarta/._BIOCARTA_RAS_PATHWAY.xls
- DLD1_Biocarta/BIOCARTA_RAS_PATHWAY_82.png
- __MACOSX/DLD1_Biocarta/._BIOCARTA_RAS_PATHWAY_82.png
- DLD1_Biocarta/BIOCARTA_RHO_PATHWAY.html
- __MACOSX/DLD1_Biocarta/._BIOCARTA_RHO_PATHWAY.html
- DLD1_Biocarta/BIOCARTA_RHO_PATHWAY.xls
- __MACOSX/DLD1_Biocarta/._BIOCARTA_RHO_PATHWAY.xls
- DLD1_Biocarta/BIOCARTA_RHO_PATHWAY_76.png
- __MACOSX/DLD1_Biocarta/._BIOCARTA_RHO_PATHWAY_76.png
- DLD1_Biocarta/BIOCARTA_SPRY_PATHWAY.html
- __MACOSX/DLD1_Biocarta/._BIOCARTA_SPRY_PATHWAY.html
- DLD1_Biocarta/BIOCARTA_SPRY_PATHWAY.xls
- __MACOSX/DLD1_Biocarta/._BIOCARTA_SPRY_PATHWAY.xls
- DLD1_Biocarta/BIOCARTA_SPRY_PATHWAY_97.png
- __MACOSX/DLD1_Biocarta/._BIOCARTA_SPRY_PATHWAY_97.png
- DLD1_Biocarta/BIOCARTA_STATHMIN_PATHWAY.html
- __MACOSX/DLD1_Biocarta/._BIOCARTA_STATHMIN_PATHWAY.html
- DLD1_Biocarta/BIOCARTA_STATHMIN_PATHWAY.xls
- __MACOSX/DLD1_Biocarta/._BIOCARTA_STATHMIN_PATHWAY.xls
- DLD1_Biocarta/BIOCARTA_STATHMIN_PATHWAY_121.png
- __MACOSX/DLD1_Biocarta/._BIOCARTA_STATHMIN_PATHWAY_121.png
- DLD1_Biocarta/BIOCARTA_TEL_PATHWAY.html
- __MACOSX/DLD1_Biocarta/._BIOCARTA_TEL_PATHWAY.html
- DLD1_Biocarta/BIOCARTA_TEL_PATHWAY.xls
- __MACOSX/DLD1_Biocarta/._BIOCARTA_TEL_PATHWAY.xls
- DLD1_Biocarta/BIOCARTA_TEL_PATHWAY_34.png
- __MACOSX/DLD1_Biocarta/._BIOCARTA_TEL_PATHWAY_34.png
- DLD1_Biocarta/BIOCARTA_TOB1_PATHWAY.html
- __MACOSX/DLD1_Biocarta/._BIOCARTA_TOB1_PATHWAY.html
- DLD1_Biocarta/BIOCARTA_TOB1_PATHWAY.xls
- __MACOSX/DLD1_Biocarta/._BIOCARTA_TOB1_PATHWAY.xls
- DLD1_Biocarta/BIOCARTA_TOB1_PATHWAY_46.png
- __MACOSX/DLD1_Biocarta/._BIOCARTA_TOB1_PATHWAY_46.png
- DLD1_Biocarta/BIOCARTA_WNT_PATHWAY.html
- __MACOSX/DLD1_Biocarta/._BIOCARTA_WNT_PATHWAY.html
- DLD1_Biocarta/BIOCARTA_WNT_PATHWAY.xls
- __MACOSX/DLD1_Biocarta/._BIOCARTA_WNT_PATHWAY.xls
- DLD1_Biocarta/BIOCARTA_WNT_PATHWAY_10.png
- __MACOSX/DLD1_Biocarta/._BIOCARTA_WNT_PATHWAY_10.png
- DLD1_Biocarta/edb/
- DLD1_Biocarta/edb/class.cls
- __MACOSX/DLD1_Biocarta/edb/
- __MACOSX/DLD1_Biocarta/edb/._class.cls
- DLD1_Biocarta/edb/DLD1_collapsed_to_symbols.rnk
- __MACOSX/DLD1_Biocarta/edb/._DLD1_collapsed_to_symbols.rnk
- DLD1_Biocarta/edb/gene_sets.gmt
- __MACOSX/DLD1_Biocarta/edb/._gene_sets.gmt
- DLD1_Biocarta/edb/results.edb
- __MACOSX/DLD1_Biocarta/edb/._results.edb
- __MACOSX/DLD1_Biocarta/._edb
- DLD1_Biocarta/enplot_BIOCARTA_ACH_PATHWAY_60.png
- __MACOSX/DLD1_Biocarta/._enplot_BIOCARTA_ACH_PATHWAY_60.png
- DLD1_Biocarta/enplot_BIOCARTA_ACTINY_PATHWAY_99.png
- __MACOSX/DLD1_Biocarta/._enplot_BIOCARTA_ACTINY_PATHWAY_99.png
- DLD1_Biocarta/enplot_BIOCARTA_ARF_PATHWAY_6.png
- __MACOSX/DLD1_Biocarta/._enplot_BIOCARTA_ARF_PATHWAY_6.png
- DLD1_Biocarta/enplot_BIOCARTA_ATM_PATHWAY_12.png
- __MACOSX/DLD1_Biocarta/._enplot_BIOCARTA_ATM_PATHWAY_12.png
- DLD1_Biocarta/enplot_BIOCARTA_ATRBRCA_PATHWAY_3.png
- __MACOSX/DLD1_Biocarta/._enplot_BIOCARTA_ATRBRCA_PATHWAY_3.png
- DLD1_Biocarta/enplot_BIOCARTA_BIOPEPTIDES_PATHWAY_108.png
- __MACOSX/DLD1_Biocarta/._enplot_BIOCARTA_BIOPEPTIDES_PATHWAY_108.png
- DLD1_Biocarta/enplot_BIOCARTA_CDC42RAC_PATHWAY_87.png
- __MACOSX/DLD1_Biocarta/._enplot_BIOCARTA_CDC42RAC_PATHWAY_87.png
- DLD1_Biocarta/enplot_BIOCARTA_CREB_PATHWAY_66.png
- __MACOSX/DLD1_Biocarta/._enplot_BIOCARTA_CREB_PATHWAY_66.png
- DLD1_Biocarta/enplot_BIOCARTA_CTCF_PATHWAY_15.png
- __MACOSX/DLD1_Biocarta/._enplot_BIOCARTA_CTCF_PATHWAY_15.png
- DLD1_Biocarta/enplot_BIOCARTA_CXCR4_PATHWAY_102.png
- __MACOSX/DLD1_Biocarta/._enplot_BIOCARTA_CXCR4_PATHWAY_102.png
- DLD1_Biocarta/enplot_BIOCARTA_ECM_PATHWAY_69.png
- __MACOSX/DLD1_Biocarta/._enplot_BIOCARTA_ECM_PATHWAY_69.png
- DLD1_Biocarta/enplot_BIOCARTA_EDG1_PATHWAY_93.png
- __MACOSX/DLD1_Biocarta/._enplot_BIOCARTA_EDG1_PATHWAY_93.png
- DLD1_Biocarta/enplot_BIOCARTA_ERK5_PATHWAY_111.png
- __MACOSX/DLD1_Biocarta/._enplot_BIOCARTA_ERK5_PATHWAY_111.png
- DLD1_Biocarta/enplot_BIOCARTA_FAS_PATHWAY_42.png
- __MACOSX/DLD1_Biocarta/._enplot_BIOCARTA_FAS_PATHWAY_42.png
- DLD1_Biocarta/enplot_BIOCARTA_G1_PATHWAY_36.png
- __MACOSX/DLD1_Biocarta/._enplot_BIOCARTA_G1_PATHWAY_36.png
- DLD1_Biocarta/enplot_BIOCARTA_G2_PATHWAY_51.png
- __MACOSX/DLD1_Biocarta/._enplot_BIOCARTA_G2_PATHWAY_51.png
- DLD1_Biocarta/enplot_BIOCARTA_HER2_PATHWAY_105.png
- __MACOSX/DLD1_Biocarta/._enplot_BIOCARTA_HER2_PATHWAY_105.png
- DLD1_Biocarta/enplot_BIOCARTA_IGF1R_PATHWAY_84.png
- __MACOSX/DLD1_Biocarta/._enplot_BIOCARTA_IGF1R_PATHWAY_84.png
- DLD1_Biocarta/enplot_BIOCARTA_IL10_PATHWAY_78.png
- __MACOSX/DLD1_Biocarta/._enplot_BIOCARTA_IL10_PATHWAY_78.png
- DLD1_Biocarta/enplot_BIOCARTA_IL12_PATHWAY_48.png
- __MACOSX/DLD1_Biocarta/._enplot_BIOCARTA_IL12_PATHWAY_48.png
- DLD1_Biocarta/enplot_BIOCARTA_IL17_PATHWAY_27.png
- __MACOSX/DLD1_Biocarta/._enplot_BIOCARTA_IL17_PATHWAY_27.png
- DLD1_Biocarta/enplot_BIOCARTA_IL3_PATHWAY_90.png
- __MACOSX/DLD1_Biocarta/._enplot_BIOCARTA_IL3_PATHWAY_90.png
[truncated: 1,045 more entries]
