# Supplementary material for: Comprehensive analysis of β-catenin target genes in colorectal carcinoma cell lines with deregulated Wnt/β-catenin signaling
Source: BMC Genomics. 2014 Jan 28;15:74. doi: 10.1186/1471-2164-15-74 (PMC3909937; doi:10.1186/1471-2164-15-74)
Supplement: Additional file 4 — GSEA analysis using the Biocarta pathway database. This zipped file contains confirming data of the GSEA analysis. The names of the directories containing the files were composed of the term ‘GSEA’, the name of the cell line, e.g. DLD1, SW480, or LS174T, and the pathway database (Biocarta). Please use a web browser to view the files with the name ‘index.html’ in the corresponding directories to start exploring the data. [file 1471-2164-15-74-S4.zip › DLD1_Biocarta/BIOCARTA_ACH_PATHWAY.xls]

NAME	PROBE	GENE SYMBOL	GENE_TITLE	RANK IN GENE LIST	RANK METRIC SCORE	RUNNING ES	CORE ENRICHMENT
row_0	CHRNB1	CHRNB1	cholinergic receptor, nicotinic, beta 1 (muscle)	249	0.25176379084587097	0.17549628	Yes
row_1	FASLG	FASLG	Fas ligand (TNF superfamily, member 6)	315	0.23350301384925842	0.346755	Yes
row_2	TERT	TERT	telomerase reverse transcriptase	806	0.16895480453968048	0.44800448	Yes
row_3	MUSK	MUSK	muscle, skeletal, receptor tyrosine kinase	5241	0.052971888333559036	0.26071444	No
row_4	YWHAH	YWHAH	tyrosine 3-monooxygenase/tryptophan 5-monooxygenase activation protein, eta polypeptide	7503	0.028818273916840553	0.1665617	No
row_5	PIK3R1	PIK3R1	phosphoinositide-3-kinase, regulatory subunit 1 (p85 alpha)	8011	0.02404404617846012	0.15859476	No
row_6	CHRNG	CHRNG	cholinergic receptor, nicotinic, gamma	9591	0.010207151062786579	0.085426085	No
row_7	RAPSN	RAPSN	receptor-associated protein of the synapse, 43kD	10904	-0.0012868840713053942	0.01925081	No
row_8	AKT1	AKT1	v-akt murine thymoma viral oncogene homolog 1	11660	-0.008121717721223831	-0.0133115025	No
row_9	PIK3CG	PIK3CG	phosphoinositide-3-kinase, catalytic, gamma polypeptide	12525	-0.01694275252521038	-0.044856258	No
row_10	SRC	SRC	v-src sarcoma (Schmidt-Ruppin A-2) viral oncogene homolog (avian)	15682	-0.056410446763038635	-0.16417776	No
row_11	PTK2	PTK2	PTK2 protein tyrosine kinase 2	16116	-0.06421865522861481	-0.13832034	No
row_12	PTK2B	PTK2B	PTK2B protein tyrosine kinase 2 beta	17225	-0.08955090492963791	-0.12806354	No
row_13	PIK3CA	PIK3CA	phosphoinositide-3-kinase, catalytic, alpha polypeptide	17601	-0.10089979320764542	-0.0718125	No
row_14	BAD	BAD	BCL2-antagonist of cell death	19150	-0.2297813594341278	0.02077579	No
