# Supplementary material for: Comprehensive analysis of β-catenin target genes in colorectal carcinoma cell lines with deregulated Wnt/β-catenin signaling
Source: BMC Genomics. 2014 Jan 28;15:74. doi: 10.1186/1471-2164-15-74 (PMC3909937; doi:10.1186/1471-2164-15-74)
Supplement: Additional file 4 — GSEA analysis using the Biocarta pathway database. This zipped file contains confirming data of the GSEA analysis. The names of the directories containing the files were composed of the term ‘GSEA’, the name of the cell line, e.g. DLD1, SW480, or LS174T, and the pathway database (Biocarta). Please use a web browser to view the files with the name ‘index.html’ in the corresponding directories to start exploring the data. [file 1471-2164-15-74-S4.zip › DLD1_Biocarta/BIOCARTA_ACTINY_PATHWAY.xls]

NAME	PROBE	GENE SYMBOL	GENE_TITLE	RANK IN GENE LIST	RANK METRIC SCORE	RUNNING ES	CORE ENRICHMENT
row_0	WASF1	WASF1	WAS protein family, member 1	3130	0.08662963658571243	-0.07308271	No
row_1	WASF3	WASF3	WAS protein family, member 3	7200	0.03158149868249893	-0.24958402	No
row_2	PSMA7	PSMA7	proteasome (prosome, macropain) subunit, alpha type, 7	10087	0.005854241084307432	-0.39140895	No
row_3	ABI2	ABI2	abl interactor 2	10898	-0.001190020702779293	-0.4316699	No
row_4	ACTR2	ACTR2	ARP2 actin-related protein 2 homolog (yeast)	13514	-0.027272723615169525	-0.53808516	Yes
row_5	ARPC2	ARPC2	actin related protein 2/3 complex, subunit 2, 34kDa	13578	-0.0278642438352108	-0.5132884	Yes
row_6	ACTR3	ACTR3	ARP3 actin-related protein 3 homolog (yeast)	13954	-0.03225687891244888	-0.50004303	Yes
row_7	NCKAP1	NCKAP1	NCK-associated protein 1	14681	-0.04164108633995056	-0.4953256	Yes
row_8	RAC1	RAC1	ras-related C3 botulinum toxin substrate 1 (rho family, small GTP binding protein Rac1)	14979	-0.04592091217637062	-0.46434698	Yes
row_9	NTRK1	NTRK1	neurotrophic tyrosine kinase, receptor, type 1	15212	-0.04923388361930847	-0.4267099	Yes
row_10	PIR	PIR	pirin (iron-binding nuclear protein)	15583	-0.05492986738681793	-0.39040786	Yes
row_11	ARPC5	ARPC5	actin related protein 2/3 complex, subunit 5, 16kDa	15899	-0.060187194496393204	-0.34600383	Yes
row_12	WASF2	WASF2	WAS protein family, member 2	16189	-0.06541136652231216	-0.29501545	Yes
row_13	ACTA1	ACTA1	actin, alpha 1, skeletal muscle	16287	-0.06731002032756805	-0.23229071	Yes
row_14	NCK1	NCK1	NCK adaptor protein 1	16345	-0.06872504949569702	-0.16609569	Yes
row_15	ARPC3	ARPC3	actin related protein 2/3 complex, subunit 3, 21kDa	16471	-0.07156970351934433	-0.10052036	Yes
row_16	WASL	WASL	Wiskott-Aldrich syndrome-like	16739	-0.07730362564325333	-0.03644668	Yes
row_17	ARPC4	ARPC4	actin related protein 2/3 complex, subunit 4, 20kDa	17054	-0.08479949831962585	0.03275956	Yes
row_18	ARPC1A	ARPC1A	actin related protein 2/3 complex, subunit 1A, 41kDa	17416	-0.09471352398395538	0.10953013	Yes
