# Supplementary material for: Comprehensive analysis of β-catenin target genes in colorectal carcinoma cell lines with deregulated Wnt/β-catenin signaling
Source: BMC Genomics. 2014 Jan 28;15:74. doi: 10.1186/1471-2164-15-74 (PMC3909937; doi:10.1186/1471-2164-15-74)
Supplement: Additional file 4 — GSEA analysis using the Biocarta pathway database. This zipped file contains confirming data of the GSEA analysis. The names of the directories containing the files were composed of the term ‘GSEA’, the name of the cell line, e.g. DLD1, SW480, or LS174T, and the pathway database (Biocarta). Please use a web browser to view the files with the name ‘index.html’ in the corresponding directories to start exploring the data. [file 1471-2164-15-74-S4.zip › DLD1_Biocarta/BIOCARTA_ARF_PATHWAY.xls]

NAME	PROBE	GENE SYMBOL	GENE_TITLE	RANK IN GENE LIST	RANK METRIC SCORE	RUNNING ES	CORE ENRICHMENT
row_0	MYC	MYC	v-myc myelocytomatosis viral oncogene homolog (avian)	109	0.3263349235057831	0.19293688	Yes
row_1	POLR1B	POLR1B	polymerase (RNA) I polypeptide B, 128kDa	418	0.21371568739414215	0.3071813	Yes
row_2	POLR1A	POLR1A	polymerase (RNA) I polypeptide A, 194kDa	837	0.16622035205364227	0.386904	Yes
row_3	TP53	TP53	tumor protein p53 (Li-Fraumeni syndrome)	877	0.16322481632232666	0.48420057	Yes
row_4	POLR1C	POLR1C	polymerase (RNA) I polypeptide C, 30kDa	1116	0.14703430235385895	0.56146395	Yes
row_5	POLR1D	POLR1D	polymerase (RNA) I polypeptide D, 16kDa	1835	0.1185871884226799	0.5968574	Yes
row_6	E2F1	E2F1	E2F transcription factor 1	2635	0.09676038473844528	0.614828	Yes
row_7	ABL1	ABL1	v-abl Abelson murine leukemia viral oncogene homolog 1	7530	0.028523921966552734	0.38171896	No
row_8	MDM2	MDM2	Mdm2, transformed 3T3 cell double minute 2, p53 binding protein (mouse)	7751	0.026422912254929543	0.38653353	No
row_9	CDKN2A	CDKN2A	cyclin-dependent kinase inhibitor 2A (melanoma, p16, inhibits CDK4)	7824	0.025762338191270828	0.39852044	No
row_10	PIK3R1	PIK3R1	phosphoinositide-3-kinase, regulatory subunit 1 (p85 alpha)	8011	0.02404404617846012	0.4036279	No
row_11	RB1	RB1	retinoblastoma 1 (including osteosarcoma)	11565	-0.007232895120978355	0.22619566	No
row_12	PIK3CG	PIK3CG	phosphoinositide-3-kinase, catalytic, gamma polypeptide	12525	-0.01694275252521038	0.18742342	No
row_13	TBX2	TBX2	T-box 2	14031	-0.033154964447021484	0.13057067	No
row_14	RAC1	RAC1	ras-related C3 botulinum toxin substrate 1 (rho family, small GTP binding protein Rac1)	14979	-0.04592091217637062	0.11004046	No
row_15	PIK3CA	PIK3CA	phosphoinositide-3-kinase, catalytic, alpha polypeptide	17601	-0.10089979320764542	0.037284438	No
row_16	TWIST1	TWIST1	twist homolog 1 (acrocephalosyndactyly 3; Saethre-Chotzen syndrome) (Drosophila)	17676	-0.10309666395187378	0.09621282	No
