# Supplementary material for: Comprehensive analysis of β-catenin target genes in colorectal carcinoma cell lines with deregulated Wnt/β-catenin signaling
Source: BMC Genomics. 2014 Jan 28;15:74. doi: 10.1186/1471-2164-15-74 (PMC3909937; doi:10.1186/1471-2164-15-74)
Supplement: Additional file 4 — GSEA analysis using the Biocarta pathway database. This zipped file contains confirming data of the GSEA analysis. The names of the directories containing the files were composed of the term ‘GSEA’, the name of the cell line, e.g. DLD1, SW480, or LS174T, and the pathway database (Biocarta). Please use a web browser to view the files with the name ‘index.html’ in the corresponding directories to start exploring the data. [file 1471-2164-15-74-S4.zip › DLD1_Biocarta/BIOCARTA_ATM_PATHWAY.xls]

NAME	PROBE	GENE SYMBOL	GENE_TITLE	RANK IN GENE LIST	RANK METRIC SCORE	RUNNING ES	CORE ENRICHMENT
row_0	MRE11A	MRE11A	MRE11 meiotic recombination 11 homolog A (S. cerevisiae)	550	0.19516436755657196	0.098004974	Yes
row_1	BRCA1	BRCA1	breast cancer 1, early onset	674	0.18159441649913788	0.20909414	Yes
row_2	TP53	TP53	tumor protein p53 (Li-Fraumeni syndrome)	877	0.16322481632232666	0.30426535	Yes
row_3	RAD51	RAD51	RAD51 homolog (RecA homolog, E. coli) (S. cerevisiae)	987	0.1557125598192215	0.39934075	Yes
row_4	CHEK1	CHEK1	CHK1 checkpoint homolog (S. pombe)	2393	0.10230033844709396	0.39355415	Yes
row_5	CHEK2	CHEK2	CHK2 checkpoint homolog (S. pombe)	2615	0.0970313549041748	0.44496456	Yes
row_6	RBBP8	RBBP8	retinoblastoma binding protein 8	2620	0.09690262377262115	0.5073989	Yes
row_7	JUN	JUN	jun oncogene	2676	0.0959257036447525	0.5665913	Yes
row_8	TP73	TP73	tumor protein p73	4248	0.0672074407339096	0.5296235	No
row_9	NBN	NBN	nibrin	5987	0.04430178552865982	0.4693013	No
row_10	ABL1	ABL1	v-abl Abelson murine leukemia viral oncogene homolog 1	7530	0.028523921966552734	0.40881237	No
row_11	ATM	ATM	ataxia telangiectasia mutated (includes complementation groups A, C and D)	7603	0.027820469811558723	0.42311054	No
row_12	MDM2	MDM2	Mdm2, transformed 3T3 cell double minute 2, p53 binding protein (mouse)	7751	0.026422912254929543	0.43266648	No
row_13	NFKB1	NFKB1	nuclear factor of kappa light polypeptide gene enhancer in B-cells 1 (p105)	8386	0.02051137015223503	0.41347402	No
row_14	RAD50	RAD50	RAD50 homolog (S. cerevisiae)	8390	0.020487047731876373	0.42656356	No
row_15	MAPK8	MAPK8	mitogen-activated protein kinase 8	9088	0.014879211783409119	0.40050578	No
row_16	GADD45A	GADD45A	growth arrest and DNA-damage-inducible, alpha	10698	6.184044759720564E-4	0.31854898	No
row_17	RELA	RELA	v-rel reticuloendotheliosis viral oncogene homolog A, nuclear factor of kappa light polypeptide gene enhancer in B-cells 3, p65 (avian)	11371	-0.005543000064790249	0.28773576	No
row_18	CDKN1A	CDKN1A	cyclin-dependent kinase inhibitor 1A (p21, Cip1)	17512	-0.09790626913309097	0.03674811	No
row_19	NFKBIA	NFKBIA	nuclear factor of kappa light polypeptide gene enhancer in B-cells inhibitor, alpha	17726	-0.10492146760225296	0.093668275	No
