# Supplementary material for: Comprehensive analysis of β-catenin target genes in colorectal carcinoma cell lines with deregulated Wnt/β-catenin signaling
Source: BMC Genomics. 2014 Jan 28;15:74. doi: 10.1186/1471-2164-15-74 (PMC3909937; doi:10.1186/1471-2164-15-74)
Supplement: Additional file 4 — GSEA analysis using the Biocarta pathway database. This zipped file contains confirming data of the GSEA analysis. The names of the directories containing the files were composed of the term ‘GSEA’, the name of the cell line, e.g. DLD1, SW480, or LS174T, and the pathway database (Biocarta). Please use a web browser to view the files with the name ‘index.html’ in the corresponding directories to start exploring the data. [file 1471-2164-15-74-S4.zip › DLD1_Biocarta/BIOCARTA_ATRBRCA_PATHWAY.xls]

NAME	PROBE	GENE SYMBOL	GENE_TITLE	RANK IN GENE LIST	RANK METRIC SCORE	RUNNING ES	CORE ENRICHMENT
row_0	BRCA2	BRCA2	breast cancer 2, early onset	517	0.19983717799186707	0.07575129	Yes
row_1	MRE11A	MRE11A	MRE11 meiotic recombination 11 homolog A (S. cerevisiae)	550	0.19516436755657196	0.17393844	Yes
row_2	BRCA1	BRCA1	breast cancer 1, early onset	674	0.18159441649913788	0.26052657	Yes
row_3	TP53	TP53	tumor protein p53 (Li-Fraumeni syndrome)	877	0.16322481632232666	0.333675	Yes
row_4	RAD51	RAD51	RAD51 homolog (RecA homolog, E. coli) (S. cerevisiae)	987	0.1557125598192215	0.40774137	Yes
row_5	FANCG	FANCG	Fanconi anemia, complementation group G	1211	0.14340344071388245	0.46967635	Yes
row_6	FANCE	FANCE	Fanconi anemia, complementation group E	1580	0.1266377568244934	0.5156136	Yes
row_7	CHEK1	CHEK1	CHK1 checkpoint homolog (S. pombe)	2393	0.10230033844709396	0.5263752	Yes
row_8	CHEK2	CHEK2	CHK2 checkpoint homolog (S. pombe)	2615	0.0970313549041748	0.56469357	Yes
row_9	ATR	ATR	ataxia telangiectasia and Rad3 related	2660	0.09620891511440277	0.6116515	Yes
row_10	FANCD2	FANCD2	Fanconi anemia, complementation group D2	2678	0.09590427577495575	0.65983564	Yes
row_11	RAD1	RAD1	RAD1 homolog (S. pombe)	3627	0.07758112251758575	0.650992	Yes
row_12	TREX1	TREX1	three prime repair exonuclease 1	3899	0.07270023226737976	0.6743058	Yes
row_13	FANCC	FANCC	Fanconi anemia, complementation group C	4225	0.06759839504957199	0.69224596	Yes
row_14	NBN	NBN	nibrin	5987	0.04430178552865982	0.6247647	No
row_15	RAD9A	RAD9A	RAD9 homolog A (S. pombe)	6212	0.04186831787228584	0.634714	No
row_16	ATM	ATM	ataxia telangiectasia mutated (includes complementation groups A, C and D)	7603	0.027820469811558723	0.5777933	No
row_17	FANCF	FANCF	Fanconi anemia, complementation group F	8315	0.021111613139510155	0.5521974	No
row_18	RAD50	RAD50	RAD50 homolog (S. cerevisiae)	8390	0.020487047731876373	0.5588885	No
row_19	RAD17	RAD17	RAD17 homolog (S. pombe)	10665	8.966733585111797E-4	0.4429466	No
row_20	HUS1	HUS1	HUS1 checkpoint homolog (S. pombe)	13182	-0.02367711253464222	0.32626942	No
