# Supplementary material for: Comprehensive analysis of β-catenin target genes in colorectal carcinoma cell lines with deregulated Wnt/β-catenin signaling
Source: BMC Genomics. 2014 Jan 28;15:74. doi: 10.1186/1471-2164-15-74 (PMC3909937; doi:10.1186/1471-2164-15-74)
Supplement: Additional file 4 — GSEA analysis using the Biocarta pathway database. This zipped file contains confirming data of the GSEA analysis. The names of the directories containing the files were composed of the term ‘GSEA’, the name of the cell line, e.g. DLD1, SW480, or LS174T, and the pathway database (Biocarta). Please use a web browser to view the files with the name ‘index.html’ in the corresponding directories to start exploring the data. [file 1471-2164-15-74-S4.zip › DLD1_Biocarta/BIOCARTA_BIOPEPTIDES_PATHWAY.xls]

NAME	PROBE	GENE SYMBOL	GENE_TITLE	RANK IN GENE LIST	RANK METRIC SCORE	RUNNING ES	CORE ENRICHMENT
row_0	PLCG1	PLCG1	phospholipase C, gamma 1	2043	0.11126252263784409	-0.0652153	No
row_1	F2	F2	coagulation factor II (thrombin)	2689	0.0957363098859787	-0.064304665	No
row_2	CAMK2A	CAMK2A	calcium/calmodulin-dependent protein kinase (CaM kinase) II alpha	2780	0.09387684613466263	-0.03561543	No
row_3	KNG1	KNG1	kininogen 1	3036	0.0883815735578537	-0.017330129	No
row_4	AGT	AGT	angiotensinogen (serpin peptidase inhibitor, clade A, member 8)	3678	0.07668673992156982	-0.022971967	No
row_5	GNAI1	GNAI1	guanine nucleotide binding protein (G protein), alpha inhibiting activity polypeptide 1	6049	0.04368516802787781	-0.12891439	No
row_6	CDK5	CDK5	cyclin-dependent kinase 5	7655	0.02734270878136158	-0.20145535	No
row_7	MAPT	MAPT	microtubule-associated protein tau	8557	0.019236352294683456	-0.2407989	No
row_8	MAPK8	MAPK8	mitogen-activated protein kinase 8	9088	0.014879211783409119	-0.26267803	No
row_9	CALM1	CALM1	calmodulin 1 (phosphorylase kinase, delta)	10081	0.005934794433414936	-0.31140286	No
row_10	FYN	FYN	FYN oncogene related to SRC, FGR, YES	10299	0.004112485330551863	-0.32106313	No
row_11	HRAS	HRAS	v-Ha-ras Harvey rat sarcoma viral oncogene homolog	10612	0.0013211225159466267	-0.33658138	No
row_12	STAT4	STAT4	signal transducer and activator of transcription 4	10764	9.395715460414067E-5	-0.34428528	No
row_13	MAPK14	MAPK14	mitogen-activated protein kinase 14	11391	-0.005685780197381973	-0.37434462	No
row_14	CAMK2B	CAMK2B	calcium/calmodulin-dependent protein kinase (CaM kinase) II beta	11597	-0.007466505281627178	-0.38220024	No
row_15	AGTR2	AGTR2	angiotensin II receptor, type 2	12136	-0.012936297804117203	-0.4051785	No
row_16	SHC1	SHC1	SHC (Src homology 2 domain containing) transforming protein 1	12661	-0.018285628408193588	-0.42554182	No
row_17	MAP2K2	MAP2K2	mitogen-activated protein kinase kinase 2	12979	-0.021814048290252686	-0.4340468	No
row_18	GNB1	GNB1	guanine nucleotide binding protein (G protein), beta polypeptide 1	13439	-0.0265656728297472	-0.44814235	Yes
row_19	STAT6	STAT6	signal transducer and activator of transcription 6, interleukin-4 induced	13482	-0.026923393830657005	-0.44074392	Yes
row_20	MAP2K1	MAP2K1	mitogen-activated protein kinase kinase 1	13627	-0.028379131108522415	-0.4380556	Yes
row_21	RAF1	RAF1	v-raf-1 murine leukemia viral oncogene homolog 1	13629	-0.028405001387000084	-0.42803076	Yes
row_22	GRB2	GRB2	growth factor receptor-bound protein 2	13726	-0.02956242300570011	-0.42246315	Yes
row_23	CALM2	CALM2	calmodulin 2 (phosphorylase kinase, delta)	14035	-0.033192213624715805	-0.42647085	Yes
row_24	STAT3	STAT3	signal transducer and activator of transcription 3 (acute-phase response factor)	14210	-0.03544003888964653	-0.422815	Yes
row_25	STAT2	STAT2	signal transducer and activator of transcription 2, 113kDa	14745	-0.04256052523851395	-0.4350797	Yes
row_26	STAT1	STAT1	signal transducer and activator of transcription 1, 91kDa	14882	-0.044602081179618835	-0.4262267	Yes
row_27	PRKCA	PRKCA	protein kinase C, alpha	15308	-0.05064749717712402	-0.43003756	Yes
row_28	SOS1	SOS1	son of sevenless homolog 1 (Drosophila)	15485	-0.05315159261226654	-0.4202014	Yes
row_29	MAPK1	MAPK1	mitogen-activated protein kinase 1	15755	-0.05776281654834747	-0.41349483	Yes
row_30	STAT5B	STAT5B	signal transducer and activator of transcription 5B	16215	-0.06594561040401459	-0.41362116	Yes
row_31	GNGT1	GNGT1	guanine nucleotide binding protein (G protein), gamma transducing activity polypeptide 1	16603	-0.07427674531936646	-0.40710294	Yes
row_32	CAMK2G	CAMK2G	calcium/calmodulin-dependent protein kinase (CaM kinase) II gamma	17043	-0.08459490537643433	-0.39958903	Yes
row_33	PTK2B	PTK2B	PTK2B protein tyrosine kinase 2 beta	17225	-0.08955090492963791	-0.3770972	Yes
row_34	CALM3	CALM3	calmodulin 3 (phosphorylase kinase, delta)	17333	-0.0923532098531723	-0.3498195	Yes
row_35	GNA11	GNA11	guanine nucleotide binding protein (G protein), alpha 11 (Gq class)	17489	-0.0973137617111206	-0.3232417	Yes
row_36	STAT5A	STAT5A	signal transducer and activator of transcription 5A	17665	-0.10273363441228867	-0.29576612	Yes
row_37	MAPK3	MAPK3	mitogen-activated protein kinase 3	18647	-0.1560564786195755	-0.2906748	Yes
row_38	CAMK2D	CAMK2D	calcium/calmodulin-dependent protein kinase (CaM kinase) II delta	18920	-0.18475958704948425	-0.23907252	Yes
row_39	JAK2	JAK2	Janus kinase 2 (a protein tyrosine kinase)	19059	-0.20887303352355957	-0.17205033	Yes
row_40	MYLK	MYLK	myosin, light chain kinase	19507	-0.5566655993461609	0.0025107982	Yes
