# Supplementary material for: Comprehensive analysis of β-catenin target genes in colorectal carcinoma cell lines with deregulated Wnt/β-catenin signaling
Source: BMC Genomics. 2014 Jan 28;15:74. doi: 10.1186/1471-2164-15-74 (PMC3909937; doi:10.1186/1471-2164-15-74)
Supplement: Additional file 4 — GSEA analysis using the Biocarta pathway database. This zipped file contains confirming data of the GSEA analysis. The names of the directories containing the files were composed of the term ‘GSEA’, the name of the cell line, e.g. DLD1, SW480, or LS174T, and the pathway database (Biocarta). Please use a web browser to view the files with the name ‘index.html’ in the corresponding directories to start exploring the data. [file 1471-2164-15-74-S4.zip › DLD1_Biocarta/BIOCARTA_CDC42RAC_PATHWAY.xls]

NAME	PROBE	GENE SYMBOL	GENE_TITLE	RANK IN GENE LIST	RANK METRIC SCORE	RUNNING ES	CORE ENRICHMENT
row_0	PIK3R1	PIK3R1	phosphoinositide-3-kinase, regulatory subunit 1 (p85 alpha)	8011	0.02404404617846012	-0.3813924	No
row_1	PDGFRA	PDGFRA	platelet-derived growth factor receptor, alpha polypeptide	9441	0.011441269889473915	-0.4409338	No
row_2	RHOA	RHOA	ras homolog gene family, member A	13129	-0.023205507546663284	-0.60205466	Yes
row_3	ACTR2	ACTR2	ARP2 actin-related protein 2 homolog (yeast)	13514	-0.027272723615169525	-0.5893264	Yes
row_4	ARPC2	ARPC2	actin related protein 2/3 complex, subunit 2, 34kDa	13578	-0.0278642438352108	-0.55946964	Yes
row_5	ACTR3	ACTR3	ARP3 actin-related protein 3 homolog (yeast)	13954	-0.03225687891244888	-0.54036355	Yes
row_6	RAC1	RAC1	ras-related C3 botulinum toxin substrate 1 (rho family, small GTP binding protein Rac1)	14979	-0.04592091217637062	-0.53824604	Yes
row_7	ARPC5	ARPC5	actin related protein 2/3 complex, subunit 5, 16kDa	15899	-0.060187194496393204	-0.51381844	Yes
row_8	PAK1	PAK1	p21/Cdc42/Rac1-activated kinase 1 (STE20 homolog, yeast)	16291	-0.06736832857131958	-0.45384666	Yes
row_9	ARPC3	ARPC3	actin related protein 2/3 complex, subunit 3, 21kDa	16471	-0.07156970351934433	-0.37803856	Yes
row_10	WASL	WASL	Wiskott-Aldrich syndrome-like	16739	-0.07730362564325333	-0.29992622	Yes
row_11	ARPC4	ARPC4	actin related protein 2/3 complex, subunit 4, 20kDa	17054	-0.08479949831962585	-0.21531984	Yes
row_12	CDC42	CDC42	cell division cycle 42 (GTP binding protein, 25kDa)	17370	-0.09346779435873032	-0.1204736	Yes
row_13	ARPC1A	ARPC1A	actin related protein 2/3 complex, subunit 1A, 41kDa	17416	-0.09471352398395538	-0.010332021	Yes
row_14	PIK3CA	PIK3CA	phosphoinositide-3-kinase, catalytic, alpha polypeptide	17601	-0.10089979320764542	0.10004104	Yes
