# Supplementary material for: Comprehensive analysis of β-catenin target genes in colorectal carcinoma cell lines with deregulated Wnt/β-catenin signaling
Source: BMC Genomics. 2014 Jan 28;15:74. doi: 10.1186/1471-2164-15-74 (PMC3909937; doi:10.1186/1471-2164-15-74)
Supplement: Additional file 4 — GSEA analysis using the Biocarta pathway database. This zipped file contains confirming data of the GSEA analysis. The names of the directories containing the files were composed of the term ‘GSEA’, the name of the cell line, e.g. DLD1, SW480, or LS174T, and the pathway database (Biocarta). Please use a web browser to view the files with the name ‘index.html’ in the corresponding directories to start exploring the data. [file 1471-2164-15-74-S4.zip › DLD1_Biocarta/BIOCARTA_CREB_PATHWAY.xls]

NAME	PROBE	GENE SYMBOL	GENE_TITLE	RANK IN GENE LIST	RANK METRIC SCORE	RUNNING ES	CORE ENRICHMENT
row_0	CAMK2A	CAMK2A	calcium/calmodulin-dependent protein kinase (CaM kinase) II alpha	2780	0.09387684613466263	-0.09543781	No
row_1	RPS6KA5	RPS6KA5	ribosomal protein S6 kinase, 90kDa, polypeptide 5	6426	0.039506323635578156	-0.26232073	No
row_2	PIK3R1	PIK3R1	phosphoinositide-3-kinase, regulatory subunit 1 (p85 alpha)	8011	0.02404404617846012	-0.33140808	No
row_3	ADCY1	ADCY1	adenylate cyclase 1 (brain)	9619	0.010020176880061626	-0.4086781	No
row_4	HRAS	HRAS	v-Ha-ras Harvey rat sarcoma viral oncogene homolog	10612	0.0013211225159466267	-0.45880663	No
row_5	MAPK14	MAPK14	mitogen-activated protein kinase 14	11391	-0.005685780197381973	-0.4957986	No
row_6	CAMK2B	CAMK2B	calcium/calmodulin-dependent protein kinase (CaM kinase) II beta	11597	-0.007466505281627178	-0.50256455	No
row_7	AKT1	AKT1	v-akt murine thymoma viral oncogene homolog 1	11660	-0.008121717721223831	-0.5016819	No
row_8	PRKAR2A	PRKAR2A	protein kinase, cAMP-dependent, regulatory, type II, alpha	12398	-0.01564788818359375	-0.53159857	No
row_9	PRKACG	PRKACG	protein kinase, cAMP-dependent, catalytic, gamma	13683	-0.029071690514683723	-0.5828152	No
row_10	GRB2	GRB2	growth factor receptor-bound protein 2	13726	-0.02956242300570011	-0.57019866	No
row_11	PRKAR1A	PRKAR1A	protein kinase, cAMP-dependent, regulatory, type I, alpha (tissue specific extinguisher 1)	14125	-0.034361157566308975	-0.5734116	No
row_12	RAC1	RAC1	ras-related C3 botulinum toxin substrate 1 (rho family, small GTP binding protein Rac1)	14979	-0.04592091217637062	-0.5941454	Yes
row_13	PRKCA	PRKCA	protein kinase C, alpha	15308	-0.05064749717712402	-0.5856393	Yes
row_14	SOS1	SOS1	son of sevenless homolog 1 (Drosophila)	15485	-0.05315159261226654	-0.5681002	Yes
row_15	GNAS	GNAS	GNAS complex locus	15494	-0.053302034735679626	-0.5418847	Yes
row_16	MAPK1	MAPK1	mitogen-activated protein kinase 1	15755	-0.05776281654834747	-0.5263429	Yes
row_17	CREB1	CREB1	cAMP responsive element binding protein 1	15936	-0.06077919527888298	-0.5051986	Yes
row_18	CAMK2G	CAMK2G	calcium/calmodulin-dependent protein kinase (CaM kinase) II gamma	17043	-0.08459490537643433	-0.5195674	Yes
row_19	RPS6KA1	RPS6KA1	ribosomal protein S6 kinase, 90kDa, polypeptide 1	17464	-0.09648237377405167	-0.4928763	Yes
row_20	PIK3CA	PIK3CA	phosphoinositide-3-kinase, catalytic, alpha polypeptide	17601	-0.10089979320764542	-0.44943845	Yes
row_21	PRKACB	PRKACB	protein kinase, cAMP-dependent, catalytic, beta	17727	-0.10495419800281525	-0.40341222	Yes
row_22	MAPK3	MAPK3	mitogen-activated protein kinase 3	18647	-0.1560564786195755	-0.37251094	Yes
row_23	CAMK2D	CAMK2D	calcium/calmodulin-dependent protein kinase (CaM kinase) II delta	18920	-0.18475958704948425	-0.29414696	Yes
row_24	PRKAR2B	PRKAR2B	protein kinase, cAMP-dependent, regulatory, type II, beta	19526	-0.6539520621299744	0.0015358822	Yes
