# Supplementary material for: Comprehensive analysis of β-catenin target genes in colorectal carcinoma cell lines with deregulated Wnt/β-catenin signaling
Source: BMC Genomics. 2014 Jan 28;15:74. doi: 10.1186/1471-2164-15-74 (PMC3909937; doi:10.1186/1471-2164-15-74)
Supplement: Additional file 4 — GSEA analysis using the Biocarta pathway database. This zipped file contains confirming data of the GSEA analysis. The names of the directories containing the files were composed of the term ‘GSEA’, the name of the cell line, e.g. DLD1, SW480, or LS174T, and the pathway database (Biocarta). Please use a web browser to view the files with the name ‘index.html’ in the corresponding directories to start exploring the data. [file 1471-2164-15-74-S4.zip › DLD1_Biocarta/BIOCARTA_CTCF_PATHWAY.xls]

NAME	PROBE	GENE SYMBOL	GENE_TITLE	RANK IN GENE LIST	RANK METRIC SCORE	RUNNING ES	CORE ENRICHMENT
row_0	MYC	MYC	v-myc myelocytomatosis viral oncogene homolog (avian)	109	0.3263349235057831	0.18586448	Yes
row_1	TGFB2	TGFB2	transforming growth factor, beta 2	165	0.28961294889450073	0.3529503	Yes
row_2	TP53	TP53	tumor protein p53 (Li-Fraumeni syndrome)	877	0.16322481632232666	0.41230983	Yes
row_3	TGFB1	TGFB1	transforming growth factor, beta 1 (Camurati-Engelmann disease)	1587	0.12648099660873413	0.45021603	Yes
row_4	TGFBR3	TGFBR3	transforming growth factor, beta receptor III (betaglycan, 300kDa)	2187	0.10729541629552841	0.4824979	Yes
row_5	TGFBR2	TGFBR2	transforming growth factor, beta receptor II (70/80kDa)	2589	0.097635917365551	0.5192487	Yes
row_6	TGFB3	TGFB3	transforming growth factor, beta 3	4247	0.06722340732812881	0.47386315	No
row_7	CD79A	CD79A	CD79a molecule, immunoglobulin-associated alpha	4817	0.05872924625873566	0.47918943	No
row_8	SMAD1	SMAD1	SMAD, mothers against DPP homolog 1 (Drosophila)	6106	0.04314363747835159	0.43856668	No
row_9	SMAD5	SMAD5	SMAD, mothers against DPP homolog 5 (Drosophila)	7539	0.028459565714001656	0.38195816	No
row_10	RPS6KB1	RPS6KB1	ribosomal protein S6 kinase, 70kDa, polypeptide 1	7741	0.026502374559640884	0.38721654	No
row_11	MDM2	MDM2	Mdm2, transformed 3T3 cell double minute 2, p53 binding protein (mouse)	7751	0.026422912254929543	0.40225682	No
row_12	CDKN2A	CDKN2A	cyclin-dependent kinase inhibitor 2A (melanoma, p16, inhibits CDK4)	7824	0.025762338191270828	0.41368458	No
row_13	PIK3R1	PIK3R1	phosphoinositide-3-kinase, regulatory subunit 1 (p85 alpha)	8011	0.02404404617846012	0.41826862	No
row_14	TGFBR1	TGFBR1	transforming growth factor, beta receptor I (activin A receptor type II-like kinase, 53kDa)	8576	0.019120028242468834	0.40061414	No
row_15	CD79B	CD79B	CD79b molecule, immunoglobulin-associated beta	9875	0.007931150496006012	0.3388221	No
row_16	PIK3CG	PIK3CG	phosphoinositide-3-kinase, catalytic, gamma polypeptide	12525	-0.01694275252521038	0.21315879	No
row_17	PPP2CA	PPP2CA	protein phosphatase 2 (formerly 2A), catalytic subunit, alpha isoform	13586	-0.02794577181339264	0.17529158	No
row_18	PTEN	PTEN	phosphatase and tensin homolog (mutated in multiple advanced cancers 1)	14181	-0.034971822053194046	0.16540082	No
row_19	SMAD4	SMAD4	SMAD, mothers against DPP homolog 4 (Drosophila)	14222	-0.03553874418139458	0.184202	No
row_20	CDKN1B	CDKN1B	cyclin-dependent kinase inhibitor 1B (p27, Kip1)	15291	-0.050372909754514694	0.15908213	No
row_21	PIK3CA	PIK3CA	phosphoinositide-3-kinase, catalytic, alpha polypeptide	17601	-0.10089979320764542	0.10007684	No
