# Supplementary material for: Comprehensive analysis of β-catenin target genes in colorectal carcinoma cell lines with deregulated Wnt/β-catenin signaling
Source: BMC Genomics. 2014 Jan 28;15:74. doi: 10.1186/1471-2164-15-74 (PMC3909937; doi:10.1186/1471-2164-15-74)
Supplement: Additional file 4 — GSEA analysis using the Biocarta pathway database. This zipped file contains confirming data of the GSEA analysis. The names of the directories containing the files were composed of the term ‘GSEA’, the name of the cell line, e.g. DLD1, SW480, or LS174T, and the pathway database (Biocarta). Please use a web browser to view the files with the name ‘index.html’ in the corresponding directories to start exploring the data. [file 1471-2164-15-74-S4.zip › DLD1_Biocarta/BIOCARTA_CXCR4_PATHWAY.xls]

NAME	PROBE	GENE SYMBOL	GENE_TITLE	RANK IN GENE LIST	RANK METRIC SCORE	RUNNING ES	CORE ENRICHMENT
row_0	PLCG1	PLCG1	phospholipase C, gamma 1	2043	0.11126252263784409	-0.02458188	No
row_1	CXCL12	CXCL12	chemokine (C-X-C motif) ligand 12 (stromal cell-derived factor 1)	4038	0.0705079585313797	-0.075960495	No
row_2	GNAI1	GNAI1	guanine nucleotide binding protein (G protein), alpha inhibiting activity polypeptide 1	6049	0.04368516802787781	-0.14744553	No
row_3	PIK3R1	PIK3R1	phosphoinositide-3-kinase, regulatory subunit 1 (p85 alpha)	8011	0.02404404617846012	-0.23054536	No
row_4	NFKB1	NFKB1	nuclear factor of kappa light polypeptide gene enhancer in B-cells 1 (p105)	8386	0.02051137015223503	-0.23494245	No
row_5	HRAS	HRAS	v-Ha-ras Harvey rat sarcoma viral oncogene homolog	10612	0.0013211225159466267	-0.34789646	No
row_6	CXCR4	CXCR4	chemokine (C-X-C motif) receptor 4	11308	-0.004904652945697308	-0.37994868	No
row_7	RELA	RELA	v-rel reticuloendotheliosis viral oncogene homolog A, nuclear factor of kappa light polypeptide gene enhancer in B-cells 3, p65 (avian)	11371	-0.005543000064790249	-0.37913686	No
row_8	GNB1	GNB1	guanine nucleotide binding protein (G protein), beta polypeptide 1	13439	-0.0265656728297472	-0.4658499	No
row_9	MAP2K1	MAP2K1	mitogen-activated protein kinase kinase 1	13627	-0.028379131108522415	-0.45501652	No
row_10	RAF1	RAF1	v-raf-1 murine leukemia viral oncogene homolog 1	13629	-0.028405001387000084	-0.43464267	No
row_11	PRKCA	PRKCA	protein kinase C, alpha	15308	-0.05064749717712402	-0.48412532	Yes
row_12	MAPK1	MAPK1	mitogen-activated protein kinase 1	15755	-0.05776281654834747	-0.4654221	Yes
row_13	PTK2	PTK2	PTK2 protein tyrosine kinase 2	16116	-0.06421865522861481	-0.4376741	Yes
row_14	GNGT1	GNGT1	guanine nucleotide binding protein (G protein), gamma transducing activity polypeptide 1	16603	-0.07427674531936646	-0.40914398	Yes
row_15	CRK	CRK	v-crk sarcoma virus CT10 oncogene homolog (avian)	16851	-0.07985104620456696	-0.3643705	Yes
row_16	PIK3C2G	PIK3C2G	phosphoinositide-3-kinase, class 2, gamma polypeptide	16878	-0.08062028139829636	-0.30773026	Yes
row_17	PXN	PXN	paxillin	17157	-0.08780496567487717	-0.25882438	Yes
row_18	PTK2B	PTK2B	PTK2B protein tyrosine kinase 2 beta	17225	-0.08955090492963791	-0.19786136	Yes
row_19	GNAQ	GNAQ	guanine nucleotide binding protein (G protein), q polypeptide	17284	-0.09113991260528564	-0.13529502	Yes
row_20	BCAR1	BCAR1	breast cancer anti-estrogen resistance 1	17344	-0.09273596107959747	-0.07163219	Yes
row_21	PIK3CA	PIK3CA	phosphoinositide-3-kinase, catalytic, alpha polypeptide	17601	-0.10089979320764542	-0.012184028	Yes
row_22	MAPK3	MAPK3	mitogen-activated protein kinase 3	18647	-0.1560564786195755	0.046534277	Yes
