# Supplementary material for: Comprehensive analysis of β-catenin target genes in colorectal carcinoma cell lines with deregulated Wnt/β-catenin signaling
Source: BMC Genomics. 2014 Jan 28;15:74. doi: 10.1186/1471-2164-15-74 (PMC3909937; doi:10.1186/1471-2164-15-74)
Supplement: Additional file 4 — GSEA analysis using the Biocarta pathway database. This zipped file contains confirming data of the GSEA analysis. The names of the directories containing the files were composed of the term ‘GSEA’, the name of the cell line, e.g. DLD1, SW480, or LS174T, and the pathway database (Biocarta). Please use a web browser to view the files with the name ‘index.html’ in the corresponding directories to start exploring the data. [file 1471-2164-15-74-S4.zip › DLD1_Biocarta/BIOCARTA_ECM_PATHWAY.xls]

NAME	PROBE	GENE SYMBOL	GENE_TITLE	RANK IN GENE LIST	RANK METRIC SCORE	RUNNING ES	CORE ENRICHMENT
row_0	PIK3R1	PIK3R1	phosphoinositide-3-kinase, regulatory subunit 1 (p85 alpha)	8011	0.02404404617846012	-0.39760575	No
row_1	PFN1	PFN1	profilin 1	8523	0.01948699727654457	-0.4136346	No
row_2	FYN	FYN	FYN oncogene related to SRC, FGR, YES	10299	0.004112485330551863	-0.50236386	No
row_3	HRAS	HRAS	v-Ha-ras Harvey rat sarcoma viral oncogene homolog	10612	0.0013211225159466267	-0.5176492	No
row_4	ARHGAP5	ARHGAP5	Rho GTPase activating protein 5	10925	-0.0014969330513849854	-0.5328431	No
row_5	TLN1	TLN1	talin 1	12261	-0.014248108491301537	-0.5937784	No
row_6	PIK3CG	PIK3CG	phosphoinositide-3-kinase, catalytic, gamma polypeptide	12525	-0.01694275252521038	-0.5984341	No
row_7	SHC1	SHC1	SHC (Src homology 2 domain containing) transforming protein 1	12661	-0.018285628408193588	-0.59583896	No
row_8	RHOA	RHOA	ras homolog gene family, member A	13129	-0.023205507546663284	-0.6076822	No
row_9	DIAPH1	DIAPH1	diaphanous homolog 1 (Drosophila)	13325	-0.025374675169587135	-0.60447335	No
row_10	MAP2K1	MAP2K1	mitogen-activated protein kinase kinase 1	13627	-0.028379131108522415	-0.60512894	No
row_11	RAF1	RAF1	v-raf-1 murine leukemia viral oncogene homolog 1	13629	-0.028405001387000084	-0.5904133	No
row_12	ROCK1	ROCK1	Rho-associated, coiled-coil containing protein kinase 1	13714	-0.029420729726552963	-0.5794186	No
row_13	ITGB1	ITGB1	integrin, beta 1 (fibronectin receptor, beta polypeptide, antigen CD29 includes MDF2, MSK12)	14535	-0.03955228626728058	-0.60083467	No
row_14	SRC	SRC	v-src sarcoma (Schmidt-Ruppin A-2) viral oncogene homolog (avian)	15682	-0.056410446763038635	-0.63017565	Yes
row_15	MAPK1	MAPK1	mitogen-activated protein kinase 1	15755	-0.05776281654834747	-0.6038325	Yes
row_16	PTK2	PTK2	PTK2 protein tyrosine kinase 2	16116	-0.06421865522861481	-0.58887666	Yes
row_17	PXN	PXN	paxillin	17157	-0.08780496567487717	-0.5964701	Yes
row_18	PIK3CA	PIK3CA	phosphoinositide-3-kinase, catalytic, alpha polypeptide	17601	-0.10089979320764542	-0.56669396	Yes
row_19	MAPK3	MAPK3	mitogen-activated protein kinase 3	18647	-0.1560564786195755	-0.5390616	Yes
row_20	MYL2	MYL2	myosin, light chain 2, regulatory, cardiac, slow	18730	-0.16402174532413483	-0.45798975	Yes
row_21	GSN	GSN	gelsolin (amyloidosis, Finnish type)	19432	-0.40544864535331726	-0.28309605	Yes
row_22	MYLK	MYLK	myosin, light chain kinase	19507	-0.5566655993461609	0.002508421	Yes
