# Supplementary material for: Comprehensive analysis of β-catenin target genes in colorectal carcinoma cell lines with deregulated Wnt/β-catenin signaling
Source: BMC Genomics. 2014 Jan 28;15:74. doi: 10.1186/1471-2164-15-74 (PMC3909937; doi:10.1186/1471-2164-15-74)
Supplement: Additional file 4 — GSEA analysis using the Biocarta pathway database. This zipped file contains confirming data of the GSEA analysis. The names of the directories containing the files were composed of the term ‘GSEA’, the name of the cell line, e.g. DLD1, SW480, or LS174T, and the pathway database (Biocarta). Please use a web browser to view the files with the name ‘index.html’ in the corresponding directories to start exploring the data. [file 1471-2164-15-74-S4.zip › DLD1_Biocarta/BIOCARTA_EDG1_PATHWAY.xls]

NAME	PROBE	GENE SYMBOL	GENE_TITLE	RANK IN GENE LIST	RANK METRIC SCORE	RUNNING ES	CORE ENRICHMENT
row_0	SMPD2	SMPD2	sphingomyelin phosphodiesterase 2, neutral membrane (neutral sphingomyelinase)	5606	0.048571668565273285	-0.25241223	No
row_1	SPHK1	SPHK1	sphingosine kinase 1	5617	0.04839355871081352	-0.21846175	No
row_2	GNAI1	GNAI1	guanine nucleotide binding protein (G protein), alpha inhibiting activity polypeptide 1	6049	0.04368516802787781	-0.20941752	No
row_3	PIK3R1	PIK3R1	phosphoinositide-3-kinase, regulatory subunit 1 (p85 alpha)	8011	0.02404404617846012	-0.29268926	No
row_4	PDGFRA	PDGFRA	platelet-derived growth factor receptor, alpha polypeptide	9441	0.011441269889473915	-0.35769987	No
row_5	ADCY1	ADCY1	adenylate cyclase 1 (brain)	9619	0.010020176880061626	-0.35962582	No
row_6	ITGB3	ITGB3	integrin, beta 3 (platelet glycoprotein IIIa, antigen CD61)	10205	0.004880853462964296	-0.38609934	No
row_7	AKT1	AKT1	v-akt murine thymoma viral oncogene homolog 1	11660	-0.008121717721223831	-0.45475376	No
row_8	PIK3CG	PIK3CG	phosphoinositide-3-kinase, catalytic, gamma polypeptide	12525	-0.01694275252521038	-0.48692116	No
row_9	RHOA	RHOA	ras homolog gene family, member A	13129	-0.023205507546663284	-0.5012667	No
row_10	PLCB1	PLCB1	phospholipase C, beta 1 (phosphoinositide-specific)	13331	-0.02543271891772747	-0.4934456	No
row_11	GNB1	GNB1	guanine nucleotide binding protein (G protein), beta polypeptide 1	13439	-0.0265656728297472	-0.48000535	No
row_12	RAC1	RAC1	ras-related C3 botulinum toxin substrate 1 (rho family, small GTP binding protein Rac1)	14979	-0.04592091217637062	-0.5260935	Yes
row_13	PRKCA	PRKCA	protein kinase C, alpha	15308	-0.05064749717712402	-0.50681806	Yes
row_14	ITGAV	ITGAV	integrin, alpha V (vitronectin receptor, alpha polypeptide, antigen CD51)	15309	-0.05065949633717537	-0.47074202	Yes
row_15	SRC	SRC	v-src sarcoma (Schmidt-Ruppin A-2) viral oncogene homolog (avian)	15682	-0.056410446763038635	-0.4496152	Yes
row_16	MAPK1	MAPK1	mitogen-activated protein kinase 1	15755	-0.05776281654834747	-0.41216674	Yes
row_17	PTK2	PTK2	PTK2 protein tyrosine kinase 2	16116	-0.06421865522861481	-0.38486516	Yes
row_18	GNGT1	GNGT1	guanine nucleotide binding protein (G protein), gamma transducing activity polypeptide 1	16603	-0.07427674531936646	-0.35685155	Yes
row_19	PIK3CA	PIK3CA	phosphoinositide-3-kinase, catalytic, alpha polypeptide	17601	-0.10089979320764542	-0.33603978	Yes
row_20	PDGFA	PDGFA	platelet-derived growth factor alpha polypeptide	18367	-0.13538819551467896	-0.27879047	Yes
row_21	MAPK3	MAPK3	mitogen-activated protein kinase 3	18647	-0.1560564786195755	-0.18194175	Yes
row_22	ASAH1	ASAH1	N-acylsphingosine amidohydrolase (acid ceramidase) 1	18681	-0.15947726368904114	-0.070062906	Yes
row_23	SMPD1	SMPD1	sphingomyelin phosphodiesterase 1, acid lysosomal (acid sphingomyelinase)	18700	-0.16121751070022583	0.043823153	Yes
