# Supplementary material for: Comprehensive analysis of β-catenin target genes in colorectal carcinoma cell lines with deregulated Wnt/β-catenin signaling
Source: BMC Genomics. 2014 Jan 28;15:74. doi: 10.1186/1471-2164-15-74 (PMC3909937; doi:10.1186/1471-2164-15-74)
Supplement: Additional file 4 — GSEA analysis using the Biocarta pathway database. This zipped file contains confirming data of the GSEA analysis. The names of the directories containing the files were composed of the term ‘GSEA’, the name of the cell line, e.g. DLD1, SW480, or LS174T, and the pathway database (Biocarta). Please use a web browser to view the files with the name ‘index.html’ in the corresponding directories to start exploring the data. [file 1471-2164-15-74-S4.zip › DLD1_Biocarta/BIOCARTA_ERK5_PATHWAY.xls]

NAME	PROBE	GENE SYMBOL	GENE_TITLE	RANK IN GENE LIST	RANK METRIC SCORE	RUNNING ES	CORE ENRICHMENT
row_0	PLCG1	PLCG1	phospholipase C, gamma 1	2043	0.11126252263784409	0.005602929	No
row_1	PIK3R1	PIK3R1	phosphoinositide-3-kinase, regulatory subunit 1 (p85 alpha)	8011	0.02404404617846012	-0.2759654	No
row_2	HRAS	HRAS	v-Ha-ras Harvey rat sarcoma viral oncogene homolog	10612	0.0013211225159466267	-0.40771776	No
row_3	AKT1	AKT1	v-akt murine thymoma viral oncogene homolog 1	11660	-0.008121717721223831	-0.4532591	No
row_4	PIK3CG	PIK3CG	phosphoinositide-3-kinase, catalytic, gamma polypeptide	12525	-0.01694275252521038	-0.48070157	No
row_5	SHC1	SHC1	SHC (Src homology 2 domain containing) transforming protein 1	12661	-0.018285628408193588	-0.46950644	No
row_6	MAPK7	MAPK7	mitogen-activated protein kinase 7	13441	-0.026576200500130653	-0.48306108	No
row_7	GRB2	GRB2	growth factor receptor-bound protein 2	13726	-0.02956242300570011	-0.46832648	No
row_8	NTRK1	NTRK1	neurotrophic tyrosine kinase, receptor, type 1	15212	-0.04923388361930847	-0.49557945	Yes
row_9	MAPK1	MAPK1	mitogen-activated protein kinase 1	15755	-0.05776281654834747	-0.4661282	Yes
row_10	CREB1	CREB1	cAMP responsive element binding protein 1	15936	-0.06077919527888298	-0.4151644	Yes
row_11	MEF2A	MEF2A	MADS box transcription enhancer factor 2, polypeptide A (myocyte enhancer factor 2A)	16103	-0.06392802298069	-0.36036658	Yes
row_12	MEF2D	MEF2D	MADS box transcription enhancer factor 2, polypeptide D (myocyte enhancer factor 2D)	16891	-0.08094938099384308	-0.3204974	Yes
row_13	RPS6KA1	RPS6KA1	ribosomal protein S6 kinase, 90kDa, polypeptide 1	17464	-0.09648237377405167	-0.25424635	Yes
row_14	PIK3CA	PIK3CA	phosphoinositide-3-kinase, catalytic, alpha polypeptide	17601	-0.10089979320764542	-0.16130857	Yes
row_15	MEF2C	MEF2C	MADS box transcription enhancer factor 2, polypeptide C (myocyte enhancer factor 2C)	17808	-0.10782112181186676	-0.06510059	Yes
row_16	MAPK3	MAPK3	mitogen-activated protein kinase 3	18647	-0.1560564786195755	0.04651987	Yes
