# Supplementary material for: Comprehensive analysis of β-catenin target genes in colorectal carcinoma cell lines with deregulated Wnt/β-catenin signaling
Source: BMC Genomics. 2014 Jan 28;15:74. doi: 10.1186/1471-2164-15-74 (PMC3909937; doi:10.1186/1471-2164-15-74)
Supplement: Additional file 4 — GSEA analysis using the Biocarta pathway database. This zipped file contains confirming data of the GSEA analysis. The names of the directories containing the files were composed of the term ‘GSEA’, the name of the cell line, e.g. DLD1, SW480, or LS174T, and the pathway database (Biocarta). Please use a web browser to view the files with the name ‘index.html’ in the corresponding directories to start exploring the data. [file 1471-2164-15-74-S4.zip › DLD1_Biocarta/BIOCARTA_FAS_PATHWAY.xls]

NAME	PROBE	GENE SYMBOL	GENE_TITLE	RANK IN GENE LIST	RANK METRIC SCORE	RUNNING ES	CORE ENRICHMENT
row_0	FASLG	FASLG	Fas ligand (TNF superfamily, member 6)	315	0.23350301384925842	0.10129881	Yes
row_1	FAS	FAS	Fas (TNF receptor superfamily, member 6)	1068	0.15068484842777252	0.1385685	Yes
row_2	DFFB	DFFB	DNA fragmentation factor, 40kDa, beta polypeptide (caspase-activated DNase)	1215	0.1432836353778839	0.20315005	Yes
row_3	LMNB1	LMNB1	lamin B1	1312	0.13837148249149323	0.26782176	Yes
row_4	PARP1	PARP1	poly (ADP-ribose) polymerase family, member 1	2214	0.10663721710443497	0.27530915	Yes
row_5	JUN	JUN	jun oncogene	2676	0.0959257036447525	0.29994252	Yes
row_6	FAF1	FAF1	Fas (TNFRSF6) associated factor 1	3268	0.0839327871799469	0.31188712	Yes
row_7	PTPN13	PTPN13	protein tyrosine phosphatase, non-receptor type 13 (APO-1/CD95 (Fas)-associated phosphatase)	3360	0.08211958408355713	0.34852543	Yes
row_8	PRKDC	PRKDC	protein kinase, DNA-activated, catalytic polypeptide	3456	0.08033735305070877	0.3840626	Yes
row_9	CASP6	CASP6	caspase 6, apoptosis-related cysteine peptidase	3722	0.07603856921195984	0.408732	Yes
row_10	DFFA	DFFA	DNA fragmentation factor, 45kDa, alpha polypeptide	4362	0.06540868431329727	0.40890256	Yes
row_11	MAP3K1	MAP3K1	mitogen-activated protein kinase kinase kinase 1	4699	0.06073072925209999	0.42223752	Yes
row_12	DAXX	DAXX	death-associated protein 6	5201	0.05358944088220596	0.42353126	Yes
row_13	RIPK2	RIPK2	receptor-interacting serine-threonine kinase 2	6020	0.043942421674728394	0.40373948	No
row_14	ARHGDIB	ARHGDIB	Rho GDP dissociation inhibitor (GDI) beta	7894	0.025122886523604393	0.3204555	No
row_15	FADD	FADD	Fas (TNFRSF6)-associated via death domain	8168	0.02259153313934803	0.31783628	No
row_16	LMNB2	LMNB2	lamin B2	9001	0.015466151759028435	0.28300667	No
row_17	MAPK8	MAPK8	mitogen-activated protein kinase 8	9088	0.014879211783409119	0.28608537	No
row_18	CASP8	CASP8	caspase 8, apoptosis-related cysteine peptidase	10101	0.005748583469539881	0.2371507	No
row_19	RB1	RB1	retinoblastoma 1 (including osteosarcoma)	11565	-0.007232895120978355	0.16586627	No
row_20	CASP3	CASP3	caspase 3, apoptosis-related cysteine peptidase	13271	-0.024744950234889984	0.09099568	No
row_21	PAK2	PAK2	p21 (CDKN1A)-activated kinase 2	13948	-0.03220715373754501	0.072574146	No
row_22	MAP3K7	MAP3K7	mitogen-activated protein kinase kinase kinase 7	14015	-0.032932355999946594	0.08575613	No
row_23	MAP2K4	MAP2K4	mitogen-activated protein kinase kinase 4	14064	-0.03350488096475601	0.100147836	No
row_24	LMNA	LMNA	lamin A/C	14301	-0.036506783217191696	0.10642152	No
row_25	SPTAN1	SPTAN1	spectrin, alpha, non-erythrocytic 1 (alpha-fodrin)	15555	-0.05444119870662689	0.06963283	No
row_26	CFLAR	CFLAR	CASP8 and FADD-like apoptosis regulator	15664	-0.056185949593782425	0.092358336	No
row_27	CASP7	CASP7	caspase 7, apoptosis-related cysteine peptidase	15821	-0.05888457968831062	0.11398287	No
row_28	PAK1	PAK1	p21/Cdc42/Rac1-activated kinase 1 (STE20 homolog, yeast)	16291	-0.06736832857131958	0.123844855	No
row_29	CASP10	CASP10	caspase 10, apoptosis-related cysteine peptidase	17090	-0.0861157700419426	0.1262866	No
