# Supplementary material for: Comprehensive analysis of β-catenin target genes in colorectal carcinoma cell lines with deregulated Wnt/β-catenin signaling
Source: BMC Genomics. 2014 Jan 28;15:74. doi: 10.1186/1471-2164-15-74 (PMC3909937; doi:10.1186/1471-2164-15-74)
Supplement: Additional file 4 — GSEA analysis using the Biocarta pathway database. This zipped file contains confirming data of the GSEA analysis. The names of the directories containing the files were composed of the term ‘GSEA’, the name of the cell line, e.g. DLD1, SW480, or LS174T, and the pathway database (Biocarta). Please use a web browser to view the files with the name ‘index.html’ in the corresponding directories to start exploring the data. [file 1471-2164-15-74-S4.zip › DLD1_Biocarta/BIOCARTA_G1_PATHWAY.xls]

NAME	PROBE	GENE SYMBOL	GENE_TITLE	RANK IN GENE LIST	RANK METRIC SCORE	RUNNING ES	CORE ENRICHMENT
row_0	CDK6	CDK6	cyclin-dependent kinase 6	95	0.3386230170726776	0.094543085	Yes
row_1	TGFB2	TGFB2	transforming growth factor, beta 2	165	0.28961294889450073	0.17602985	Yes
row_2	CDC25A	CDC25A	cell division cycle 25A	345	0.22500479221343994	0.23291796	Yes
row_3	CDK4	CDK4	cyclin-dependent kinase 4	602	0.1897960752248764	0.2755277	Yes
row_4	CCNE1	CCNE1	cyclin E1	722	0.17807771265506744	0.3217118	Yes
row_5	TP53	TP53	tumor protein p53 (Li-Fraumeni syndrome)	877	0.16322481632232666	0.36174366	Yes
row_6	SKP2	SKP2	S-phase kinase-associated protein 2 (p45)	1031	0.15270835161209106	0.39873946	Yes
row_7	CDK2	CDK2	cyclin-dependent kinase 2	1250	0.14146028459072113	0.4291052	Yes
row_8	TGFB1	TGFB1	transforming growth factor, beta 1 (Camurati-Engelmann disease)	1587	0.12648099660873413	0.4490319	Yes
row_9	E2F1	E2F1	E2F transcription factor 1	2635	0.09676038473844528	0.42383006	Yes
row_10	ATR	ATR	ataxia telangiectasia and Rad3 related	2660	0.09620891511440277	0.45084462	Yes
row_11	TFDP1	TFDP1	transcription factor Dp-1	3284	0.08366961032152176	0.4435089	No
row_12	CCND1	CCND1	cyclin D1	3816	0.07417351752519608	0.43809593	No
row_13	TGFB3	TGFB3	transforming growth factor, beta 3	4247	0.06722340732812881	0.43581393	No
row_14	ABL1	ABL1	v-abl Abelson murine leukemia viral oncogene homolog 1	7530	0.028523921966552734	0.27614695	No
row_15	ATM	ATM	ataxia telangiectasia mutated (includes complementation groups A, C and D)	7603	0.027820469811558723	0.28062758	No
row_16	CDKN2A	CDKN2A	cyclin-dependent kinase inhibitor 2A (melanoma, p16, inhibits CDK4)	7824	0.025762338191270828	0.27692628	No
row_17	RB1	RB1	retinoblastoma 1 (including osteosarcoma)	11565	-0.007232895120978355	0.08755915	No
row_18	CCNA1	CCNA1	cyclin A1	12830	-0.020135046914219856	0.02875242	No
row_19	SMAD4	SMAD4	SMAD, mothers against DPP homolog 4 (Drosophila)	14222	-0.03553874418139458	-0.032034837	No
row_20	CDKN1B	CDKN1B	cyclin-dependent kinase inhibitor 1B (p27, Kip1)	15291	-0.050372909754514694	-0.07192952	No
row_21	GSK3B	GSK3B	glycogen synthase kinase 3 beta	15827	-0.05904648080468178	-0.081988014	No
row_22	HDAC1	HDAC1	histone deacetylase 1	16495	-0.07209525257349014	-0.09497437	No
row_23	CDKN1A	CDKN1A	cyclin-dependent kinase inhibitor 1A (p21, Cip1)	17512	-0.09790626913309097	-0.11825259	No
row_24	SMAD3	SMAD3	SMAD, mothers against DPP homolog 3 (Drosophila)	17945	-0.11320310086011887	-0.10713904	No
row_25	CDKN2B	CDKN2B	cyclin-dependent kinase inhibitor 2B (p15, inhibits CDK4)	19522	-0.6457633972167969	0.0017408782	No
