# Supplementary material for: Comprehensive analysis of β-catenin target genes in colorectal carcinoma cell lines with deregulated Wnt/β-catenin signaling
Source: BMC Genomics. 2014 Jan 28;15:74. doi: 10.1186/1471-2164-15-74 (PMC3909937; doi:10.1186/1471-2164-15-74)
Supplement: Additional file 4 — GSEA analysis using the Biocarta pathway database. This zipped file contains confirming data of the GSEA analysis. The names of the directories containing the files were composed of the term ‘GSEA’, the name of the cell line, e.g. DLD1, SW480, or LS174T, and the pathway database (Biocarta). Please use a web browser to view the files with the name ‘index.html’ in the corresponding directories to start exploring the data. [file 1471-2164-15-74-S4.zip › DLD1_Biocarta/BIOCARTA_G2_PATHWAY.xls]

NAME	PROBE	GENE SYMBOL	GENE_TITLE	RANK IN GENE LIST	RANK METRIC SCORE	RUNNING ES	CORE ENRICHMENT
row_0	CDC25A	CDC25A	cell division cycle 25A	345	0.22500479221343994	0.10526143	Yes
row_1	BRCA1	BRCA1	breast cancer 1, early onset	674	0.18159441649913788	0.1876775	Yes
row_2	TP53	TP53	tumor protein p53 (Li-Fraumeni syndrome)	877	0.16322481632232666	0.26650834	Yes
row_3	MYT1	MYT1	myelin transcription factor 1	1005	0.15471677482128143	0.34453055	Yes
row_4	CHEK1	CHEK1	CHK1 checkpoint homolog (S. pombe)	2393	0.10230033844709396	0.3294141	Yes
row_5	CHEK2	CHEK2	CHK2 checkpoint homolog (S. pombe)	2615	0.0970313549041748	0.37110996	Yes
row_6	ATR	ATR	ataxia telangiectasia and Rad3 related	2660	0.09620891511440277	0.4214176	Yes
row_7	PRKDC	PRKDC	protein kinase, DNA-activated, catalytic polypeptide	3456	0.08033735305070877	0.42460865	Yes
row_8	WEE1	WEE1	WEE1 homolog (S. pombe)	4545	0.06286416202783585	0.40325436	No
row_9	PLK1	PLK1	polo-like kinase 1 (Drosophila)	5594	0.04884488880634308	0.3762889	No
row_10	YWHAH	YWHAH	tyrosine 3-monooxygenase/tryptophan 5-monooxygenase activation protein, eta polypeptide	7503	0.028818273916840553	0.29435682	No
row_11	ATM	ATM	ataxia telangiectasia mutated (includes complementation groups A, C and D)	7603	0.027820469811558723	0.3044874	No
row_12	MDM2	MDM2	Mdm2, transformed 3T3 cell double minute 2, p53 binding protein (mouse)	7751	0.026422912254929543	0.31139725	No
row_13	EP300	EP300	E1A binding protein p300	7847	0.02556428499519825	0.32050002	No
row_14	CDC25C	CDC25C	cell division cycle 25C	8918	0.01617118902504444	0.27455825	No
row_15	CCNB1	CCNB1	cyclin B1	9414	0.011648709885776043	0.25558165	No
row_16	GADD45A	GADD45A	growth arrest and DNA-damage-inducible, alpha	10698	6.184044759720564E-4	0.19023915	No
row_17	YWHAQ	YWHAQ	tyrosine 3-monooxygenase/tryptophan 5-monooxygenase activation protein, theta polypeptide	11296	-0.004807013552635908	0.16230318	No
row_18	CDC25B	CDC25B	cell division cycle 25B	13410	-0.026201924309134483	0.06844724	No
row_19	CDC34	CDC34	cell division cycle 34	15799	-0.05844670534133911	-0.021870982	No
row_20	RPS6KA1	RPS6KA1	ribosomal protein S6 kinase, 90kDa, polypeptide 1	17464	-0.09648237377405167	-0.05434626	No
row_21	CDKN1A	CDKN1A	cyclin-dependent kinase inhibitor 1A (p21, Cip1)	17512	-0.09790626913309097	-0.0032648973	No
row_22	CDKN2D	CDKN2D	cyclin-dependent kinase inhibitor 2D (p19, inhibits CDK4)	19006	-0.19741734862327576	0.028155841	No
