# Supplementary material for: Comprehensive analysis of β-catenin target genes in colorectal carcinoma cell lines with deregulated Wnt/β-catenin signaling
Source: BMC Genomics. 2014 Jan 28;15:74. doi: 10.1186/1471-2164-15-74 (PMC3909937; doi:10.1186/1471-2164-15-74)
Supplement: Additional file 4 — GSEA analysis using the Biocarta pathway database. This zipped file contains confirming data of the GSEA analysis. The names of the directories containing the files were composed of the term ‘GSEA’, the name of the cell line, e.g. DLD1, SW480, or LS174T, and the pathway database (Biocarta). Please use a web browser to view the files with the name ‘index.html’ in the corresponding directories to start exploring the data. [file 1471-2164-15-74-S4.zip › DLD1_Biocarta/BIOCARTA_HER2_PATHWAY.xls]

NAME	PROBE	GENE SYMBOL	GENE_TITLE	RANK IN GENE LIST	RANK METRIC SCORE	RUNNING ES	CORE ENRICHMENT
row_0	GRIP1	GRIP1	glutamate receptor interacting protein 1	6528	0.038445550948381424	-0.30263177	No
row_1	ESR1	ESR1	estrogen receptor 1	6578	0.03791988641023636	-0.2740336	No
row_2	CARM1	CARM1	coactivator-associated arginine methyltransferase 1	7522	0.02859555184841156	-0.29884842	No
row_3	EP300	EP300	E1A binding protein p300	7847	0.02556428499519825	-0.29446313	No
row_4	PIK3R1	PIK3R1	phosphoinositide-3-kinase, regulatory subunit 1 (p85 alpha)	8011	0.02404404617846012	-0.2830833	No
row_5	HRAS	HRAS	v-Ha-ras Harvey rat sarcoma viral oncogene homolog	10612	0.0013211225159466267	-0.415094	No
row_6	IL6	IL6	interleukin 6 (interferon, beta 2)	12018	-0.01176411285996437	-0.47736585	No
row_7	PIK3CG	PIK3CG	phosphoinositide-3-kinase, catalytic, gamma polypeptide	12525	-0.01694275252521038	-0.48936957	No
row_8	SHC1	SHC1	SHC (Src homology 2 domain containing) transforming protein 1	12661	-0.018285628408193588	-0.48128018	No
row_9	MAP2K1	MAP2K1	mitogen-activated protein kinase kinase 1	13627	-0.028379131108522415	-0.5073987	Yes
row_10	RAF1	RAF1	v-raf-1 murine leukemia viral oncogene homolog 1	13629	-0.028405001387000084	-0.48414868	Yes
row_11	GRB2	GRB2	growth factor receptor-bound protein 2	13726	-0.02956242300570011	-0.46481228	Yes
row_12	STAT3	STAT3	signal transducer and activator of transcription 3 (acute-phase response factor)	14210	-0.03544003888964653	-0.46046492	Yes
row_13	SOS1	SOS1	son of sevenless homolog 1 (Drosophila)	15485	-0.05315159261226654	-0.48207986	Yes
row_14	MAPK1	MAPK1	mitogen-activated protein kinase 1	15755	-0.05776281654834747	-0.44846597	Yes
row_15	ERBB4	ERBB4	v-erb-a erythroblastic leukemia viral oncogene homolog 4 (avian)	16082	-0.0632673129439354	-0.4132545	Yes
row_16	EGFR	EGFR	epidermal growth factor receptor (erythroblastic leukemia viral (v-erb-b) oncogene homolog, avian)	16395	-0.06993070989847183	-0.37186024	Yes
row_17	IL6ST	IL6ST	interleukin 6 signal transducer (gp130, oncostatin M receptor)	16706	-0.07651665061712265	-0.32496098	Yes
row_18	ERBB3	ERBB3	v-erb-b2 erythroblastic leukemia viral oncogene homolog 3 (avian)	16868	-0.08048387616872787	-0.26718003	Yes
row_19	PIK3CA	PIK3CA	phosphoinositide-3-kinase, catalytic, alpha polypeptide	17601	-0.10089979320764542	-0.22188105	Yes
row_20	MAPK3	MAPK3	mitogen-activated protein kinase 3	18647	-0.1560564786195755	-0.14735842	Yes
row_21	IL6R	IL6R	interleukin 6 receptor	19178	-0.2362966239452362	0.019349791	Yes
