# Supplementary material for: Comprehensive analysis of β-catenin target genes in colorectal carcinoma cell lines with deregulated Wnt/β-catenin signaling
Source: BMC Genomics. 2014 Jan 28;15:74. doi: 10.1186/1471-2164-15-74 (PMC3909937; doi:10.1186/1471-2164-15-74)
Supplement: Additional file 4 — GSEA analysis using the Biocarta pathway database. This zipped file contains confirming data of the GSEA analysis. The names of the directories containing the files were composed of the term ‘GSEA’, the name of the cell line, e.g. DLD1, SW480, or LS174T, and the pathway database (Biocarta). Please use a web browser to view the files with the name ‘index.html’ in the corresponding directories to start exploring the data. [file 1471-2164-15-74-S4.zip › DLD1_Biocarta/BIOCARTA_IGF1R_PATHWAY.xls]

NAME	PROBE	GENE SYMBOL	GENE_TITLE	RANK IN GENE LIST	RANK METRIC SCORE	RUNNING ES	CORE ENRICHMENT
row_0	IGF1R	IGF1R	insulin-like growth factor 1 receptor	2121	0.10884177684783936	-0.050943192	No
row_1	YWHAH	YWHAH	tyrosine 3-monooxygenase/tryptophan 5-monooxygenase activation protein, eta polypeptide	7503	0.028818273916840553	-0.31113836	No
row_2	PIK3R1	PIK3R1	phosphoinositide-3-kinase, regulatory subunit 1 (p85 alpha)	8011	0.02404404617846012	-0.32436058	No
row_3	ADCY1	ADCY1	adenylate cyclase 1 (brain)	9619	0.010020176880061626	-0.40131757	No
row_4	HRAS	HRAS	v-Ha-ras Harvey rat sarcoma viral oncogene homolog	10612	0.0013211225159466267	-0.45139867	No
row_5	AKT1	AKT1	v-akt murine thymoma viral oncogene homolog 1	11660	-0.008121717721223831	-0.5006944	No
row_6	PRKAR2A	PRKAR2A	protein kinase, cAMP-dependent, regulatory, type II, alpha	12398	-0.01564788818359375	-0.53013605	No
row_7	SHC1	SHC1	SHC (Src homology 2 domain containing) transforming protein 1	12661	-0.018285628408193588	-0.53386575	No
row_8	MAP2K1	MAP2K1	mitogen-activated protein kinase kinase 1	13627	-0.028379131108522415	-0.56823766	No
row_9	RAF1	RAF1	v-raf-1 murine leukemia viral oncogene homolog 1	13629	-0.028405001387000084	-0.5532485	No
row_10	PRKACG	PRKACG	protein kinase, cAMP-dependent, catalytic, gamma	13683	-0.029071690514683723	-0.5405683	No
row_11	GRB2	GRB2	growth factor receptor-bound protein 2	13726	-0.02956242300570011	-0.52706516	No
row_12	PRKAR1A	PRKAR1A	protein kinase, cAMP-dependent, regulatory, type I, alpha (tissue specific extinguisher 1)	14125	-0.034361157566308975	-0.5292448	No
row_13	SOS1	SOS1	son of sevenless homolog 1 (Drosophila)	15485	-0.05315159261226654	-0.57066876	Yes
row_14	MAPK1	MAPK1	mitogen-activated protein kinase 1	15755	-0.05776281654834747	-0.55385375	Yes
row_15	IRS1	IRS1	insulin receptor substrate 1	16437	-0.07067166268825531	-0.55129397	Yes
row_16	RPS6KA1	RPS6KA1	ribosomal protein S6 kinase, 90kDa, polypeptide 1	17464	-0.09648237377405167	-0.5527282	Yes
row_17	PIK3CA	PIK3CA	phosphoinositide-3-kinase, catalytic, alpha polypeptide	17601	-0.10089979320764542	-0.50626415	Yes
row_18	PRKACB	PRKACB	protein kinase, cAMP-dependent, catalytic, beta	17727	-0.10495419800281525	-0.4570902	Yes
row_19	MAPK3	MAPK3	mitogen-activated protein kinase 3	18647	-0.1560564786195755	-0.42150286	Yes
row_20	BAD	BAD	BCL2-antagonist of cell death	19150	-0.2297813594341278	-0.3255323	Yes
row_21	PRKAR2B	PRKAR2B	protein kinase, cAMP-dependent, regulatory, type II, beta	19526	-0.6539520621299744	0.0015356533	Yes
