# Supplementary material for: Comprehensive analysis of β-catenin target genes in colorectal carcinoma cell lines with deregulated Wnt/β-catenin signaling
Source: BMC Genomics. 2014 Jan 28;15:74. doi: 10.1186/1471-2164-15-74 (PMC3909937; doi:10.1186/1471-2164-15-74)
Supplement: Additional file 4 — GSEA analysis using the Biocarta pathway database. This zipped file contains confirming data of the GSEA analysis. The names of the directories containing the files were composed of the term ‘GSEA’, the name of the cell line, e.g. DLD1, SW480, or LS174T, and the pathway database (Biocarta). Please use a web browser to view the files with the name ‘index.html’ in the corresponding directories to start exploring the data. [file 1471-2164-15-74-S4.zip › DLD1_Biocarta/BIOCARTA_IL10_PATHWAY.xls]

NAME	PROBE	GENE SYMBOL	GENE_TITLE	RANK IN GENE LIST	RANK METRIC SCORE	RUNNING ES	CORE ENRICHMENT
row_0	IL10	IL10	interleukin 10	5449	0.050599414855241776	-0.2338838	No
row_1	STAT4	STAT4	signal transducer and activator of transcription 4	10764	9.395715460414067E-5	-0.50575525	No
row_2	TNF	TNF	tumor necrosis factor (TNF superfamily, member 2)	11808	-0.009501222521066666	-0.5506869	No
row_3	IL6	IL6	interleukin 6 (interferon, beta 2)	12018	-0.01176411285996437	-0.55092525	No
row_4	STAT6	STAT6	signal transducer and activator of transcription 6, interleukin-4 induced	13482	-0.026923393830657005	-0.6018639	No
row_5	STAT3	STAT3	signal transducer and activator of transcription 3 (acute-phase response factor)	14210	-0.03544003888964653	-0.6075654	Yes
row_6	STAT2	STAT2	signal transducer and activator of transcription 2, 113kDa	14745	-0.04256052523851395	-0.59706	Yes
row_7	STAT1	STAT1	signal transducer and activator of transcription 1, 91kDa	14882	-0.044602081179618835	-0.5643713	Yes
row_8	JAK1	JAK1	Janus kinase 1 (a protein tyrosine kinase)	15741	-0.05727912113070488	-0.5573633	Yes
row_9	BLVRB	BLVRB	biliverdin reductase B (flavin reductase (NADPH))	15900	-0.06019233539700508	-0.5119416	Yes
row_10	STAT5B	STAT5B	signal transducer and activator of transcription 5B	16215	-0.06594561040401459	-0.46938923	Yes
row_11	IL10RA	IL10RA	interleukin 10 receptor, alpha	16917	-0.08172880858182907	-0.43261197	Yes
row_12	STAT5A	STAT5A	signal transducer and activator of transcription 5A	17665	-0.10273363441228867	-0.37951675	Yes
row_13	BLVRA	BLVRA	biliverdin reductase A	17763	-0.1061398908495903	-0.29012844	Yes
row_14	IL1A	IL1A	interleukin 1, alpha	17802	-0.1077084168791771	-0.19632636	Yes
row_15	HMOX1	HMOX1	heme oxygenase (decycling) 1	18615	-0.15378409624099731	-0.10117661	Yes
row_16	IL10RB	IL10RB	interleukin 10 receptor, beta	18766	-0.1679328978061676	0.040429868	Yes
