# Supplementary material for: Comprehensive analysis of β-catenin target genes in colorectal carcinoma cell lines with deregulated Wnt/β-catenin signaling
Source: BMC Genomics. 2014 Jan 28;15:74. doi: 10.1186/1471-2164-15-74 (PMC3909937; doi:10.1186/1471-2164-15-74)
Supplement: Additional file 4 — GSEA analysis using the Biocarta pathway database. This zipped file contains confirming data of the GSEA analysis. The names of the directories containing the files were composed of the term ‘GSEA’, the name of the cell line, e.g. DLD1, SW480, or LS174T, and the pathway database (Biocarta). Please use a web browser to view the files with the name ‘index.html’ in the corresponding directories to start exploring the data. [file 1471-2164-15-74-S4.zip › DLD1_Biocarta/BIOCARTA_IL12_PATHWAY.xls]

NAME	PROBE	GENE SYMBOL	GENE_TITLE	RANK IN GENE LIST	RANK METRIC SCORE	RUNNING ES	CORE ENRICHMENT
row_0	MAP2K6	MAP2K6	mitogen-activated protein kinase kinase 6	171	0.28760215640068054	0.1560992	Yes
row_1	ETV5	ETV5	ets variant gene 5 (ets-related molecule)	259	0.24893102049827576	0.29433206	Yes
row_2	IFNG	IFNG	interferon, gamma	571	0.19297043979167938	0.38902253	Yes
row_3	CD3E	CD3E	CD3e molecule, epsilon (CD3-TCR complex)	2097	0.10949486494064331	0.37372348	Yes
row_4	JUN	JUN	jun oncogene	2676	0.0959257036447525	0.39912125	Yes
row_5	IL12RB2	IL12RB2	interleukin 12 receptor, beta 2	3255	0.08433109521865845	0.41787305	Yes
row_6	IL12A	IL12A	interleukin 12A (natural killer cell stimulatory factor 1, cytotoxic lymphocyte maturation factor 1, p35)	3692	0.07650383561849594	0.43940693	Yes
row_7	CXCR3	CXCR3	chemokine (C-X-C motif) receptor 3	5049	0.05555746704339981	0.4018419	No
row_8	CD3D	CD3D	CD3d molecule, delta (CD3-TCR complex)	5170	0.05394599586725235	0.42662102	No
row_9	TYK2	TYK2	tyrosine kinase 2	5918	0.04498891159892082	0.41417137	No
row_10	IL12B	IL12B	interleukin 12B (natural killer cell stimulatory factor 2, cytotoxic lymphocyte maturation factor 2, p40)	6471	0.03908410668373108	0.40831867	No
row_11	TRA@	TRA@	T cell receptor alpha locus	8121	0.022969791665673256	0.33707657	No
row_12	IL12RB1	IL12RB1	interleukin 12 receptor, beta 1	8699	0.01809830591082573	0.31791523	No
row_13	MAPK8	MAPK8	mitogen-activated protein kinase 8	9088	0.014879211783409119	0.30658317	No
row_14	IL18R1	IL18R1	interleukin 18 receptor 1	9914	0.007505987770855427	0.26865584	No
row_15	STAT4	STAT4	signal transducer and activator of transcription 4	10764	9.395715460414067E-5	0.22525145	No
row_16	MAPK14	MAPK14	mitogen-activated protein kinase 14	11391	-0.005685780197381973	0.1964671	No
row_17	CD247	CD247	CD247 molecule	12348	-0.015311431139707565	0.15630825	No
row_18	CD3G	CD3G	CD3g molecule, gamma (CD3-TCR complex)	14989	-0.0460599809885025	0.04757449	No
row_19	IL18	IL18	interleukin 18 (interferon-gamma-inducing factor)	18007	-0.11579208076000214	-0.040486842	No
row_20	JAK2	JAK2	Janus kinase 2 (a protein tyrosine kinase)	19059	-0.20887303352355957	0.025440134	No
