# Supplementary material for: Comprehensive analysis of β-catenin target genes in colorectal carcinoma cell lines with deregulated Wnt/β-catenin signaling
Source: BMC Genomics. 2014 Jan 28;15:74. doi: 10.1186/1471-2164-15-74 (PMC3909937; doi:10.1186/1471-2164-15-74)
Supplement: Additional file 4 — GSEA analysis using the Biocarta pathway database. This zipped file contains confirming data of the GSEA analysis. The names of the directories containing the files were composed of the term ‘GSEA’, the name of the cell line, e.g. DLD1, SW480, or LS174T, and the pathway database (Biocarta). Please use a web browser to view the files with the name ‘index.html’ in the corresponding directories to start exploring the data. [file 1471-2164-15-74-S4.zip › DLD1_Biocarta/BIOCARTA_IL17_PATHWAY.xls]

NAME	PROBE	GENE SYMBOL	GENE_TITLE	RANK IN GENE LIST	RANK METRIC SCORE	RUNNING ES	CORE ENRICHMENT
row_0	IL8	IL8	interleukin 8	76	0.37272754311561584	0.3054559	Yes
row_1	KITLG	KITLG	KIT ligand	841	0.16607701778411865	0.4041942	Yes
row_2	IL17A	IL17A	interleukin 17A	1992	0.11306998133659363	0.439186	Yes
row_3	CD3E	CD3E	CD3e molecule, epsilon (CD3-TCR complex)	2097	0.10949486494064331	0.5247391	Yes
row_4	CD8A	CD8A	CD8a molecule	3474	0.0799139142036438	0.5206476	No
row_5	CD3D	CD3D	CD3d molecule, delta (CD3-TCR complex)	5170	0.05394599586725235	0.47867936	No
row_6	CD58	CD58	CD58 molecule	6031	0.043863728642463684	0.47107401	No
row_7	TRA@	TRA@	T cell receptor alpha locus	8121	0.022969791665673256	0.38323435	No
row_8	CSF3	CSF3	colony stimulating factor 3 (granulocyte)	8630	0.018626030534505844	0.3726964	No
row_9	CD34	CD34	CD34 molecule	9424	0.011565991677343845	0.34171423	No
row_10	CD2	CD2	CD2 molecule	9595	0.010173519141972065	0.34145808	No
row_11	IL6	IL6	interleukin 6 (interferon, beta 2)	12018	-0.01176411285996437	0.22727719	No
row_12	CD247	CD247	CD247 molecule	12348	-0.015311431139707565	0.22314851	No
row_13	CD4	CD4	CD4 molecule	13303	-0.025057576596736908	0.19512461	No
row_14	CD3G	CD3G	CD3g molecule, gamma (CD3-TCR complex)	14989	-0.0460599809885025	0.14712313	No
row_15	IL3	IL3	interleukin 3 (colony-stimulating factor, multiple)	17705	-0.10427074134349823	0.09472396	No
