# Supplementary material for: Comprehensive analysis of β-catenin target genes in colorectal carcinoma cell lines with deregulated Wnt/β-catenin signaling
Source: BMC Genomics. 2014 Jan 28;15:74. doi: 10.1186/1471-2164-15-74 (PMC3909937; doi:10.1186/1471-2164-15-74)
Supplement: Additional file 4 — GSEA analysis using the Biocarta pathway database. This zipped file contains confirming data of the GSEA analysis. The names of the directories containing the files were composed of the term ‘GSEA’, the name of the cell line, e.g. DLD1, SW480, or LS174T, and the pathway database (Biocarta). Please use a web browser to view the files with the name ‘index.html’ in the corresponding directories to start exploring the data. [file 1471-2164-15-74-S4.zip › DLD1_Biocarta/BIOCARTA_IL3_PATHWAY.xls]

NAME	PROBE	GENE SYMBOL	GENE_TITLE	RANK IN GENE LIST	RANK METRIC SCORE	RUNNING ES	CORE ENRICHMENT
row_0	FOS	FOS	v-fos FBJ murine osteosarcoma viral oncogene homolog	10374	0.00345691479742527	-0.52741283	No
row_1	HRAS	HRAS	v-Ha-ras Harvey rat sarcoma viral oncogene homolog	10612	0.0013211225159466267	-0.53822446	No
row_2	PTPN6	PTPN6	protein tyrosine phosphatase, non-receptor type 6	11596	-0.007461206987500191	-0.58109355	No
row_3	SHC1	SHC1	SHC (Src homology 2 domain containing) transforming protein 1	12661	-0.018285628408193588	-0.6173243	No
row_4	IL3RA	IL3RA	interleukin 3 receptor, alpha (low affinity)	13379	-0.025940092280507088	-0.628173	Yes
row_5	MAP2K1	MAP2K1	mitogen-activated protein kinase kinase 1	13627	-0.028379131108522415	-0.6125412	Yes
row_6	RAF1	RAF1	v-raf-1 murine leukemia viral oncogene homolog 1	13629	-0.028405001387000084	-0.58429533	Yes
row_7	GRB2	GRB2	growth factor receptor-bound protein 2	13726	-0.02956242300570011	-0.5597578	Yes
row_8	SOS1	SOS1	son of sevenless homolog 1 (Drosophila)	15485	-0.05315159261226654	-0.5967684	Yes
row_9	STAT5B	STAT5B	signal transducer and activator of transcription 5B	16215	-0.06594561040401459	-0.56837773	Yes
row_10	STAT5A	STAT5A	signal transducer and activator of transcription 5A	17665	-0.10273363441228867	-0.54018265	Yes
row_11	IL3	IL3	interleukin 3 (colony-stimulating factor, multiple)	17705	-0.10427074134349823	-0.43830404	Yes
row_12	MAPK3	MAPK3	mitogen-activated protein kinase 3	18647	-0.1560564786195755	-0.33099353	Yes
row_13	CSF2RB	CSF2RB	colony stimulating factor 2 receptor, beta, low-affinity (granulocyte-macrophage)	18793	-0.1699737012386322	-0.16908595	Yes
row_14	JAK2	JAK2	Janus kinase 2 (a protein tyrosine kinase)	19059	-0.20887303352355957	0.025432467	Yes
