# Supplementary material for: Comprehensive analysis of β-catenin target genes in colorectal carcinoma cell lines with deregulated Wnt/β-catenin signaling
Source: BMC Genomics. 2014 Jan 28;15:74. doi: 10.1186/1471-2164-15-74 (PMC3909937; doi:10.1186/1471-2164-15-74)
Supplement: Additional file 4 — GSEA analysis using the Biocarta pathway database. This zipped file contains confirming data of the GSEA analysis. The names of the directories containing the files were composed of the term ‘GSEA’, the name of the cell line, e.g. DLD1, SW480, or LS174T, and the pathway database (Biocarta). Please use a web browser to view the files with the name ‘index.html’ in the corresponding directories to start exploring the data. [file 1471-2164-15-74-S4.zip › DLD1_Biocarta/BIOCARTA_INTRINSIC_PATHWAY.xls]

NAME	PROBE	GENE SYMBOL	GENE_TITLE	RANK IN GENE LIST	RANK METRIC SCORE	RUNNING ES	CORE ENRICHMENT
row_0	SERPING1	SERPING1	serpin peptidase inhibitor, clade G (C1 inhibitor), member 1, (angioedema, hereditary)	440	0.2109920084476471	0.0948968	Yes
row_1	F12	F12	coagulation factor XII (Hageman factor)	993	0.1552688479423523	0.15304886	Yes
row_2	COL4A1	COL4A1	collagen, type IV, alpha 1	1479	0.13099105656147003	0.2011197	Yes
row_3	F11	F11	coagulation factor XI (plasma thromboplastin antecedent)	1582	0.12659022212028503	0.26634824	Yes
row_4	COL4A5	COL4A5	collagen, type IV, alpha 5 (Alport syndrome)	2272	0.10540112853050232	0.28973442	Yes
row_5	F10	F10	coagulation factor X	2611	0.09708438813686371	0.32646084	Yes
row_6	FGA	FGA	fibrinogen alpha chain	2665	0.09608137607574463	0.37721896	Yes
row_7	F2	F2	coagulation factor II (thrombin)	2689	0.0957363098859787	0.42932087	Yes
row_8	KNG1	KNG1	kininogen 1	3036	0.0883815735578537	0.46079442	Yes
row_9	KLKB1	KLKB1	kallikrein B, plasma (Fletcher factor) 1	3525	0.07908523827791214	0.479825	Yes
row_10	FGB	FGB	fibrinogen beta chain	6754	0.036196134984493256	0.33471859	No
row_11	F2R	F2R	coagulation factor II (thrombin) receptor	10848	-6.288773729465902E-4	0.12553646	No
row_12	COL4A3	COL4A3	collagen, type IV, alpha 3 (Goodpasture antigen)	11185	-0.003742044325917959	0.110418215	No
row_13	FGG	FGG	fibrinogen gamma chain	11645	-0.007970673963427544	0.091356575	No
row_14	F5	F5	coagulation factor V (proaccelerin, labile factor)	12805	-0.019839556887745857	0.04306527	No
row_15	F9	F9	coagulation factor IX (plasma thromboplastic component, Christmas disease, hemophilia B)	12994	-0.021934030577540398	0.045647785	No
row_16	COL4A4	COL4A4	collagen, type IV, alpha 4	13812	-0.030479934066534042	0.020786017	No
row_17	COL4A6	COL4A6	collagen, type IV, alpha 6	14827	-0.04386691004037857	-0.006710591	No
row_18	SERPINC1	SERPINC1	serpin peptidase inhibitor, clade C (antithrombin), member 1	15621	-0.05561375990509987	-0.016356213	No
row_19	COL4A2	COL4A2	collagen, type IV, alpha 2	16718	-0.07675909996032715	-0.029745413	No
row_20	PROC	PROC	protein C (inactivator of coagulation factors Va and VIIIa)	17180	-0.08845796436071396	-0.004116519	No
row_21	F8	F8	coagulation factor VIII, procoagulant component (hemophilia A)	17854	-0.109937883913517	0.022613546	No
row_22	PROS1	PROS1	protein S (alpha)	18012	-0.11583640426397324	0.07904175	No
