# Supplementary material for: Comprehensive analysis of β-catenin target genes in colorectal carcinoma cell lines with deregulated Wnt/β-catenin signaling
Source: BMC Genomics. 2014 Jan 28;15:74. doi: 10.1186/1471-2164-15-74 (PMC3909937; doi:10.1186/1471-2164-15-74)
Supplement: Additional file 4 — GSEA analysis using the Biocarta pathway database. This zipped file contains confirming data of the GSEA analysis. The names of the directories containing the files were composed of the term ‘GSEA’, the name of the cell line, e.g. DLD1, SW480, or LS174T, and the pathway database (Biocarta). Please use a web browser to view the files with the name ‘index.html’ in the corresponding directories to start exploring the data. [file 1471-2164-15-74-S4.zip › DLD1_Biocarta/BIOCARTA_MCALPAIN_PATHWAY.xls]

NAME	PROBE	GENE SYMBOL	GENE_TITLE	RANK IN GENE LIST	RANK METRIC SCORE	RUNNING ES	CORE ENRICHMENT
row_0	CAPNS2	CAPNS2	calpain, small subunit 2	2609	0.09715037047863007	-0.10066423	No
row_1	CXCR3	CXCR3	chemokine (C-X-C motif) receptor 3	5049	0.05555746704339981	-0.20670769	No
row_2	HRAS	HRAS	v-Ha-ras Harvey rat sarcoma viral oncogene homolog	10612	0.0013211225159466267	-0.49098015	No
row_3	TLN1	TLN1	talin 1	12261	-0.014248108491301537	-0.5705177	No
row_4	PRKAR2A	PRKAR2A	protein kinase, cAMP-dependent, regulatory, type II, alpha	12398	-0.01564788818359375	-0.5721819	No
row_5	PRKACG	PRKACG	protein kinase, cAMP-dependent, catalytic, gamma	13683	-0.029071690514683723	-0.6280677	No
row_6	PRKAR1A	PRKAR1A	protein kinase, cAMP-dependent, regulatory, type I, alpha (tissue specific extinguisher 1)	14125	-0.034361157566308975	-0.6390093	No
row_7	ITGB1	ITGB1	integrin, beta 1 (fibronectin receptor, beta polypeptide, antigen CD29 includes MDF2, MSK12)	14535	-0.03955228626728058	-0.6465554	No
row_8	CAPN1	CAPN1	calpain 1, (mu/I) large subunit	15693	-0.05658184736967087	-0.68662626	Yes
row_9	MAPK1	MAPK1	mitogen-activated protein kinase 1	15755	-0.05776281654834747	-0.67019284	Yes
row_10	PTK2	PTK2	PTK2 protein tyrosine kinase 2	16116	-0.06421865522861481	-0.66687965	Yes
row_11	ACTA1	ACTA1	actin, alpha 1, skeletal muscle	16287	-0.06731002032756805	-0.6527937	Yes
row_12	EGFR	EGFR	epidermal growth factor receptor (erythroblastic leukemia viral (v-erb-b) oncogene homolog, avian)	16395	-0.06993070989847183	-0.6345955	Yes
row_13	CAPNS1	CAPNS1	calpain, small subunit 1	16736	-0.07726211100816727	-0.6258426	Yes
row_14	PXN	PXN	paxillin	17157	-0.08780496567487717	-0.61761546	Yes
row_15	PRKACB	PRKACB	protein kinase, cAMP-dependent, catalytic, beta	17727	-0.10495419800281525	-0.6112097	Yes
row_16	MAPK3	MAPK3	mitogen-activated protein kinase 3	18647	-0.1560564786195755	-0.60541946	Yes
row_17	MYL2	MYL2	myosin, light chain 2, regulatory, cardiac, slow	18730	-0.16402174532413483	-0.5540864	Yes
row_18	CAPN2	CAPN2	calpain 2, (m/II) large subunit	19066	-0.20992882549762726	-0.50016224	Yes
row_19	EGF	EGF	epidermal growth factor (beta-urogastrone)	19379	-0.3403528928756714	-0.40090472	Yes
row_20	MYLK	MYLK	myosin, light chain kinase	19507	-0.5566655993461609	-0.2189429	Yes
row_21	PRKAR2B	PRKAR2B	protein kinase, cAMP-dependent, regulatory, type II, beta	19526	-0.6539520621299744	0.0015356804	Yes
