# Supplementary material for: Comprehensive analysis of β-catenin target genes in colorectal carcinoma cell lines with deregulated Wnt/β-catenin signaling
Source: BMC Genomics. 2014 Jan 28;15:74. doi: 10.1186/1471-2164-15-74 (PMC3909937; doi:10.1186/1471-2164-15-74)
Supplement: Additional file 4 — GSEA analysis using the Biocarta pathway database. This zipped file contains confirming data of the GSEA analysis. The names of the directories containing the files were composed of the term ‘GSEA’, the name of the cell line, e.g. DLD1, SW480, or LS174T, and the pathway database (Biocarta). Please use a web browser to view the files with the name ‘index.html’ in the corresponding directories to start exploring the data. [file 1471-2164-15-74-S4.zip › DLD1_Biocarta/BIOCARTA_MET_PATHWAY.xls]

NAME	PROBE	GENE SYMBOL	GENE_TITLE	RANK IN GENE LIST	RANK METRIC SCORE	RUNNING ES	CORE ENRICHMENT
row_0	JUN	JUN	jun oncogene	2676	0.0959257036447525	-0.08750934	No
row_1	ELK1	ELK1	ELK1, member of ETS oncogene family	3873	0.0732552707195282	-0.110921055	No
row_2	MAP4K1	MAP4K1	mitogen-activated protein kinase kinase kinase kinase 1	5113	0.054819948971271515	-0.14606133	No
row_3	MET	MET	met proto-oncogene (hepatocyte growth factor receptor)	7103	0.03256436809897423	-0.23111969	No
row_4	CRKL	CRKL	v-crk sarcoma virus CT10 oncogene homolog (avian)-like	7544	0.028383437544107437	-0.23899207	No
row_5	PIK3R1	PIK3R1	phosphoinositide-3-kinase, regulatory subunit 1 (p85 alpha)	8011	0.02404404617846012	-0.2504385	No
row_6	PTPN11	PTPN11	protein tyrosine phosphatase, non-receptor type 11 (Noonan syndrome 1)	8544	0.019323203712701797	-0.26770514	No
row_7	MAPK8	MAPK8	mitogen-activated protein kinase 8	9088	0.014879211783409119	-0.28783152	No
row_8	RASA1	RASA1	RAS p21 protein activator (GTPase activating protein) 1	10292	0.004188975319266319	-0.34728977	No
row_9	FOS	FOS	v-fos FBJ murine osteosarcoma viral oncogene homolog	10374	0.00345691479742527	-0.34965268	No
row_10	HRAS	HRAS	v-Ha-ras Harvey rat sarcoma viral oncogene homolog	10612	0.0013211225159466267	-0.36111018	No
row_11	DOCK1	DOCK1	dedicator of cytokinesis 1	11949	-0.010983013547956944	-0.42387062	No
row_12	PIK3CG	PIK3CG	phosphoinositide-3-kinase, catalytic, gamma polypeptide	12525	-0.01694275252521038	-0.44456992	No
row_13	HGF	HGF	hepatocyte growth factor (hepapoietin A; scatter factor)	12976	-0.02176022343337536	-0.45637688	Yes
row_14	MAP2K2	MAP2K2	mitogen-activated protein kinase kinase 2	12979	-0.021814048290252686	-0.44520757	Yes
row_15	RAP1A	RAP1A	RAP1A, member of RAS oncogene family	13062	-0.02262638695538044	-0.43771642	Yes
row_16	MAP2K1	MAP2K1	mitogen-activated protein kinase kinase 1	13627	-0.028379131108522415	-0.45194283	Yes
row_17	RAF1	RAF1	v-raf-1 murine leukemia viral oncogene homolog 1	13629	-0.028405001387000084	-0.43731663	Yes
row_18	GRB2	GRB2	growth factor receptor-bound protein 2	13726	-0.02956242300570011	-0.42695865	Yes
row_19	PTEN	PTEN	phosphatase and tensin homolog (mutated in multiple advanced cancers 1)	14181	-0.034971822053194046	-0.4321438	Yes
row_20	STAT3	STAT3	signal transducer and activator of transcription 3 (acute-phase response factor)	14210	-0.03544003888964653	-0.41526547	Yes
row_21	ITGB1	ITGB1	integrin, beta 1 (fibronectin receptor, beta polypeptide, antigen CD29 includes MDF2, MSK12)	14535	-0.03955228626728058	-0.41142467	Yes
row_22	SOS1	SOS1	son of sevenless homolog 1 (Drosophila)	15485	-0.05315159261226654	-0.43257198	Yes
row_23	SRC	SRC	v-src sarcoma (Schmidt-Ruppin A-2) viral oncogene homolog (avian)	15682	-0.056410446763038635	-0.4134635	Yes
row_24	MAPK1	MAPK1	mitogen-activated protein kinase 1	15755	-0.05776281654834747	-0.3873044	Yes
row_25	PTK2	PTK2	PTK2 protein tyrosine kinase 2	16116	-0.06421865522861481	-0.37256205	Yes
row_26	ACTA1	ACTA1	actin, alpha 1, skeletal muscle	16287	-0.06731002032756805	-0.3464897	Yes
row_27	PAK1	PAK1	p21/Cdc42/Rac1-activated kinase 1 (STE20 homolog, yeast)	16291	-0.06736832857131958	-0.3118328	Yes
row_28	CRK	CRK	v-crk sarcoma virus CT10 oncogene homolog (avian)	16851	-0.07985104620456696	-0.29920647	Yes
row_29	PXN	PXN	paxillin	17157	-0.08780496567487717	-0.26945925	Yes
row_30	PTK2B	PTK2B	PTK2B protein tyrosine kinase 2 beta	17225	-0.08955090492963791	-0.22661848	Yes
row_31	RAPGEF1	RAPGEF1	Rap guanine nucleotide exchange factor (GEF) 1	17321	-0.09205761551856995	-0.18391675	Yes
row_32	PIK3CA	PIK3CA	phosphoinositide-3-kinase, catalytic, alpha polypeptide	17601	-0.10089979320764542	-0.14607133	Yes
row_33	MAPK3	MAPK3	mitogen-activated protein kinase 3	18647	-0.1560564786195755	-0.1189631	Yes
row_34	GAB1	GAB1	GRB2-associated binding protein 1	19342	-0.32024022936820984	0.010961948	Yes
