# Supplementary material for: Comprehensive analysis of β-catenin target genes in colorectal carcinoma cell lines with deregulated Wnt/β-catenin signaling
Source: BMC Genomics. 2014 Jan 28;15:74. doi: 10.1186/1471-2164-15-74 (PMC3909937; doi:10.1186/1471-2164-15-74)
Supplement: Additional file 4 — GSEA analysis using the Biocarta pathway database. This zipped file contains confirming data of the GSEA analysis. The names of the directories containing the files were composed of the term ‘GSEA’, the name of the cell line, e.g. DLD1, SW480, or LS174T, and the pathway database (Biocarta). Please use a web browser to view the files with the name ‘index.html’ in the corresponding directories to start exploring the data. [file 1471-2164-15-74-S4.zip › DLD1_Biocarta/BIOCARTA_MPR_PATHWAY.xls]

NAME	PROBE	GENE SYMBOL	GENE_TITLE	RANK IN GENE LIST	RANK METRIC SCORE	RUNNING ES	CORE ENRICHMENT
row_0	MYT1	MYT1	myelin transcription factor 1	1005	0.15471677482128143	0.017281685	No
row_1	GNAI1	GNAI1	guanine nucleotide binding protein (G protein), alpha inhibiting activity polypeptide 1	6049	0.04368516802787781	-0.22157696	No
row_2	CDC25C	CDC25C	cell division cycle 25C	8918	0.01617118902504444	-0.36127204	No
row_3	CCNB1	CCNB1	cyclin B1	9414	0.011648709885776043	-0.3814465	No
row_4	ADCY1	ADCY1	adenylate cyclase 1 (brain)	9619	0.010020176880061626	-0.38744146	No
row_5	HRAS	HRAS	v-Ha-ras Harvey rat sarcoma viral oncogene homolog	10612	0.0013211225159466267	-0.43765846	No
row_6	PAQR5	PAQR5	progestin and adipoQ receptor family member V	11377	-0.005574486218392849	-0.47430864	No
row_7	PGR	PGR	progesterone receptor	11894	-0.01043164823204279	-0.4960994	No
row_8	PRKAR2A	PRKAR2A	protein kinase, cAMP-dependent, regulatory, type II, alpha	12398	-0.01564788818359375	-0.51490647	No
row_9	PIN1	PIN1	protein (peptidylprolyl cis/trans isomerase) NIMA-interacting 1	13316	-0.02526039071381092	-0.5506446	No
row_10	GNB1	GNB1	guanine nucleotide binding protein (G protein), beta polypeptide 1	13439	-0.0265656728297472	-0.54508764	No
row_11	ACTR2	ACTR2	ARP2 actin-related protein 2 homolog (yeast)	13514	-0.027272723615169525	-0.53675824	No
row_12	ARPC2	ARPC2	actin related protein 2/3 complex, subunit 2, 34kDa	13578	-0.0278642438352108	-0.5276027	No
row_13	PRKACG	PRKACG	protein kinase, cAMP-dependent, catalytic, gamma	13683	-0.029071690514683723	-0.52001035	No
row_14	ACTR3	ACTR3	ARP3 actin-related protein 3 homolog (yeast)	13954	-0.03225687891244888	-0.5195041	No
row_15	PRKAR1A	PRKAR1A	protein kinase, cAMP-dependent, regulatory, type I, alpha (tissue specific extinguisher 1)	14125	-0.034361157566308975	-0.5129413	No
row_16	GNAS	GNAS	GNAS complex locus	15494	-0.053302034735679626	-0.5593159	Yes
row_17	SRC	SRC	v-src sarcoma (Schmidt-Ruppin A-2) viral oncogene homolog (avian)	15682	-0.056410446763038635	-0.54382575	Yes
row_18	CAP1	CAP1	CAP, adenylate cyclase-associated protein 1 (yeast)	15748	-0.0576079823076725	-0.5215554	Yes
row_19	MAPK1	MAPK1	mitogen-activated protein kinase 1	15755	-0.05776281654834747	-0.4961946	Yes
row_20	ARPC5	ARPC5	actin related protein 2/3 complex, subunit 5, 16kDa	15899	-0.060187194496393204	-0.4767728	Yes
row_21	ACTA1	ACTA1	actin, alpha 1, skeletal muscle	16287	-0.06731002032756805	-0.46668196	Yes
row_22	ARPC3	ARPC3	actin related protein 2/3 complex, subunit 3, 21kDa	16471	-0.07156970351934433	-0.4442506	Yes
row_23	GNGT1	GNGT1	guanine nucleotide binding protein (G protein), gamma transducing activity polypeptide 1	16603	-0.07427674531936646	-0.41795325	Yes
row_24	ARPC4	ARPC4	actin related protein 2/3 complex, subunit 4, 20kDa	17054	-0.08479949831962585	-0.40331706	Yes
row_25	PAQR7	PAQR7	progestin and adipoQ receptor family member VII	17209	-0.08912108093500137	-0.37160125	Yes
row_26	ARPC1A	ARPC1A	actin related protein 2/3 complex, subunit 1A, 41kDa	17416	-0.09471352398395538	-0.34006342	Yes
row_27	RPS6KA1	RPS6KA1	ribosomal protein S6 kinase, 90kDa, polypeptide 1	17464	-0.09648237377405167	-0.29959658	Yes
row_28	PRKACB	PRKACB	protein kinase, cAMP-dependent, catalytic, beta	17727	-0.10495419800281525	-0.26637608	Yes
row_29	MAPK3	MAPK3	mitogen-activated protein kinase 3	18647	-0.1560564786195755	-0.24409467	Yes
row_30	PRKAR2B	PRKAR2B	protein kinase, cAMP-dependent, regulatory, type II, beta	19526	-0.6539520621299744	0.0015364554	Yes
