# Supplementary material for: Comprehensive analysis of β-catenin target genes in colorectal carcinoma cell lines with deregulated Wnt/β-catenin signaling
Source: BMC Genomics. 2014 Jan 28;15:74. doi: 10.1186/1471-2164-15-74 (PMC3909937; doi:10.1186/1471-2164-15-74)
Supplement: Additional file 4 — GSEA analysis using the Biocarta pathway database. This zipped file contains confirming data of the GSEA analysis. The names of the directories containing the files were composed of the term ‘GSEA’, the name of the cell line, e.g. DLD1, SW480, or LS174T, and the pathway database (Biocarta). Please use a web browser to view the files with the name ‘index.html’ in the corresponding directories to start exploring the data. [file 1471-2164-15-74-S4.zip › DLD1_Biocarta/BIOCARTA_NKT_PATHWAY.xls]

NAME	PROBE	GENE SYMBOL	GENE_TITLE	RANK IN GENE LIST	RANK METRIC SCORE	RUNNING ES	CORE ENRICHMENT
row_0	CCR7	CCR7	chemokine (C-C motif) receptor 7	93	0.33862608671188354	0.16619243	Yes
row_1	TGFB2	TGFB2	transforming growth factor, beta 2	165	0.28961294889450073	0.3087672	Yes
row_2	IFNG	IFNG	interferon, gamma	571	0.19297043979167938	0.3854504	Yes
row_3	CCR1	CCR1	chemokine (C-C motif) receptor 1	1258	0.14118272066116333	0.4216006	Yes
row_4	TGFB1	TGFB1	transforming growth factor, beta 1 (Camurati-Engelmann disease)	1587	0.12648099660873413	0.46865946	Yes
row_5	IL12RB2	IL12RB2	interleukin 12 receptor, beta 2	3255	0.08433109521865845	0.4258779	No
row_6	IL12A	IL12A	interleukin 12A (natural killer cell stimulatory factor 1, cytotoxic lymphocyte maturation factor 1, p35)	3692	0.07650383561849594	0.44217598	No
row_7	TGFB3	TGFB3	transforming growth factor, beta 3	4247	0.06722340732812881	0.4477469	No
row_8	CXCR3	CXCR3	chemokine (C-X-C motif) receptor 3	5049	0.05555746704339981	0.43478107	No
row_9	CD40LG	CD40LG	CD40 ligand (TNF superfamily, member 5, hyper-IgM syndrome)	5978	0.04435226321220398	0.40965554	No
row_10	IL12B	IL12B	interleukin 12B (natural killer cell stimulatory factor 2, cytotoxic lymphocyte maturation factor 2, p40)	6471	0.03908410668373108	0.404195	No
row_11	CCR4	CCR4	chemokine (C-C motif) receptor 4	6681	0.03693502023816109	0.41214007	No
row_12	CD28	CD28	CD28 molecule	7039	0.0331750251352787	0.4106088	No
row_13	IL4R	IL4R	interleukin 4 receptor	8032	0.02379460446536541	0.37182778	No
row_14	IL12RB1	IL12RB1	interleukin 12 receptor, beta 1	8699	0.01809830591082573	0.34686327	No
row_15	IL18R1	IL18R1	interleukin 18 receptor 1	9914	0.007505987770855427	0.28849187	No
row_16	IL2	IL2	interleukin 2	11037	-0.0024734605103731155	0.2322905	No
row_17	CXCR4	CXCR4	chemokine (C-X-C motif) receptor 4	11308	-0.004904652945697308	0.22094172	No
row_18	CCL4	CCL4	chemokine (C-C motif) ligand 4	11457	-0.00623876741155982	0.21651325	No
row_19	IL4	IL4	interleukin 4	12028	-0.011869598180055618	0.19331971	No
row_20	CCR2	CCR2	chemokine (C-C motif) receptor 2	13033	-0.022363148629665375	0.1532016	No
row_21	CD4	CD4	CD4 molecule	13303	-0.025057576596736908	0.15207815	No
row_22	IFNGR2	IFNGR2	interferon gamma receptor 2 (interferon gamma transducer 1)	15599	-0.05524575710296631	0.06245727	No
row_23	IL5	IL5	interleukin 5 (colony-stimulating factor, eosinophil)	16006	-0.062189407646656036	0.07306487	No
row_24	CCR3	CCR3	chemokine (C-C motif) receptor 3	16194	-0.0654965192079544	0.09655557	No
row_25	CSF2	CSF2	colony stimulating factor 2 (granulocyte-macrophage)	16549	-0.07300762087106705	0.115287274	No
row_26	IFNGR1	IFNGR1	interferon gamma receptor 1	16707	-0.07651758193969727	0.14587802	No
