# Supplementary material for: Comprehensive analysis of β-catenin target genes in colorectal carcinoma cell lines with deregulated Wnt/β-catenin signaling
Source: BMC Genomics. 2014 Jan 28;15:74. doi: 10.1186/1471-2164-15-74 (PMC3909937; doi:10.1186/1471-2164-15-74)
Supplement: Additional file 4 — GSEA analysis using the Biocarta pathway database. This zipped file contains confirming data of the GSEA analysis. The names of the directories containing the files were composed of the term ‘GSEA’, the name of the cell line, e.g. DLD1, SW480, or LS174T, and the pathway database (Biocarta). Please use a web browser to view the files with the name ‘index.html’ in the corresponding directories to start exploring the data. [file 1471-2164-15-74-S4.zip › DLD1_Biocarta/BIOCARTA_NOS1_PATHWAY.xls]

NAME	PROBE	GENE SYMBOL	GENE_TITLE	RANK IN GENE LIST	RANK METRIC SCORE	RUNNING ES	CORE ENRICHMENT
row_0	GRIN2D	GRIN2D	glutamate receptor, ionotropic, N-methyl D-aspartate 2D	2504	0.09956305474042892	-0.05865812	No
row_1	GRIN2B	GRIN2B	glutamate receptor, ionotropic, N-methyl D-aspartate 2B	3355	0.08226490020751953	-0.04473609	No
row_2	PPP3CC	PPP3CC	protein phosphatase 3 (formerly 2B), catalytic subunit, gamma isoform (calcineurin A gamma)	6968	0.0339091531932354	-0.20593551	No
row_3	GRIN1	GRIN1	glutamate receptor, ionotropic, N-methyl D-aspartate 1	9796	0.008515655994415283	-0.34468335	No
row_4	CALM1	CALM1	calmodulin 1 (phosphorylase kinase, delta)	10081	0.005934794433414936	-0.3550762	No
row_5	PPP3CB	PPP3CB	protein phosphatase 3 (formerly 2B), catalytic subunit, beta isoform (calcineurin A beta)	10615	0.0013062471989542246	-0.3814445	No
row_6	GRIN2A	GRIN2A	glutamate receptor, ionotropic, N-methyl D-aspartate 2A	11110	-0.0030392527114599943	-0.40460694	No
row_7	DLG4	DLG4	discs, large homolog 4 (Drosophila)	11543	-0.00702914223074913	-0.42181084	No
row_8	PRKAR2A	PRKAR2A	protein kinase, cAMP-dependent, regulatory, type II, alpha	12398	-0.01564788818359375	-0.45459715	No
row_9	NOS1	NOS1	nitric oxide synthase 1 (neuronal)	12897	-0.020965000614523888	-0.46545082	No
row_10	PRKACG	PRKACG	protein kinase, cAMP-dependent, catalytic, gamma	13683	-0.029071690514683723	-0.48533475	No
row_11	CALM2	CALM2	calmodulin 2 (phosphorylase kinase, delta)	14035	-0.033192213624715805	-0.4801291	No
row_12	PRKAR1A	PRKAR1A	protein kinase, cAMP-dependent, regulatory, type I, alpha (tissue specific extinguisher 1)	14125	-0.034361157566308975	-0.4606977	No
row_13	PRKCA	PRKCA	protein kinase C, alpha	15308	-0.05064749717712402	-0.4858395	Yes
row_14	PPP3CA	PPP3CA	protein phosphatase 3 (formerly 2B), catalytic subunit, alpha isoform (calcineurin A alpha)	15858	-0.059567827731370926	-0.4723558	Yes
row_15	CALM3	CALM3	calmodulin 3 (phosphorylase kinase, delta)	17333	-0.0923532098531723	-0.48332915	Yes
row_16	GRIN2C	GRIN2C	glutamate receptor, ionotropic, N-methyl D-aspartate 2C	17456	-0.09623754769563675	-0.42239246	Yes
row_17	PRKACB	PRKACB	protein kinase, cAMP-dependent, catalytic, beta	17727	-0.10495419800281525	-0.36294588	Yes
row_18	PRKAR2B	PRKAR2B	protein kinase, cAMP-dependent, regulatory, type II, beta	19526	-0.6539520621299744	0.0015353167	Yes
