# Supplementary material for: Comprehensive analysis of β-catenin target genes in colorectal carcinoma cell lines with deregulated Wnt/β-catenin signaling
Source: BMC Genomics. 2014 Jan 28;15:74. doi: 10.1186/1471-2164-15-74 (PMC3909937; doi:10.1186/1471-2164-15-74)
Supplement: Additional file 4 — GSEA analysis using the Biocarta pathway database. This zipped file contains confirming data of the GSEA analysis. The names of the directories containing the files were composed of the term ‘GSEA’, the name of the cell line, e.g. DLD1, SW480, or LS174T, and the pathway database (Biocarta). Please use a web browser to view the files with the name ‘index.html’ in the corresponding directories to start exploring the data. [file 1471-2164-15-74-S4.zip › DLD1_Biocarta/BIOCARTA_NTHI_PATHWAY.xls]

NAME	PROBE	GENE SYMBOL	GENE_TITLE	RANK IN GENE LIST	RANK METRIC SCORE	RUNNING ES	CORE ENRICHMENT
row_0	IL8	IL8	interleukin 8	76	0.37272754311561584	0.23407817	Yes
row_1	MAP2K6	MAP2K6	mitogen-activated protein kinase kinase 6	171	0.28760215640068054	0.41288635	Yes
row_2	TLR2	TLR2	toll-like receptor 2	2368	0.10265278816223145	0.3660059	Yes
row_3	TGFBR2	TGFBR2	transforming growth factor, beta receptor II (70/80kDa)	2589	0.097635917365551	0.4170794	Yes
row_4	EP300	EP300	E1A binding protein p300	7847	0.02556428499519825	0.16428044	No
row_5	NFKB1	NFKB1	nuclear factor of kappa light polypeptide gene enhancer in B-cells 1 (p105)	8386	0.02051137015223503	0.14983426	No
row_6	TGFBR1	TGFBR1	transforming growth factor, beta receptor I (activin A receptor type II-like kinase, 53kDa)	8576	0.019120028242468834	0.15236604	No
row_7	CREBBP	CREBBP	CREB binding protein (Rubinstein-Taybi syndrome)	9573	0.010368973948061466	0.10799812	No
row_8	MAP3K14	MAP3K14	mitogen-activated protein kinase kinase kinase 14	10379	0.0034131286665797234	0.068967044	No
row_9	IL1B	IL1B	interleukin 1, beta	10746	2.795492182485759E-4	0.05040896	No
row_10	NR3C1	NR3C1	nuclear receptor subfamily 3, group C, member 1 (glucocorticoid receptor)	11013	-0.0023327411618083715	0.03828102	No
row_11	RELA	RELA	v-rel reticuloendotheliosis viral oncogene homolog A, nuclear factor of kappa light polypeptide gene enhancer in B-cells 3, p65 (avian)	11371	-0.005543000064790249	0.023544135	No
row_12	MAPK14	MAPK14	mitogen-activated protein kinase 14	11391	-0.005685780197381973	0.026201572	No
row_13	TNF	TNF	tumor necrosis factor (TNF superfamily, member 2)	11808	-0.009501222521066666	0.010971448	No
row_14	MAPK11	MAPK11	mitogen-activated protein kinase 11	13146	-0.023425403982400894	-0.04251731	No
row_15	MAP3K7	MAP3K7	mitogen-activated protein kinase kinase kinase 7	14015	-0.032932355999946594	-0.06592691	No
row_16	SMAD4	SMAD4	SMAD, mothers against DPP homolog 4 (Drosophila)	14222	-0.03553874418139458	-0.053782824	No
row_17	IKBKB	IKBKB	inhibitor of kappa light polypeptide gene enhancer in B-cells, kinase beta	15118	-0.04789343476295471	-0.06902269	No
row_18	CHUK	CHUK	conserved helix-loop-helix ubiquitous kinase	15639	-0.0558512844145298	-0.059984557	No
row_19	DUSP1	DUSP1	dual specificity phosphatase 1	17085	-0.08569246530532837	-0.07924758	No
row_20	MYD88	MYD88	myeloid differentiation primary response gene (88)	17695	-0.1038905456662178	-0.044094816	No
row_21	NFKBIA	NFKBIA	nuclear factor of kappa light polypeptide gene enhancer in B-cells inhibitor, alpha	17726	-0.10492146760225296	0.021356774	No
row_22	SMAD3	SMAD3	SMAD, mothers against DPP homolog 3 (Drosophila)	17945	-0.11320310086011887	0.08247155	No
