# Supplementary material for: Comprehensive analysis of β-catenin target genes in colorectal carcinoma cell lines with deregulated Wnt/β-catenin signaling
Source: BMC Genomics. 2014 Jan 28;15:74. doi: 10.1186/1471-2164-15-74 (PMC3909937; doi:10.1186/1471-2164-15-74)
Supplement: Additional file 4 — GSEA analysis using the Biocarta pathway database. This zipped file contains confirming data of the GSEA analysis. The names of the directories containing the files were composed of the term ‘GSEA’, the name of the cell line, e.g. DLD1, SW480, or LS174T, and the pathway database (Biocarta). Please use a web browser to view the files with the name ‘index.html’ in the corresponding directories to start exploring the data. [file 1471-2164-15-74-S4.zip › DLD1_Biocarta/BIOCARTA_P38MAPK_PATHWAY.xls]

NAME	PROBE	GENE SYMBOL	GENE_TITLE	RANK IN GENE LIST	RANK METRIC SCORE	RUNNING ES	CORE ENRICHMENT
row_0	PLA2G4A	PLA2G4A	phospholipase A2, group IVA (cytosolic, calcium-dependent)	19	0.5054978132247925	0.14893572	Yes
row_1	MYC	MYC	v-myc myelocytomatosis viral oncogene homolog (avian)	109	0.3263349235057831	0.24115291	Yes
row_2	TGFB2	TGFB2	transforming growth factor, beta 2	165	0.28961294889450073	0.3242219	Yes
row_3	MAP2K6	MAP2K6	mitogen-activated protein kinase kinase 6	171	0.28760215640068054	0.4092563	Yes
row_4	TGFB1	TGFB1	transforming growth factor, beta 1 (Camurati-Engelmann disease)	1587	0.12648099660873413	0.37426803	No
row_5	ELK1	ELK1	ELK1, member of ETS oncogene family	3873	0.0732552707195282	0.278921	No
row_6	TGFB3	TGFB3	transforming growth factor, beta 3	4247	0.06722340732812881	0.27974606	No
row_7	MAP3K1	MAP3K1	mitogen-activated protein kinase kinase kinase 1	4699	0.06073072925209999	0.27464932	No
row_8	DAXX	DAXX	death-associated protein 6	5201	0.05358944088220596	0.2648731	No
row_9	DDIT3	DDIT3	DNA-damage-inducible transcript 3	5270	0.05247868597507477	0.27695206	No
row_10	HSPB2	HSPB2	heat shock 27kDa protein 2	5347	0.05163952335715294	0.2883723	No
row_11	TRAF2	TRAF2	TNF receptor-associated factor 2	6319	0.04080510139465332	0.2507244	No
row_12	RPS6KA5	RPS6KA5	ribosomal protein S6 kinase, 90kDa, polypeptide 5	6426	0.039506323635578156	0.25700945	No
row_13	TGFBR1	TGFBR1	transforming growth factor, beta receptor I (activin A receptor type II-like kinase, 53kDa)	8576	0.019120028242468834	0.15257612	No
row_14	HMGN1	HMGN1	high-mobility group nucleosome binding domain 1	9540	0.010661043226718903	0.106398664	No
row_15	MAPKAPK5	MAPKAPK5	mitogen-activated protein kinase-activated protein kinase 5	10557	0.0018220450729131699	0.054884493	No
row_16	MAPKAPK2	MAPKAPK2	mitogen-activated protein kinase-activated protein kinase 2	10581	0.001577576156705618	0.054173935	No
row_17	HRAS	HRAS	v-Ha-ras Harvey rat sarcoma viral oncogene homolog	10612	0.0013211225159466267	0.053028684	No
row_18	MAPK14	MAPK14	mitogen-activated protein kinase 14	11391	-0.005685780197381973	0.014854202	No
row_19	SHC1	SHC1	SHC (Src homology 2 domain containing) transforming protein 1	12661	-0.018285628408193588	-0.044739965	No
row_20	GRB2	GRB2	growth factor receptor-bound protein 2	13726	-0.02956242300570011	-0.09048679	No
row_21	MAP3K7	MAP3K7	mitogen-activated protein kinase kinase kinase 7	14015	-0.032932355999946594	-0.09547606	No
row_22	MAP2K4	MAP2K4	mitogen-activated protein kinase kinase 4	14064	-0.03350488096475601	-0.0879992	No
row_23	MAX	MAX	MYC associated factor X	14120	-0.03427792340517044	-0.08065174	No
row_24	STAT1	STAT1	signal transducer and activator of transcription 1, 91kDa	14882	-0.044602081179618835	-0.1064143	No
row_25	RIPK1	RIPK1	receptor (TNFRSF)-interacting serine-threonine kinase 1	14971	-0.04575401917099953	-0.09735426	No
row_26	RAC1	RAC1	ras-related C3 botulinum toxin substrate 1 (rho family, small GTP binding protein Rac1)	14979	-0.04592091217637062	-0.08409472	No
row_27	CREB1	CREB1	cAMP responsive element binding protein 1	15936	-0.06077919527888298	-0.115050614	No
row_28	MEF2A	MEF2A	MADS box transcription enhancer factor 2, polypeptide A (myocyte enhancer factor 2A)	16103	-0.06392802298069	-0.10459725	No
row_29	MAP3K9	MAP3K9	mitogen-activated protein kinase kinase kinase 9	16260	-0.0667680948972702	-0.09278929	No
row_30	RAPGEF2	RAPGEF2	Rap guanine nucleotide exchange factor (GEF) 2	16355	-0.06910460442304611	-0.07711186	No
row_31	TRADD	TRADD	TNFRSF1A-associated via death domain	16595	-0.07408137619495392	-0.06738758	No
row_32	MKNK1	MKNK1	MAP kinase interacting serine/threonine kinase 1	16649	-0.07513128966093063	-0.047822274	No
row_33	MEF2D	MEF2D	MADS box transcription enhancer factor 2, polypeptide D (myocyte enhancer factor 2D)	16891	-0.08094938099384308	-0.0361637	No
row_34	CDC42	CDC42	cell division cycle 42 (GTP binding protein, 25kDa)	17370	-0.09346779435873032	-0.032935336	No
row_35	ATF2	ATF2	activating transcription factor 2	17497	-0.09750381857156754	-0.010475422	No
row_36	HSPB1	HSPB1	heat shock 27kDa protein 1	17671	-0.10280986875295639	0.011150007	No
row_37	MEF2C	MEF2C	MADS box transcription enhancer factor 2, polypeptide C (myocyte enhancer factor 2C)	17808	-0.10782112181186676	0.036157247	No
row_38	MAP3K5	MAP3K5	mitogen-activated protein kinase kinase kinase 5	18885	-0.17989739775657654	0.034378577	No
