# Supplementary material for: Comprehensive analysis of β-catenin target genes in colorectal carcinoma cell lines with deregulated Wnt/β-catenin signaling
Source: BMC Genomics. 2014 Jan 28;15:74. doi: 10.1186/1471-2164-15-74 (PMC3909937; doi:10.1186/1471-2164-15-74)
Supplement: Additional file 4 — GSEA analysis using the Biocarta pathway database. This zipped file contains confirming data of the GSEA analysis. The names of the directories containing the files were composed of the term ‘GSEA’, the name of the cell line, e.g. DLD1, SW480, or LS174T, and the pathway database (Biocarta). Please use a web browser to view the files with the name ‘index.html’ in the corresponding directories to start exploring the data. [file 1471-2164-15-74-S4.zip › DLD1_Biocarta/BIOCARTA_P53_PATHWAY.xls]

NAME	PROBE	GENE SYMBOL	GENE_TITLE	RANK IN GENE LIST	RANK METRIC SCORE	RUNNING ES	CORE ENRICHMENT
row_0	CDK4	CDK4	cyclin-dependent kinase 4	602	0.1897960752248764	0.11706677	Yes
row_1	CCNE1	CCNE1	cyclin E1	722	0.17807771265506744	0.2497208	Yes
row_2	TP53	TP53	tumor protein p53 (Li-Fraumeni syndrome)	877	0.16322481632232666	0.36901152	Yes
row_3	CDK2	CDK2	cyclin-dependent kinase 2	1250	0.14146028459072113	0.46018907	Yes
row_4	PCNA	PCNA	proliferating cell nuclear antigen	2291	0.10479091107845306	0.48861226	Yes
row_5	E2F1	E2F1	E2F transcription factor 1	2635	0.09676038473844528	0.54644734	Yes
row_6	CCND1	CCND1	cyclin D1	3816	0.07417351752519608	0.5438515	No
row_7	ATM	ATM	ataxia telangiectasia mutated (includes complementation groups A, C and D)	7603	0.027820469811558723	0.37178046	No
row_8	MDM2	MDM2	Mdm2, transformed 3T3 cell double minute 2, p53 binding protein (mouse)	7751	0.026422912254929543	0.38484442	No
row_9	BCL2	BCL2	B-cell CLL/lymphoma 2	8863	0.016584282740950584	0.34091073	No
row_10	BAX	BAX	BCL2-associated X protein	9096	0.014786568470299244	0.34055877	No
row_11	GADD45A	GADD45A	growth arrest and DNA-damage-inducible, alpha	10698	6.184044759720564E-4	0.25911027	No
row_12	RB1	RB1	retinoblastoma 1 (including osteosarcoma)	11565	-0.007232895120978355	0.22042848	No
row_13	TIMP3	TIMP3	TIMP metallopeptidase inhibitor 3 (Sorsby fundus dystrophy, pseudoinflammatory)	15087	-0.047479987144470215	0.07723581	No
row_14	APAF1	APAF1	apoptotic peptidase activating factor	17460	-0.096364825963974	0.030929703	No
row_15	CDKN1A	CDKN1A	cyclin-dependent kinase inhibitor 1A (p21, Cip1)	17512	-0.09790626913309097	0.104600474	No
