# Supplementary material for: Comprehensive analysis of β-catenin target genes in colorectal carcinoma cell lines with deregulated Wnt/β-catenin signaling
Source: BMC Genomics. 2014 Jan 28;15:74. doi: 10.1186/1471-2164-15-74 (PMC3909937; doi:10.1186/1471-2164-15-74)
Supplement: Additional file 4 — GSEA analysis using the Biocarta pathway database. This zipped file contains confirming data of the GSEA analysis. The names of the directories containing the files were composed of the term ‘GSEA’, the name of the cell line, e.g. DLD1, SW480, or LS174T, and the pathway database (Biocarta). Please use a web browser to view the files with the name ‘index.html’ in the corresponding directories to start exploring the data. [file 1471-2164-15-74-S4.zip › DLD1_Biocarta/BIOCARTA_P53HYPOXIA_PATHWAY.xls]

NAME	PROBE	GENE SYMBOL	GENE_TITLE	RANK IN GENE LIST	RANK METRIC SCORE	RUNNING ES	CORE ENRICHMENT
row_0	ABCB1	ABCB1	ATP-binding cassette, sub-family B (MDR/TAP), member 1	40	0.4220474660396576	0.23468477	Yes
row_1	IGFBP3	IGFBP3	insulin-like growth factor binding protein 3	309	0.23484449088573456	0.3526934	Yes
row_2	TP53	TP53	tumor protein p53 (Li-Fraumeni syndrome)	877	0.16322481632232666	0.4152237	Yes
row_3	NFKBIB	NFKBIB	nuclear factor of kappa light polypeptide gene enhancer in B-cells inhibitor, beta	5218	0.053312331438064575	0.22296198	No
row_4	RPA1	RPA1	replication protein A1, 70kDa	5886	0.04536595568060875	0.21426453	No
row_5	ATM	ATM	ataxia telangiectasia mutated (includes complementation groups A, C and D)	7603	0.027820469811558723	0.1420271	No
row_6	MDM2	MDM2	Mdm2, transformed 3T3 cell double minute 2, p53 binding protein (mouse)	7751	0.026422912254929543	0.14932312	No
row_7	EP300	EP300	E1A binding protein p300	7847	0.02556428499519825	0.15879942	No
row_8	HIC1	HIC1	hypermethylated in cancer 1	8341	0.02092229761183262	0.14529829	No
row_9	TAF1	TAF1	TAF1 RNA polymerase II, TATA box binding protein (TBP)-associated factor, 250kDa	8969	0.015721457079052925	0.12202043	No
row_10	MAPK8	MAPK8	mitogen-activated protein kinase 8	9088	0.014879211783409119	0.12432595	No
row_11	BAX	BAX	BCL2-associated X protein	9096	0.014786568470299244	0.13226162	No
row_12	HSP90AA1	HSP90AA1	heat shock protein 90kDa alpha (cytosolic), class A member 1	10425	0.0029443667735904455	0.06593261	No
row_13	GADD45A	GADD45A	growth arrest and DNA-damage-inducible, alpha	10698	6.184044759720564E-4	0.05235575	No
row_14	HIF1A	HIF1A	hypoxia-inducible factor 1, alpha subunit (basic helix-loop-helix transcription factor)	11503	-0.006627100054174662	0.014916088	No
row_15	AKT1	AKT1	v-akt murine thymoma viral oncogene homolog 1	11660	-0.008121717721223831	0.011486009	No
row_16	CSNK1D	CSNK1D	casein kinase 1, delta	14608	-0.04058206453919411	-0.116608374	No
row_17	CSNK1A1	CSNK1A1	casein kinase 1, alpha 1	14829	-0.04392814636230469	-0.10323029	No
row_18	NQO1	NQO1	NAD(P)H dehydrogenase, quinone 1	16101	-0.06386686116456985	-0.13246918	No
row_19	CDKN1A	CDKN1A	cyclin-dependent kinase inhibitor 1A (p21, Cip1)	17512	-0.09790626913309097	-0.14973031	No
row_20	FHL2	FHL2	four and a half LIM domains 2	18309	-0.13117454946041107	-0.11690003	No
row_21	HSPA1A	HSPA1A	heat shock 70kDa protein 1A	19344	-0.3221224844455719	0.010852382	No
