# Supplementary material for: Comprehensive analysis of β-catenin target genes in colorectal carcinoma cell lines with deregulated Wnt/β-catenin signaling
Source: BMC Genomics. 2014 Jan 28;15:74. doi: 10.1186/1471-2164-15-74 (PMC3909937; doi:10.1186/1471-2164-15-74)
Supplement: Additional file 4 — GSEA analysis using the Biocarta pathway database. This zipped file contains confirming data of the GSEA analysis. The names of the directories containing the files were composed of the term ‘GSEA’, the name of the cell line, e.g. DLD1, SW480, or LS174T, and the pathway database (Biocarta). Please use a web browser to view the files with the name ‘index.html’ in the corresponding directories to start exploring the data. [file 1471-2164-15-74-S4.zip › DLD1_Biocarta/BIOCARTA_PML_PATHWAY.xls]

NAME	PROBE	GENE SYMBOL	GENE_TITLE	RANK IN GENE LIST	RANK METRIC SCORE	RUNNING ES	CORE ENRICHMENT
row_0	TNFRSF1B	TNFRSF1B	tumor necrosis factor receptor superfamily, member 1B	198	0.27734053134918213	0.19126317	Yes
row_1	FASLG	FASLG	Fas ligand (TNF superfamily, member 6)	315	0.23350301384925842	0.3548894	Yes
row_2	TP53	TP53	tumor protein p53 (Li-Fraumeni syndrome)	877	0.16322481632232666	0.44470793	Yes
row_3	FAS	FAS	Fas (TNF receptor superfamily, member 6)	1068	0.15068484842777252	0.544407	Yes
row_4	PAX3	PAX3	paired box gene 3 (Waardenburg syndrome 1)	2470	0.10019348561763763	0.5454654	Yes
row_5	DAXX	DAXX	death-associated protein 6	5201	0.05358944088220596	0.44466698	No
row_6	RARA	RARA	retinoic acid receptor, alpha	5559	0.04922643303871155	0.4621435	No
row_7	PML	PML	promyelocytic leukemia	8267	0.021614259108901024	0.33930278	No
row_8	SUMO1	SUMO1	SMT3 suppressor of mif two 3 homolog 1 (S. cerevisiae)	8592	0.018980739638209343	0.33650464	No
row_9	SIRT1	SIRT1	sirtuin (silent mating type information regulation 2 homolog) 1 (S. cerevisiae)	9264	0.013146491721272469	0.3117114	No
row_10	CREBBP	CREBBP	CREB binding protein (Rubinstein-Taybi syndrome)	9573	0.010368973948061466	0.3034785	No
row_11	HRAS	HRAS	v-Ha-ras Harvey rat sarcoma viral oncogene homolog	10612	0.0013211225159466267	0.25131607	No
row_12	RB1	RB1	retinoblastoma 1 (including osteosarcoma)	11565	-0.007232895120978355	0.20784779	No
row_13	TNF	TNF	tumor necrosis factor (TNF superfamily, member 2)	11808	-0.009501222521066666	0.20236243	No
row_14	PRAM1	PRAM1	PML-RARA regulated adaptor molecule 1	15492	-0.053288351744413376	0.052573647	No
row_15	SP100	SP100	SP100 nuclear antigen	17422	-0.09486501663923264	0.022741146	No
row_16	TNFRSF1A	TNFRSF1A	tumor necrosis factor receptor superfamily, member 1A	18084	-0.11900746822357178	0.075332694	No
