# Supplementary material for: Comprehensive analysis of β-catenin target genes in colorectal carcinoma cell lines with deregulated Wnt/β-catenin signaling
Source: BMC Genomics. 2014 Jan 28;15:74. doi: 10.1186/1471-2164-15-74 (PMC3909937; doi:10.1186/1471-2164-15-74)
Supplement: Additional file 4 — GSEA analysis using the Biocarta pathway database. This zipped file contains confirming data of the GSEA analysis. The names of the directories containing the files were composed of the term ‘GSEA’, the name of the cell line, e.g. DLD1, SW480, or LS174T, and the pathway database (Biocarta). Please use a web browser to view the files with the name ‘index.html’ in the corresponding directories to start exploring the data. [file 1471-2164-15-74-S4.zip › DLD1_Biocarta/BIOCARTA_RAS_PATHWAY.xls]

NAME	PROBE	GENE SYMBOL	GENE_TITLE	RANK IN GENE LIST	RANK METRIC SCORE	RUNNING ES	CORE ENRICHMENT
row_0	ELK1	ELK1	ELK1, member of ETS oncogene family	3873	0.0732552707195282	-0.1463724	No
row_1	PIK3R1	PIK3R1	phosphoinositide-3-kinase, regulatory subunit 1 (p85 alpha)	8011	0.02404404617846012	-0.3411156	No
row_2	NFKB1	NFKB1	nuclear factor of kappa light polypeptide gene enhancer in B-cells 1 (p105)	8386	0.02051137015223503	-0.3457324	No
row_3	BCL2L1	BCL2L1	BCL2-like 1	10051	0.006170221138745546	-0.42654243	No
row_4	HRAS	HRAS	v-Ha-ras Harvey rat sarcoma viral oncogene homolog	10612	0.0013211225159466267	-0.45427316	No
row_5	RELA	RELA	v-rel reticuloendotheliosis viral oncogene homolog A, nuclear factor of kappa light polypeptide gene enhancer in B-cells 3, p65 (avian)	11371	-0.005543000064790249	-0.48914918	No
row_6	AKT1	AKT1	v-akt murine thymoma viral oncogene homolog 1	11660	-0.008121717721223831	-0.4981393	No
row_7	RALA	RALA	v-ral simian leukemia viral oncogene homolog A (ras related)	11797	-0.009414566680788994	-0.49843276	No
row_8	PIK3CG	PIK3CG	phosphoinositide-3-kinase, catalytic, gamma polypeptide	12525	-0.01694275252521038	-0.52364737	No
row_9	RHOA	RHOA	ras homolog gene family, member A	13129	-0.023205507546663284	-0.5380784	No
row_10	MAP2K1	MAP2K1	mitogen-activated protein kinase kinase 1	13627	-0.028379131108522415	-0.5434188	No
row_11	RAF1	RAF1	v-raf-1 murine leukemia viral oncogene homolog 1	13629	-0.028405001387000084	-0.5233506	No
row_12	RALBP1	RALBP1	ralA binding protein 1	14725	-0.042305536568164825	-0.54943854	Yes
row_13	RAC1	RAC1	ras-related C3 botulinum toxin substrate 1 (rho family, small GTP binding protein Rac1)	14979	-0.04592091217637062	-0.5298636	Yes
row_14	CHUK	CHUK	conserved helix-loop-helix ubiquitous kinase	15639	-0.0558512844145298	-0.52403814	Yes
row_15	RALGDS	RALGDS	ral guanine nucleotide dissociation stimulator	16930	-0.08195347338914871	-0.53202534	Yes
row_16	CDC42	CDC42	cell division cycle 42 (GTP binding protein, 25kDa)	17370	-0.09346779435873032	-0.48829404	Yes
row_17	PIK3CA	PIK3CA	phosphoinositide-3-kinase, catalytic, alpha polypeptide	17601	-0.10089979320764542	-0.42859986	Yes
row_18	CASP9	CASP9	caspase 9, apoptosis-related cysteine peptidase	18088	-0.11916046589612961	-0.36907622	Yes
row_19	MAPK3	MAPK3	mitogen-activated protein kinase 3	18647	-0.1560564786195755	-0.2871046	Yes
row_20	BAD	BAD	BCL2-antagonist of cell death	19150	-0.2297813594341278	-0.15004656	Yes
row_21	PLD1	PLD1	phospholipase D1, phosphatidylcholine-specific	19198	-0.24110844731330872	0.018326042	Yes
