# Supplementary material for: Comprehensive analysis of β-catenin target genes in colorectal carcinoma cell lines with deregulated Wnt/β-catenin signaling
Source: BMC Genomics. 2014 Jan 28;15:74. doi: 10.1186/1471-2164-15-74 (PMC3909937; doi:10.1186/1471-2164-15-74)
Supplement: Additional file 4 — GSEA analysis using the Biocarta pathway database. This zipped file contains confirming data of the GSEA analysis. The names of the directories containing the files were composed of the term ‘GSEA’, the name of the cell line, e.g. DLD1, SW480, or LS174T, and the pathway database (Biocarta). Please use a web browser to view the files with the name ‘index.html’ in the corresponding directories to start exploring the data. [file 1471-2164-15-74-S4.zip › DLD1_Biocarta/BIOCARTA_RHO_PATHWAY.xls]

NAME	PROBE	GENE SYMBOL	GENE_TITLE	RANK IN GENE LIST	RANK METRIC SCORE	RUNNING ES	CORE ENRICHMENT
row_0	ARHGAP4	ARHGAP4	Rho GTPase activating protein 4	2315	0.10424169898033142	-0.07607589	No
row_1	ARHGAP6	ARHGAP6	Rho GTPase activating protein 6	3204	0.08542858064174652	-0.08673707	No
row_2	PFN1	PFN1	profilin 1	8523	0.01948699727654457	-0.35114992	No
row_3	PIP5K1A	PIP5K1A	phosphatidylinositol-4-phosphate 5-kinase, type I, alpha	8995	0.0155199458822608	-0.3689464	No
row_4	ARHGAP5	ARHGAP5	Rho GTPase activating protein 5	10925	-0.0014969330513849854	-0.46712768	No
row_5	ARHGEF11	ARHGEF11	Rho guanine nucleotide exchange factor (GEF) 11	11587	-0.007398062851279974	-0.49796486	No
row_6	ARHGEF1	ARHGEF1	Rho guanine nucleotide exchange factor (GEF) 1	11793	-0.009383302181959152	-0.5046395	No
row_7	TLN1	TLN1	talin 1	12261	-0.014248108491301537	-0.5227495	No
row_8	CFL1	CFL1	cofilin 1 (non-muscle)	12491	-0.016595376655459404	-0.52771395	No
row_9	ARHGEF5	ARHGEF5	Rho guanine nucleotide exchange factor (GEF) 5	12550	-0.017223646864295006	-0.5236648	No
row_10	OPHN1	OPHN1	oligophrenin 1	13007	-0.022063538432121277	-0.5380262	No
row_11	RHOA	RHOA	ras homolog gene family, member A	13129	-0.023205507546663284	-0.5347656	No
row_12	PPP1R12B	PPP1R12B	protein phosphatase 1, regulatory (inhibitor) subunit 12B	13235	-0.02426755428314209	-0.53025275	No
row_13	DIAPH1	DIAPH1	diaphanous homolog 1 (Drosophila)	13325	-0.025374675169587135	-0.52446926	No
row_14	ACTR2	ACTR2	ARP2 actin-related protein 2 homolog (yeast)	13514	-0.027272723615169525	-0.52298236	No
row_15	ARPC2	ARPC2	actin related protein 2/3 complex, subunit 2, 34kDa	13578	-0.0278642438352108	-0.5148527	No
row_16	ROCK1	ROCK1	Rho-associated, coiled-coil containing protein kinase 1	13714	-0.029420729726552963	-0.50977606	No
row_17	ACTR3	ACTR3	ARP3 actin-related protein 3 homolog (yeast)	13954	-0.03225687891244888	-0.50886977	No
row_18	LIMK1	LIMK1	LIM domain kinase 1	15282	-0.050247546285390854	-0.55635196	Yes
row_19	SRC	SRC	v-src sarcoma (Schmidt-Ruppin A-2) viral oncogene homolog (avian)	15682	-0.056410446763038635	-0.553796	Yes
row_20	ARPC5	ARPC5	actin related protein 2/3 complex, subunit 5, 16kDa	15899	-0.060187194496393204	-0.54032874	Yes
row_21	BAIAP2	BAIAP2	BAI1-associated protein 2	16126	-0.06440147012472153	-0.52565604	Yes
row_22	ARPC3	ARPC3	actin related protein 2/3 complex, subunit 3, 21kDa	16471	-0.07156970351934433	-0.51410514	Yes
row_23	VCL	VCL	vinculin	16580	-0.07372201979160309	-0.48959064	Yes
row_24	ARPC4	ARPC4	actin related protein 2/3 complex, subunit 4, 20kDa	17054	-0.08479949831962585	-0.47925448	Yes
row_25	ARHGAP1	ARHGAP1	Rho GTPase activating protein 1	17083	-0.08562216907739639	-0.44579294	Yes
row_26	ARPC1A	ARPC1A	actin related protein 2/3 complex, subunit 1A, 41kDa	17416	-0.09471352398395538	-0.42419517	Yes
row_27	MYL2	MYL2	myosin, light chain 2, regulatory, cardiac, slow	18730	-0.16402174532413483	-0.42459133	Yes
row_28	PIP5K1B	PIP5K1B	phosphatidylinositol-4-phosphate 5-kinase, type I, beta	18907	-0.18311329185962677	-0.35897666	Yes
row_29	GSN	GSN	gelsolin (amyloidosis, Finnish type)	19432	-0.40544864535331726	-0.220571	Yes
row_30	MYLK	MYLK	myosin, light chain kinase	19507	-0.5566655993461609	0.0025097253	Yes
