# Supplementary material for: Comprehensive analysis of β-catenin target genes in colorectal carcinoma cell lines with deregulated Wnt/β-catenin signaling
Source: BMC Genomics. 2014 Jan 28;15:74. doi: 10.1186/1471-2164-15-74 (PMC3909937; doi:10.1186/1471-2164-15-74)
Supplement: Additional file 4 — GSEA analysis using the Biocarta pathway database. This zipped file contains confirming data of the GSEA analysis. The names of the directories containing the files were composed of the term ‘GSEA’, the name of the cell line, e.g. DLD1, SW480, or LS174T, and the pathway database (Biocarta). Please use a web browser to view the files with the name ‘index.html’ in the corresponding directories to start exploring the data. [file 1471-2164-15-74-S4.zip › DLD1_Biocarta/BIOCARTA_SPRY_PATHWAY.xls]

NAME	PROBE	GENE SYMBOL	GENE_TITLE	RANK IN GENE LIST	RANK METRIC SCORE	RUNNING ES	CORE ENRICHMENT
row_0	SPRY1	SPRY1	sprouty homolog 1, antagonist of FGF signaling (Drosophila)	849	0.16538690030574799	0.07212071	No
row_1	SPRY3	SPRY3	sprouty homolog 3 (Drosophila)	9455	0.01130839716643095	-0.36037824	No
row_2	CBL	CBL	Cas-Br-M (murine) ecotropic retroviral transforming sequence	9771	0.008745109662413597	-0.37038878	No
row_3	RASA1	RASA1	RAS p21 protein activator (GTPase activating protein) 1	10292	0.004188975319266319	-0.39407495	No
row_4	HRAS	HRAS	v-Ha-ras Harvey rat sarcoma viral oncogene homolog	10612	0.0013211225159466267	-0.40947807	No
row_5	SHC1	SHC1	SHC (Src homology 2 domain containing) transforming protein 1	12661	-0.018285628408193588	-0.5015161	No
row_6	MAP2K1	MAP2K1	mitogen-activated protein kinase kinase 1	13627	-0.028379131108522415	-0.5310732	No
row_7	RAF1	RAF1	v-raf-1 murine leukemia viral oncogene homolog 1	13629	-0.028405001387000084	-0.511275	No
row_8	GRB2	GRB2	growth factor receptor-bound protein 2	13726	-0.02956242300570011	-0.49553	No
row_9	SOS1	SOS1	son of sevenless homolog 1 (Drosophila)	15485	-0.05315159261226654	-0.5483616	Yes
row_10	SRC	SRC	v-src sarcoma (Schmidt-Ruppin A-2) viral oncogene homolog (avian)	15682	-0.056410446763038635	-0.51897323	Yes
row_11	MAPK1	MAPK1	mitogen-activated protein kinase 1	15755	-0.05776281654834747	-0.48229358	Yes
row_12	PTPRB	PTPRB	protein tyrosine phosphatase, receptor type, B	15962	-0.0612158328294754	-0.450059	Yes
row_13	EGFR	EGFR	epidermal growth factor receptor (erythroblastic leukemia viral (v-erb-b) oncogene homolog, avian)	16395	-0.06993070989847183	-0.42330107	Yes
row_14	MAPK3	MAPK3	mitogen-activated protein kinase 3	18647	-0.1560564786195755	-0.4294544	Yes
row_15	SPRY2	SPRY2	sprouty homolog 2 (Drosophila)	18686	-0.1598193198442459	-0.31971756	Yes
row_16	SPRY4	SPRY4	sprouty homolog 4 (Drosophila)	18896	-0.18074271082878113	-0.2041112	Yes
row_17	EGF	EGF	epidermal growth factor (beta-urogastrone)	19379	-0.3403528928756714	0.009058607	Yes
