# Supplementary material for: Comprehensive analysis of β-catenin target genes in colorectal carcinoma cell lines with deregulated Wnt/β-catenin signaling
Source: BMC Genomics. 2014 Jan 28;15:74. doi: 10.1186/1471-2164-15-74 (PMC3909937; doi:10.1186/1471-2164-15-74)
Supplement: Additional file 4 — GSEA analysis using the Biocarta pathway database. This zipped file contains confirming data of the GSEA analysis. The names of the directories containing the files were composed of the term ‘GSEA’, the name of the cell line, e.g. DLD1, SW480, or LS174T, and the pathway database (Biocarta). Please use a web browser to view the files with the name ‘index.html’ in the corresponding directories to start exploring the data. [file 1471-2164-15-74-S4.zip › DLD1_Biocarta/BIOCARTA_STATHMIN_PATHWAY.xls]

NAME	PROBE	GENE SYMBOL	GENE_TITLE	RANK IN GENE LIST	RANK METRIC SCORE	RUNNING ES	CORE ENRICHMENT
row_0	CD3E	CD3E	CD3e molecule, epsilon (CD3-TCR complex)	2097	0.10949486494064331	-0.03599755	No
row_1	CAMK2A	CAMK2A	calcium/calmodulin-dependent protein kinase (CaM kinase) II alpha	2780	0.09387684613466263	-0.009752522	No
row_2	CD3D	CD3D	CD3d molecule, delta (CD3-TCR complex)	5170	0.05394599586725235	-0.09687619	No
row_3	CAMK4	CAMK4	calcium/calmodulin-dependent protein kinase IV	5439	0.05071572959423065	-0.077557355	No
row_4	CCNB1	CCNB1	cyclin B1	9414	0.011648709885776043	-0.27334753	No
row_5	CD2	CD2	CD2 molecule	9595	0.010173519141972065	-0.27593276	No
row_6	CAMK2B	CAMK2B	calcium/calmodulin-dependent protein kinase (CaM kinase) II beta	11597	-0.007466505281627178	-0.3734747	No
row_7	CD247	CD247	CD247 molecule	12348	-0.015311431139707565	-0.4018842	No
row_8	PRKAR2A	PRKAR2A	protein kinase, cAMP-dependent, regulatory, type II, alpha	12398	-0.01564788818359375	-0.39419946	No
row_9	PRKACG	PRKACG	protein kinase, cAMP-dependent, catalytic, gamma	13683	-0.029071690514683723	-0.44097462	No
row_10	MAPK13	MAPK13	mitogen-activated protein kinase 13	13693	-0.02921004220843315	-0.4224089	No
row_11	PRKAR1A	PRKAR1A	protein kinase, cAMP-dependent, regulatory, type I, alpha (tissue specific extinguisher 1)	14125	-0.034361157566308975	-0.4220847	No
row_12	CD3G	CD3G	CD3g molecule, gamma (CD3-TCR complex)	14989	-0.0460599809885025	-0.43624878	No
row_13	CAMK2G	CAMK2G	calcium/calmodulin-dependent protein kinase (CaM kinase) II gamma	17043	-0.08459490537643433	-0.48621342	Yes
row_14	PRKACB	PRKACB	protein kinase, cAMP-dependent, catalytic, beta	17727	-0.10495419800281525	-0.4528042	Yes
row_15	CAMK2D	CAMK2D	calcium/calmodulin-dependent protein kinase (CaM kinase) II delta	18920	-0.18475958704948425	-0.39346194	Yes
row_16	PRKAR2B	PRKAR2B	protein kinase, cAMP-dependent, regulatory, type II, beta	19526	-0.6539520621299744	0.0015353354	Yes
