# Supplementary material for: Comprehensive analysis of β-catenin target genes in colorectal carcinoma cell lines with deregulated Wnt/β-catenin signaling
Source: BMC Genomics. 2014 Jan 28;15:74. doi: 10.1186/1471-2164-15-74 (PMC3909937; doi:10.1186/1471-2164-15-74)
Supplement: Additional file 4 — GSEA analysis using the Biocarta pathway database. This zipped file contains confirming data of the GSEA analysis. The names of the directories containing the files were composed of the term ‘GSEA’, the name of the cell line, e.g. DLD1, SW480, or LS174T, and the pathway database (Biocarta). Please use a web browser to view the files with the name ‘index.html’ in the corresponding directories to start exploring the data. [file 1471-2164-15-74-S4.zip › DLD1_Biocarta/BIOCARTA_TEL_PATHWAY.xls]

NAME	PROBE	GENE SYMBOL	GENE_TITLE	RANK IN GENE LIST	RANK METRIC SCORE	RUNNING ES	CORE ENRICHMENT
row_0	MYC	MYC	v-myc myelocytomatosis viral oncogene homolog (avian)	109	0.3263349235057831	0.25374493	Yes
row_1	TERT	TERT	telomerase reverse transcriptase	806	0.16895480453968048	0.35238457	Yes
row_2	TP53	TP53	tumor protein p53 (Li-Fraumeni syndrome)	877	0.16322481632232666	0.4785093	Yes
row_3	IGF1R	IGF1R	insulin-like growth factor 1 receptor	2121	0.10884177684783936	0.50138456	Yes
row_4	XRCC6	XRCC6	X-ray repair complementing defective repair in Chinese hamster cells 6 (Ku autoantigen, 70kDa)	6843	0.03518140688538551	0.2877223	No
row_5	POLR2A	POLR2A	polymerase (RNA) II (DNA directed) polypeptide A, 220kDa	7218	0.0313299223780632	0.29347754	No
row_6	XRCC5	XRCC5	X-ray repair complementing defective repair in Chinese hamster cells 5 (double-strand-break rejoining; Ku autoantigen, 80kDa)	8074	0.023374130949378014	0.26829326	No
row_7	BCL2	BCL2	B-cell CLL/lymphoma 2	8863	0.016584282740950584	0.24114245	No
row_8	HSP90AA1	HSP90AA1	heat shock protein 90kDa alpha (cytosolic), class A member 1	10425	0.0029443667735904455	0.1635907	No
row_9	TERF1	TERF1	telomeric repeat binding factor (NIMA-interacting) 1	10564	0.0017306258669123054	0.15790315	No
row_10	RB1	RB1	retinoblastoma 1 (including osteosarcoma)	11565	-0.007232895120978355	0.11247111	No
row_11	AKT1	AKT1	v-akt murine thymoma viral oncogene homolog 1	11660	-0.008121717721223831	0.11411418	No
row_12	PPP2CA	PPP2CA	protein phosphatase 2 (formerly 2A), catalytic subunit, alpha isoform	13586	-0.02794577181339264	0.037800502	No
row_13	PRKCA	PRKCA	protein kinase C, alpha	15308	-0.05064749717712402	-0.01003249	No
row_14	TNKS	TNKS	tankyrase, TRF1-interacting ankyrin-related ADP-ribose polymerase	15997	-0.06190687417984009	0.0039504548	No
row_15	EGFR	EGFR	epidermal growth factor receptor (erythroblastic leukemia viral (v-erb-b) oncogene homolog, avian)	16395	-0.06993070989847183	0.03920287	No
row_16	KRAS	KRAS	v-Ki-ras2 Kirsten rat sarcoma viral oncogene homolog	16563	-0.07338889688253403	0.08897468	No
row_17	TEP1	TEP1	telomerase-associated protein 1	16880	-0.08073317259550095	0.13695687	No
