# Supplementary material for: Comprehensive analysis of β-catenin target genes in colorectal carcinoma cell lines with deregulated Wnt/β-catenin signaling
Source: BMC Genomics. 2014 Jan 28;15:74. doi: 10.1186/1471-2164-15-74 (PMC3909937; doi:10.1186/1471-2164-15-74)
Supplement: Additional file 4 — GSEA analysis using the Biocarta pathway database. This zipped file contains confirming data of the GSEA analysis. The names of the directories containing the files were composed of the term ‘GSEA’, the name of the cell line, e.g. DLD1, SW480, or LS174T, and the pathway database (Biocarta). Please use a web browser to view the files with the name ‘index.html’ in the corresponding directories to start exploring the data. [file 1471-2164-15-74-S4.zip › DLD1_Biocarta/BIOCARTA_TOB1_PATHWAY.xls]

NAME	PROBE	GENE SYMBOL	GENE_TITLE	RANK IN GENE LIST	RANK METRIC SCORE	RUNNING ES	CORE ENRICHMENT
row_0	TGFB2	TGFB2	transforming growth factor, beta 2	165	0.28961294889450073	0.17901325	Yes
row_1	IFNG	IFNG	interferon, gamma	571	0.19297043979167938	0.283188	Yes
row_2	TGFB1	TGFB1	transforming growth factor, beta 1 (Camurati-Engelmann disease)	1587	0.12648099660873413	0.31310308	Yes
row_3	CD3E	CD3E	CD3e molecule, epsilon (CD3-TCR complex)	2097	0.10949486494064331	0.35792306	Yes
row_4	TGFBR3	TGFBR3	transforming growth factor, beta receptor III (betaglycan, 300kDa)	2187	0.10729541629552841	0.42281708	Yes
row_5	TGFBR2	TGFBR2	transforming growth factor, beta receptor II (70/80kDa)	2589	0.097635917365551	0.46548906	Yes
row_6	TGFB3	TGFB3	transforming growth factor, beta 3	4247	0.06722340732812881	0.42418754	No
row_7	CD3D	CD3D	CD3d molecule, delta (CD3-TCR complex)	5170	0.05394599586725235	0.41191286	No
row_8	IL2RA	IL2RA	interleukin 2 receptor, alpha	5186	0.05376248061656952	0.4459441	No
row_9	CD28	CD28	CD28 molecule	7039	0.0331750251352787	0.37262294	No
row_10	TRA@	TRA@	T cell receptor alpha locus	8121	0.022969791665673256	0.33215976	No
row_11	TGFBR1	TGFBR1	transforming growth factor, beta receptor I (activin A receptor type II-like kinase, 53kDa)	8576	0.019120028242468834	0.32129768	No
row_12	IL2	IL2	interleukin 2	11037	-0.0024734605103731155	0.19698375	No
row_13	IL4	IL4	interleukin 4	12028	-0.011869598180055618	0.15399355	No
row_14	CD247	CD247	CD247 molecule	12348	-0.015311431139707565	0.14757623	No
row_15	TOB2	TOB2	transducer of ERBB2, 2	13788	-0.030307145789265633	0.09353812	No
row_16	SMAD4	SMAD4	SMAD, mothers against DPP homolog 4 (Drosophila)	14222	-0.03553874418139458	0.09437834	No
row_17	CD3G	CD3G	CD3g molecule, gamma (CD3-TCR complex)	14989	-0.0460599809885025	0.08498408	No
row_18	SMAD3	SMAD3	SMAD, mothers against DPP homolog 3 (Drosophila)	17945	-0.11320310086011887	0.007005964	No
row_19	TOB1	TOB1	transducer of ERBB2, 1	18026	-0.11649144440889359	0.07831299	No
