# Supplementary material for: Comprehensive analysis of β-catenin target genes in colorectal carcinoma cell lines with deregulated Wnt/β-catenin signaling
Source: BMC Genomics. 2014 Jan 28;15:74. doi: 10.1186/1471-2164-15-74 (PMC3909937; doi:10.1186/1471-2164-15-74)
Supplement: Additional file 4 — GSEA analysis using the Biocarta pathway database. This zipped file contains confirming data of the GSEA analysis. The names of the directories containing the files were composed of the term ‘GSEA’, the name of the cell line, e.g. DLD1, SW480, or LS174T, and the pathway database (Biocarta). Please use a web browser to view the files with the name ‘index.html’ in the corresponding directories to start exploring the data. [file 1471-2164-15-74-S4.zip › DLD1_Biocarta/BIOCARTA_WNT_PATHWAY.xls]

NAME	PROBE	GENE SYMBOL	GENE_TITLE	RANK IN GENE LIST	RANK METRIC SCORE	RUNNING ES	CORE ENRICHMENT
row_0	LEF1	LEF1	lymphoid enhancer-binding factor 1	72	0.3777901232242584	0.19050232	Yes
row_1	CTNNB1	CTNNB1	catenin (cadherin-associated protein), beta 1, 88kDa	99	0.336413711309433	0.36209178	Yes
row_2	MYC	MYC	v-myc myelocytomatosis viral oncogene homolog (avian)	109	0.3263349235057831	0.529371	Yes
row_3	WNT1	WNT1	wingless-type MMTV integration site family, member 1	2848	0.09259943664073944	0.436788	No
row_4	CCND1	CCND1	cyclin D1	3816	0.07417351752519608	0.42540556	No
row_5	AXIN1	AXIN1	axin 1	3902	0.07266038656234741	0.45840204	No
row_6	FRAT1	FRAT1	frequently rearranged in advanced T-cell lymphomas	7391	0.029787341132760048	0.29513434	No
row_7	TLE1	TLE1	transducin-like enhancer of split 1 (E(sp1) homolog, Drosophila)	8735	0.01772161014378071	0.2354845	No
row_8	DVL1	DVL1	dishevelled, dsh homolog 1 (Drosophila)	8739	0.017686421051621437	0.24442193	No
row_9	CREBBP	CREBBP	CREB binding protein (Rubinstein-Taybi syndrome)	9573	0.010368973948061466	0.20710374	No
row_10	CSNK2A1	CSNK2A1	casein kinase 2, alpha 1 polypeptide	10167	0.005201528314501047	0.17941695	No
row_11	CTBP1	CTBP1	C-terminal binding protein 1	11056	-0.00259950733743608	0.13528928	No
row_12	FZD1	FZD1	frizzled homolog 1 (Drosophila)	12060	-0.012223808094859123	0.09022084	No
row_13	PPP2CA	PPP2CA	protein phosphatase 2 (formerly 2A), catalytic subunit, alpha isoform	13586	-0.02794577181339264	0.026508294	No
row_14	BTRC	BTRC	beta-transducin repeat containing	13659	-0.02883484959602356	0.03764349	No
row_15	MAP3K7	MAP3K7	mitogen-activated protein kinase kinase kinase 7	14015	-0.032932355999946594	0.036395807	No
row_16	SMAD4	SMAD4	SMAD, mothers against DPP homolog 4 (Drosophila)	14222	-0.03553874418139458	0.044116348	No
row_17	NLK	NLK	nemo-like kinase	14226	-0.035598061978816986	0.06226058	No
row_18	CSNK1D	CSNK1D	casein kinase 1, delta	14608	-0.04058206453919411	0.06361379	No
row_19	CSNK1A1	CSNK1A1	casein kinase 1, alpha 1	14829	-0.04392814636230469	0.0749298	No
row_20	APC	APC	adenomatosis polyposis coli	15520	-0.05383101478219032	0.067272946	No
row_21	WIF1	WIF1	WNT inhibitory factor 1	15786	-0.05824806168675423	0.08364566	No
row_22	GSK3B	GSK3B	glycogen synthase kinase 3 beta	15827	-0.05904648080468178	0.111948326	No
row_23	HDAC1	HDAC1	histone deacetylase 1	16495	-0.07209525257349014	0.11485705	No
row_24	PPARD	PPARD	peroxisome proliferative activated receptor, delta	16903	-0.08133847266435623	0.13582838	No
