# Supplementary material for: Comprehensive analysis of β-catenin target genes in colorectal carcinoma cell lines with deregulated Wnt/β-catenin signaling
Source: BMC Genomics. 2014 Jan 28;15:74. doi: 10.1186/1471-2164-15-74 (PMC3909937; doi:10.1186/1471-2164-15-74)
Supplement: Additional file 4 — GSEA analysis using the Biocarta pathway database. This zipped file contains confirming data of the GSEA analysis. The names of the directories containing the files were composed of the term ‘GSEA’, the name of the cell line, e.g. DLD1, SW480, or LS174T, and the pathway database (Biocarta). Please use a web browser to view the files with the name ‘index.html’ in the corresponding directories to start exploring the data. [file 1471-2164-15-74-S4.zip › DLD1_Biocarta/edb/DLD1_collapsed_to_symbols.rnk]

NAV3	0.84499717
RGC32	0.72011185
LGR5	0.7187595
DMRT1	0.7106233
GJB6	0.66724896
TNFRSF19	0.65745395
KCNJ8	0.6149016
CADPS	0.5929765
CST1	0.58787835
CST7	0.57808167
CHI3L1	0.5747002
ATP6V1C2	0.5566292
OLFML3	0.555614
FLJ41747	0.5533233
IGFL2	0.5414343
FGF9	0.5267252
DYNC1I1	0.52350384
KIT	0.5215864
MAOB	0.5077132
PLA2G4A	0.5054978
ENPEP	0.49087837
CRTAM	0.4908721
DEPDC7	0.4798763
C1ORF62	0.4787838
HHIP	0.47834972
HECW2	0.47590414
TMEM166	0.4672737
FGF18	0.463012
HSD3B1	0.4573565
VSNL1	0.4539757
DOCK4	0.4538739
CDCA7	0.44606298
C13ORF25	0.44594735
SOX7	0.44578594
CXCL3	0.44060317
HAS2	0.44039717
OXGR1	0.43959558
GLT25D2	0.43169796
GLS2	0.42755058
WFDC9	0.42572707
ABCB1	0.42204747
SERTAD4	0.42064703
TNC	0.41972205
SEMA3C	0.4194921
SLC7A2	0.41945198
HPCAL4	0.41198343
TAF4B	0.41131055
LOC375295	0.40858486
PSCDBP	0.4079873
GPR137C	0.40299234
ASCL2	0.40298933
H19	0.40271476
MYCN	0.40112415
DPYSL3	0.39737692
C21ORF63	0.3968625
TTPA /// LOC649495	0.396564
ELAVL2	0.39568865
KIAA0507	0.39462462
PLK2	0.39185143
C12ORF24	0.3907619
LOC133308	0.3903334
FGF20	0.38954553
TESC	0.3893612
RNF125	0.38854322
HSD11B2	0.3875899
ODAM	0.3871397
TCF4	0.38669023
SLC35D3	0.38344103
C20ORF82	0.38297948
DMD	0.38228062
ZNF485	0.38129774
FJX1	0.38029137
LEF1	0.37779012
C13ORF18	0.377744
CLDN2	0.37729964
CYP4X1	0.3746051
IL8	0.37272754
APCDD1	0.37122124
LOC653602	0.36578938
FAM3B	0.36276907
BEAN	0.3605286
SUSD4	0.35596025
LOC339400	0.35338655
PLA2G7	0.35211566
BMP4	0.35196307
ZNRF3	0.34911242
LOC285431	0.34823802
PLEKHK1	0.34790877
SAMD3	0.34744063
C2ORF13	0.34337878
CYP24A1	0.3424837
CCL20	0.34153298
CDK5R1	0.3402545
CCR7	0.3386261
STXBP6	0.3386233
CDK6	0.33862302
IL27RA	0.3385054
PCP4	0.33783042
LY6G6D	0.33668268
CTNNB1	0.3364137
LOC285513	0.3347509
FLJ12684	0.33336544
C9ORF58	0.33177704
PEO1	0.3310861
IGSF4	0.32907888
MGC10850	0.32858264
ACSM3	0.3281015
KIAA1274	0.32779458
ACY1L2	0.3275733
MYC	0.32633492
EDAR	0.3261774
FOXA2	0.3259158
MMRN2	0.32571238
MGAT5	0.32569528
NAV3 /// LOC652725	0.3256764
ROR1	0.32541353
C21ORF108	0.32390422
KIAA1467	0.32367423
GAL	0.32342255
LOC644943	0.32309872
SLC6A20	0.3227075
XKRX	0.3205259
GNAL	0.3179617
TMEM158	0.3176391
KCNE3	0.31680515
KIAA0574	0.31590065
RPIB9	0.31579024
SLC4A8	0.31470934
CD44	0.31438258
OVOS2 /// LOC440080	0.3139897
ARHGAP28	0.31361535
DEADC1	0.3125479
LRRN1	0.31236812
LOC153346	0.31205
NPM3	0.31200233
NANOS1	0.31165394
EGR1	0.31092507
KBTBD8	0.31041935
SPTLC2L	0.3100362
SLC16A10	0.309918
SACS	0.30911222
TLE4	0.3089488
PTGS2	0.30875856
ATXN7L2	0.30834675
FAM46C	0.308223
C5ORF13	0.30781606
LOC158563	0.30451843
CCDC78	0.30435708
NPTX2	0.30337104
BDNF	0.3022147
PSG5	0.30161312
UAP1L1	0.30113277
SLC5A1	0.3005229
SLC22A11	0.30009443
LOC642981	0.29967254
DUSP2	0.29889777
MYB	0.29749578
C14ORF139	0.29685155
CABC1	0.2944579
LOC286434 /// LOC389	0.29307568
C1ORF178	0.292581
RGL1	0.29204693
CXCL2	0.29082307
AUTS2	0.29069534
PDSS1	0.29027918
TGFB2	0.28961295
CCDC86	0.28889847
SNCAIP	0.28858078
SNHG10	0.28826666
CLCN5	0.28763995
ABCB4	0.2876383
MAP2K6	0.28760216
LOC149448	0.28661755
TMEM52	0.28649324
LRP2BP	0.2863462
ARHGEF4	0.28621054
LILRP2	0.28606415
UST	0.28475824
SLFN12	0.28475782
KIAA1586	0.28432733
KCNV1	0.28417343
ST7OT1	0.28408995
PTGER2	0.2839204
ADAMTS19	0.2830652
CYP26B1	0.28207818
PTCH1	0.2817242
CDKL1	0.2813325
LCK	0.2812371
DLX6	0.280754
DAB2	0.28023118
KIAA1199	0.27995154
RTKN	0.27979887
GRB14	0.27947703
TBX3	0.27942574
NAV2	0.27902249
PROX1	0.27882692
DCBLD1	0.2778727
DCST1	0.27772376
TNFRSF1B	0.27734053
SIPA1L2	0.277101
C12ORF28	0.2764802
SLIT2	0.27534702
C7ORF41	0.27507758
DDX11 /// LOC642846	0.27413014
SETMAR	0.27347422
PMP22	0.2726442
CXCL1	0.2725518
KISS1R	0.272255
PIK3AP1	0.2722414
FKBP7	0.2709514
SLC6A16	0.27077234
MGC88374	0.2700682
FLJ42957	0.26986533
BLM	0.26985484
DTL	0.26860604
CD3EAP	0.26823476
GINS2	0.26750287
LFNG	0.26750132
FSTL5	0.26737916
DACT1	0.26720223
OR5I1	0.2658224
ADAM21	0.264728
ANK2	0.26450428
EXOSC5	0.26403826
SLC43A1	0.26389718
BOP1 /// LOC653119	0.26369587
CCL7	0.2623685
DACH1	0.26226223
CACNG7	0.26214433
KCNQ4	0.26128817
MGC12916	0.26004556
WDR4	0.25959435
FGF21	0.25941995
WDR35	0.25909978
ZNF239	0.25898892
MCM10	0.25884527
RAD54B	0.25848755
NLE1	0.2571462
MARS2	0.25696304
NEIL2	0.25684276
CTTNBP2	0.25513765
C6ORF66	0.2548242
ITPR2	0.25403526
WDR71	0.25309655
SPINK2	0.25302067
DIXDC1	0.25267872
IL17RB	0.25253457
CLSPN	0.25247705
KIAA1822L	0.2523949
CHRNB1	0.2517638
IL17RD	0.25164944
C2	0.25148642
TRA16	0.25138465
MGC12488	0.25086513
ZCD1	0.2505519
C10ORF25	0.25029778
PVT1 /// LOC441378	0.25013795
C1ORF133	0.2499519
ORC1L	0.24986905
ETV5	0.24893102
MCM2	0.24866821
C6ORF168	0.24860756
LOC285026	0.24848904
LOC389023	0.24726793
EOMES	0.24709755
GNG2	0.24668674
FANCB	0.2466095
LOC152084	0.24654561
DEPDC6	0.24587245
FLJ10661	0.24544385
GEMIN5	0.24452074
MAD1L1	0.243976
LOC647323	0.24362433
SORBS1	0.24316087
RHBDF2	0.24285552
EN2	0.24250616
ADARB1	0.24244635
PPAT	0.24202271
AGXT2L1	0.24194007
PARD6G	0.24188252
PPP2R2C	0.24179748
NT5DC3	0.24156535
PDCD2L	0.24105428
GPR83	0.24094386
CENPL	0.24004127
CD83	0.2400323
KLF12	0.23974848
BCL11A	0.23958409
LOC57149	0.23955832
RHBDL1	0.2393101
LYAR	0.23929313
EXO1	0.23923329
IPO4	0.23920403
NHS	0.23911077
LOC344595	0.23903085
RNASE6	0.23891087
PDCD6 /// AHRR	0.23878007
UTP20 /// LOC653877	0.23849647
DCLRE1B	0.23812066
NUFIP1	0.23778188
MGC45800	0.2377591
SLC25A19	0.23765711
ADAM3A	0.23687206
PUS1	0.23675974
THNSL1	0.2365297
GRM5	0.2363854
USH2A	0.2358569
PCOTH	0.23546793
SNHG3	0.23498818
IGFBP3	0.23484449
FLJ35740	0.23456532
MCM5	0.2342655
BRIP1	0.23395522
KIAA1946	0.23353429
RBM38	0.23352592
FASLG	0.23350301
OGN	0.23228817
TPK1	0.2319866
SLC30A10	0.23190622
METTL1	0.23164673
GINS3	0.23160306
LOC257396	0.23136231
LOC645323	0.23126774
KIAA1718	0.23089728
ABHD6	0.230387
GEMIN4	0.230305
C16ORF7	0.23014265
TIMM8A	0.23006763
EFCAB3	0.22962509
SPAG17	0.22910191
ZNF488	0.22862726
WDHD1	0.22861634
LOC129293	0.22807781
WFDC10A	0.2279794
CHCHD4	0.22768225
FLJ22671	0.22699249
FLJ32745	0.22671314
C6ORF65	0.22662725
RASIP1	0.22638181
NY-SAR-48	0.2262997
PAH	0.22628051
PRICKLE2	0.22595005
ACTR3B /// LOC648792	0.22546647
SLC39A8	0.22538151
CXCL5	0.22519565
CDC25A	0.22500479
LOC254848	0.22484949
TCEB3C	0.2248306
DOCK11	0.22481495
CR2	0.22472757
XRCC3	0.22467552
KATNB1	0.22430228
POLR3G	0.22411707
PAK1IP1	0.22392832
DUS3L	0.22369708
RFXAP	0.22358689
KIAA0984	0.22348662
HS3ST2	0.22346191
HSD17B6	0.22340436
SPINLW1	0.22327371
KIAA1026	0.2232017
MGC2408	0.22313514
TCN1	0.22302142
ACTR3B	0.2227447
UNG2	0.22264087
CBX3	0.22237176
STARD9	0.22220212
PLEKHG1	0.22213772
SOX12	0.22210895
KIAA1446	0.22201474
RPL5 /// LOC647436	0.22178486
FLJ32569	0.22153644
ITGBL1	0.22109182
CSMD1	0.22081138
MDN1	0.22075772
DKK3	0.22041716
KM-HN-1	0.22041446
NLF1	0.22016096
NRK	0.22001684
PDE8B	0.21980856
LOC400891	0.21972318
PNMA2	0.21949565
LOC199899	0.2192238
SLC22A9	0.2191229
CER1	0.21905786
RNU3IP2	0.21860556
KIAA0690	0.21825644
EPM2A	0.21823306
RGS16	0.21822499
PPRC1	0.21809514
OIT3	0.21806604
SEMA3F	0.21795616
PCCA	0.21791275
PFAS	0.21769659
POLR3K	0.21767679
DLC1	0.21747653
UTS2D	0.21741082
UTP14A	0.2171664
C7ORF10	0.21706447
FAM112B	0.21681994
CDT1	0.21681695
OSBPL6	0.2164918
NRXN3	0.21620665
MMP12	0.21567948
GPATC4	0.21561113
LOC646676	0.21545127
AXIN2	0.21518546
KIAA1545	0.21508682
NAT10	0.21505837
AMACR	0.21489722
TCOF1	0.21489254
EGR3	0.21480145
CYP39A1	0.21464732
MCM3	0.21464579
ARSE	0.21463896
ALKBH8	0.21431656
IGHG1 /// LOC388255	0.21416925
MCOLN2	0.21416427
POLR1B	0.21371569
PRKX	0.2136641
FAM13C1	0.21350513
FLJ13305	0.21337268
ANXA10	0.21328974
SP5	0.21328625
ZNF519	0.21319647
LOC283666	0.21316059
LOXL3	0.21315265
KDELC1	0.2129012
FLJ34077	0.21274093
DEFB125	0.21259703
SORD	0.2125189
MCOLN3	0.2124089
LOC439949	0.21231377
IGJ	0.21197812
CYP1A1	0.21194588
PLGLA1	0.21192677
CCL8	0.21190001
HLA-DPB2	0.21162277
LOC286071	0.211459
NDP	0.21105854
SERPING1	0.21099201
LOC23117 /// LOC3882	0.21085332
BYSL	0.21069089
LOC654434	0.21068142
P2RX5	0.21030156
FLJ32549	0.21026799
MSH6	0.2102009
KIAA1648	0.20992602
NAB2	0.20978576
C9ORF91	0.20964622
POLE2	0.20962512
RLTPR	0.20957147
KIAA0133	0.20956486
TTC27	0.20953745
C3ORF14	0.20922834
CDX4	0.20881438
FLJ39660 /// LOC6420	0.20863222
TSEN2	0.20853783
SH2D5	0.20835643
DHODH	0.20816164
CAD	0.20813403
CGI-115	0.2081125
KIAA1853	0.2079377
HHEX	0.20791978
DIRAS3	0.20783898
SH3GL2	0.20776905
SNORA9	0.2077645
MMP20	0.20774418
C14ORF91	0.20749979
FKBP5	0.20729506
SULT1C2	0.20729043
SH3MD4	0.20728472
C10ORF13	0.20643024
C10ORF65	0.20625557
C1ORF107	0.2060343
C3ORF44	0.20590532
DKFZP547E087	0.20564502
LOC254100	0.20531777
EGR2	0.20526874
OXTR	0.20519546
BICC1	0.2051783
POLD1	0.2051096
ZNF367	0.20506276
TRMT1	0.20490232
MCFD2 /// LOC645927	0.20485657
NMU	0.20469232
DLEU1	0.20460783
SDCCAG3	0.20395146
C1ORF33	0.20387962
LOC253724	0.20385489
CDC45L	0.20374264
ANKRD43	0.20361584
SGK	0.20318092
IGLL1	0.2031368
C6ORF157	0.20310284
LOC283585	0.20305875
PCDH11X	0.2030046
MRPS25	0.20286834
SCLY	0.20269558
KIF9	0.20254336
C3ORF26	0.20246983
STMN3	0.20240737
PPAN	0.20198159
PDCD11	0.20182952
SCARF2	0.20156316
CXORF15	0.20153235
ZNF573	0.20133898
LOC644242 /// LOC650	0.20098287
C12ORF48	0.20085897
LOC201725	0.20072095
DNHD2	0.20046131
TXNDC13	0.2003698
FLJ37478	0.2001764
ZIC2	0.20002392
TOP1MT	0.20000759
C8ORF77	0.19999391
UNG	0.19997047
BRCA2	0.19983718
KIF26A	0.19917314
LOC113230	0.19903107
C20ORF133	0.1989854
GARNL3	0.19875115
CHST5 /// ABHD14B	0.1987206
ACSBG2	0.19848879
MRPL16	0.19844179
KIAA1900	0.19836521
LOC283352	0.19835567
LOC282997	0.19824158
GOLT1A	0.19804046
RAD51L1	0.19788624
LOC284023	0.19787706
PRRT2	0.19737996
MT1X	0.19728483
BXDC2	0.19719386
LOC439992	0.19716875
TBC1D4	0.19712283
KBTBD9	0.19698942
POLR1E	0.19647396
SLAMF6	0.19622914
ALDH1B1	0.19621073
DKC1	0.19602375
SHANK3	0.19588336
RPP40	0.19577813
DKFZP434C153	0.19562204
RIC3	0.19555415
RASGRP1	0.19537063
FAM27A	0.19533996
CYP27B1	0.19530502
ASTN2	0.19527502
GJB2	0.19522493
MRE11A	0.19516437
SRM	0.19509469
UCK2	0.1948935
CXORF10 /// LOC64817	0.19486707
SLIT1	0.19472754
C17ORF83	0.19470394
BCS1L	0.19451804
IL8RB	0.1939581
TEAD2	0.19391246
RCL1	0.19387881
SLCO1B1	0.1937973
LOC400958	0.19374965
KIAA1804	0.19372144
C1ORF175	0.19370446
DCC1	0.19352295
SLC2A3	0.19338478
SERPINA1	0.19335169
PPIL6	0.19322285
PER4	0.19311546
NOL1	0.19307514
CCDC7	0.19304906
IFNG	0.19297044
KIAA0114	0.19294956
PNLIPRP2	0.19289462
AKAP12	0.19270323
LOC348180	0.19269139
LOC91893	0.19253103
FAM111B	0.19244769
FLJ21369	0.19226223
ADAM2	0.19215555
OR52D1	0.19196716
KBTBD6	0.19191602
QTRT1	0.19191514
KRTAP2-2 /// KAP2.1B	0.1915849
OLIG3	0.19156657
LOC283587	0.19135736
C18ORF43	0.19132023
E2F7	0.191253
HMGA2	0.19125074
LOC145786	0.19121923
PPIF	0.19121218
FLJ25416	0.19103117
UIP1	0.19089903
GPR109B	0.19089082
POLA1	0.19075665
BTLA	0.19061549
RFC4	0.19050132
SUHW3	0.19031963
LOC201164	0.19006138
PASK	0.19006017
LILRB1 /// LILRA1	0.18987444
TNNI3K	0.18982509
CDK4	0.18979608
TFR2	0.1896987
RGS9	0.18959747
UTP15	0.18956387
YPEL1	0.18953249
UHRF1	0.18953066
SLC1A3	0.18947518
SLC5A6	0.18935455
PIGW	0.18935099
TSHB	0.18919632
PRMT3	0.18899353
CTPS	0.18898816
LOC285682	0.18888253
PRKD3	0.18884744
C4ORF9	0.18849182
TNFRSF11B	0.18842447
FGFRL1	0.18835162
SKAP1	0.18812543
PUS7	0.18808123
C3ORF15	0.18795054
NXT1	0.18789926
C17ORF66	0.1877546
PTPN5	0.18775415
ACVR1C	0.18773407
TAS2R8	0.18750978
ANKRD13B	0.1872056
BFSP1	0.18694234
LOC400506	0.18691587
RP11-506K6.3	0.18690763
CFH	0.18685865
SPINK7	0.18681931
SIRT4	0.18646336
CNTNAP1	0.18628441
STAMBPL1	0.18626653
RPIA	0.1861236
PF4	0.18595164
ADAMTS3	0.18594223
RRS1	0.18590458
DDX10	0.1858967
SERPINB9	0.18574218
FAM86C /// FAM86B1 /	0.18562008
FAM120C	0.1855239
LOC285378	0.18539606
TYR	0.18522651
ANKRD13D	0.18509367
SLC39A10	0.18499884
WDR76	0.18478629
ACN9	0.18465886
AOC3	0.1846302
CRAT	0.18434218
TIPIN	0.18403462
TRA@ /// TRD@	0.1838238
MND1	0.18365733
WDR3	0.18359102
NOL5A	0.1835591
TIMD4	0.1834899
DDEF1IT1	0.18330856
C14ORF145	0.18330139
ASB9	0.18324411
MLLT6	0.183242
NANOS2	0.18317991
MGC4677	0.18298699
C12ORF45	0.18292825
CTHRC1	0.18277147
SCAMPER	0.1827392
ZNF566	0.18251078
LRFN2	0.18245175
SNAI1	0.18233947
KIAA1679	0.18195379
CIAS1	0.18185024
CLCA3	0.18181182
ANAPC11	0.18180963
BRCA1	0.18159442
GALNTL4	0.18137264
MKI67IP	0.18136293
TM7SF4	0.18129641
KRTAP2-1	0.1812681
FEN1	0.18123612
LOC145474	0.18101782
FRMD5	0.18097658
ZNF452	0.18087235
MYRIP	0.18083699
RP5-1119A7.4	0.1808097
FAM79B	0.18080565
OGG1	0.18073544
MPP6	0.18063591
LOC342892	0.18048133
SLCO4A1	0.18040659
SYCN	0.18031289
HLA-DRB6	0.18021215
RPS28	0.18018857
CCL25	0.18015943
LOC339778	0.18014996
ZNF703	0.18011995
MRPS2	0.18007004
LOC153364	0.1799998
C5ORF26	0.17994337
C20ORF27	0.17990719
NOM1	0.17980598
PCOLCE2	0.17975771
KLK6	0.17974594
DDX11 /// LOC652053	0.1795994
C1ORF135	0.17958938
RP11-262D11.5	0.17943743
CRB2	0.17935574
RFX5	0.17926213
DBH	0.17921536
ZNF593	0.1791709
CHTF18	0.178982
MYOC	0.17887554
ZDHHC23	0.17876057
PRIM1	0.17875679
CLOCK	0.17861605
EIF2B3	0.17854567
SETD6	0.17851904
AP3M2	0.17846113
DHX33	0.17843893
B3GNTL1	0.17841122
RP11-114G1.1	0.17828038
WDR21A	0.17823674
CCNE1	0.17807771
MTP18	0.1778685
TTLL2	0.17765474
RABEPK	0.17740965
LOC150383	0.17734393
POLD3	0.17727962
LOC388796	0.17725506
BACH2	0.17724417
SERPINI2	0.1772019
PPP1R3E	0.17701453
HSPC111	0.17648613
MTHFD1L	0.17646842
LOC642705	0.1763187
LOC285735	0.1763006
CPOX	0.17623408
OLFML2B	0.176209
SNORA24	0.17603824
RAB39	0.17602843
HRC	0.1760169
TTL	0.17596151
OR4C1P	0.17579947
LOC440704	0.17550406
LOC613266	0.17542344
DIMT1L	0.17540747
LOC285628	0.17510858
LOC439951	0.17508009
TMEM26	0.17483042
PXK	0.17473991
GAS7	0.17471604
FGF2	0.17458133
TNS4	0.17454311
LOC132241 /// LOC649	0.17450559
MTSS1	0.17436226
RORA	0.17385472
WFDC11	0.17379281
SFXN4	0.17361888
ZRANB3	0.17343937
COX11 /// COX11P	0.17335026
BEXL1	0.17331739
DDX55	0.17330734
DHX37 /// LOC653405	0.17330478
ZNF114	0.17326434
DDEF1	0.17322974
ANKRD32	0.17320333
PRR6	0.17308806
DKFZP434B1231	0.17294884
MTERFD1	0.17287624
NT5DC2	0.17284757
ARHGEF3	0.17281966
FANCA	0.17263554
C18ORF17	0.17256272
ATP8B4	0.17236407
ARHGAP24	0.17231308
NOL8	0.17229663
CSS3	0.17228517
L3MBTL4	0.17195685
MTR	0.17180756
SLC24A2	0.17180344
C5ORF33	0.17177366
CSRP2	0.17165592
SLC7A8	0.17123139
DDX11	0.17118818
MIPEP	0.1711633
ARID5B	0.17079683
TAAR2	0.17069301
NBPF11 /// NBPF9 ///	0.17067814
DEPDC4	0.17062896
GFRA1	0.17057534
BTBD16	0.17048071
ENPP6	0.17040104
MCM6	0.17039926
LTV1	0.17038095
RFC5	0.17026164
LOC285627	0.17018239
WISP3	0.1701823
SLC12A2	0.1698332
EXOSC4	0.16979417
EIF4EBP1	0.16948871
MT2A	0.16948552
FRMD6	0.16948353
SLC16A9	0.169468
A2ML1	0.16939972
NMNAT3	0.16912754
LIPF	0.16907133
TERT	0.1689548
GYLTL1B	0.16883
C11ORF47	0.16875018
TEAD4	0.1684868
USP44	0.16831043
LOC283588	0.16826533
BFSP2	0.16817956
SAP30	0.1680454
TMEM177	0.16803378
MOCS1	0.16803037
TMEM146	0.16799262
JAM2	0.16786912
FLJ20464	0.16770227
C1ORF109	0.16746287
METTL8	0.16740678
APOB	0.1673952
POLRMT	0.1672615
CCDC66	0.1672058
MCM4	0.16717671
FLJ45482	0.16702425
SI	0.1669383
HS3ST3B1	0.16689311
NANP	0.16687149
STOX1	0.16684572
LOC158830	0.16672397
QTRTD1	0.16667563
ZMYND19	0.16658919
TBRG4	0.1664852
RUVBL1	0.1663647
MYH15	0.16629763
PBX3	0.16626652
POLR1A	0.16622035
LIN28B	0.16613029
C15ORF42	0.16612482
RSL1D1	0.16607921
KITLG	0.16607702
SCML1	0.16605783
ZNF540	0.16597342
FLJ34048	0.16585025
NUDT3	0.16584785
TMEM136	0.16580936
C19ORF48	0.1656694
LOC147727	0.16559403
SPRY1	0.1653869
LOC132241	0.1653183
FLJ39660	0.16524814
ACOXL	0.16510387
NKD2	0.1650394
TNFRSF10D	0.16499226
IL1F6	0.16497788
LOC442075	0.16489726
LOC646576	0.16488041
LOC646482	0.16486156
CEP72	0.1648446
LOC340074	0.16471447
WDR74	0.16468263
LOC126917	0.16465765
SCN2A2	0.16464964
RNF43	0.16458943
ZNF569	0.1644977
LOC90784	0.16441453
RPA2	0.1642671
LOC254128	0.16423744
CMTM7	0.16410094
ZNF215	0.16396436
IMMP2L	0.163578
METTL3	0.16350774
ABCC9	0.16350059
CACHD1	0.1634847
SGPP2	0.16330568
MRPL4	0.16329686
TP53	0.16322482
HELLS	0.16314337
WDR43	0.16310993
FHOD3	0.16309151
LOC92154	0.16304798
MANEAL	0.16303769
LOC653100	0.16302465
LOC130951	0.16291186
CCNB1IP1	0.16286156
CCDC77	0.16284199
LOC144742	0.16276577
TDRD6	0.16273132
PRKCDBP	0.16265506
STX5	0.16259208
RHEBL1	0.16256337
LOC283854	0.16244943
C20ORF172	0.16216624
TEDDM1	0.16191404
ENC1	0.16190632
YEATS2	0.16172467
C6ORF1	0.16168895
RBM13	0.16167969
PRR3	0.16167875
E2F5	0.16160063
CHAC2	0.16152826
ZNF670	0.16145185
POPDC3	0.16143428
SMARCC1	0.16121455
GPR31	0.16120508
C2ORF44	0.16117898
TIMM44	0.1610817
ZCCHC14	0.1610136
GART	0.16096224
ABCC12	0.16094983
SH3PXD2B	0.16094258
NRG2	0.1609183
C16ORF59	0.16089202
SALL3	0.16068748
MATN1	0.1606205
BTG2	0.1605594
CAPZA3	0.16053769
TMEM122	0.1605216
MORC4	0.16051899
ARRB1	0.16051187
ZNF496	0.16044964
PLA2G2F	0.16022603
CHRM3	0.16011184
MUC17	0.16006005
CST2	0.15999456
C9ORF57	0.15995783
KCNMB4	0.15990946
TIMM9	0.1598736
PSMA8	0.15982428
C6ORF206	0.15974194
LOC147080	0.15966454
LOC388886	0.15965155
LOC158318 /// LOC504	0.15958503
FLJ31945	0.15957268
CYP4Z2P	0.15952665
GINS4	0.15934187
SERPINI1	0.15931803
C9ORF40	0.15922879
FARSLB	0.15920052
C12ORF60	0.15916188
NOLC1	0.15904613
LRIG1	0.1587104
KLRC3	0.15853828
C1ORF79	0.15850587
BMP15	0.15847634
ZNF479	0.15846466
CEP152	0.15845974
CDC7	0.15842173
CFI	0.15836881
STK33	0.1580998
LOC643911 /// LOC650	0.1579343
TRAP1	0.15788753
EXOSC2	0.15785067
SLC25A27	0.15758023
FBXL8	0.15752019
MRPL24	0.157501
LOC342979	0.1573933
KIAA1553	0.15735231
RBM19	0.15734427
NUP160	0.15727274
KLHDC7A	0.15706407
ANUBL1	0.1569697
MPPED2	0.1569663
C1ORF105	0.15691535
ZNF365	0.15690137
C3ORF58	0.15680622
DBP	0.15677585
GAPDHS	0.15676697
RUNX2	0.15675807
FAM89A	0.15671143
CSN1S2A	0.15653679
C9ORF131	0.15651624
PDE3A	0.15651229
ZC3H8	0.15649638
PAICS	0.15628582
CORIN	0.15624201
CRIP1	0.15623847
NME1	0.156187
C3ORF55	0.15611853
LOC199800	0.1560966
TRAF5	0.15608393
DGCR7	0.15607452
RPUSD2	0.1559966
HNRPA3P1	0.1558267
ASRGL1	0.15578488
ZNF697	0.15571742
RAD51	0.15571256
TAF5	0.15566769
DOC2A	0.15561242
TFAM	0.15556623
WDR46	0.15533042
TRIP13	0.15532757
F12	0.15526885
NOC3L	0.1552427
KIAA0664	0.15522829
PWP2H	0.15521577
NOS1AP	0.15520407
SLC25A15	0.1551929
OPN1SW	0.15512805
PLEKHF1	0.15508524
CD96	0.15508367
LOC641944 /// LOC645	0.15494968
KIAA1509	0.15479147
HSPA12A	0.15472159
MYT1	0.15471677
FAM54A	0.1545946
C14ORF132	0.15458725
FLJ12688	0.15453012
CPNE4	0.1542883
LOC283514	0.15428531
C9ORF130	0.15428364
RP1-32F7.2	0.1542669
RAD54L	0.15421848
LOC283755	0.1539663
SAAL1	0.15395197
MDM1	0.15394285
LOC317671	0.15376063
RNF166	0.15370235
FLJ25328	0.1536975
PRPS1	0.15360747
LOC642216 /// LOC646	0.15356547
FMNL2	0.15353703
ARSG	0.15349467
ATP6V0A4	0.15346389
EARS2	0.15334821
LOC202781	0.15334418
NOB1	0.15324904
MCM8	0.15322268
TMEM91	0.15299898
SEMA3G	0.15281937
SKP2	0.15270835
FLJ10781	0.15264405
OR5E1P	0.15250014
RNASEH2B	0.15241127
PGBD1	0.15240553
CECR5	0.1524006
FABP6	0.15239863
CMTM1	0.15236937
FXYD7	0.15236287
VARS	0.15231887
ST3GAL1	0.1522836
SUV39H2	0.15227646
DNAH14	0.15216126
ZNF511	0.15212478
LOC286382	0.15212382
AP4B1	0.1519375
MYOHD1	0.15192597
CCDC41	0.15180646
SRY	0.15171938
SPARCL1	0.15163381
OR2W1	0.15152769
SMAD6	0.15152535
KCNN3	0.15144818
GDF11	0.15142584
RANGNRF	0.1513333
LOC284184	0.1513
RAD18	0.15125585
HOXC11	0.151246
MGC35402	0.15120561
DDX20	0.15115915
SLC23A2	0.15112361
SYT1	0.15107326
CHAF1A	0.1509848
DKFZP434E1119	0.15094727
FLJ38482	0.15093918
JAG2	0.15090792
DNAI2	0.15089755
FAS	0.15068485
ECSIT	0.15064155
C18ORF55	0.15057188
KLHL23	0.15048356
NNAT	0.15045622
TIMM13	0.15040967
GPX1	0.1503746
CYORF15B	0.15013818
ING5 /// LOC653066 /	0.1500233
SMTNL2	0.15001592
PRICKLE1	0.1499937
SEPT3	0.14982387
TFPI2	0.14976129
PES1	0.14954567
RFC3	0.14945522
CENTD3	0.14921504
FLJ41649	0.14913104
MCAM	0.14903165
CPLX1	0.14902966
PPIH	0.14900418
DDX21	0.148963
ZNF718	0.14891082
MFAP5	0.14888202
LOC340544	0.14873037
CASP14	0.14862011
LATS1	0.14854778
CCDC3	0.14854383
TMEM171	0.14849438
GDNF	0.14839731
LOC148189	0.14832829
PTPN22	0.14826715
C4ORF30	0.14824024
PMS1	0.14822894
OTUD3	0.14799023
FOSB	0.14786336
EFHD1	0.1478385
CYP2C8	0.14783041
RNF44	0.14780189
TTC22	0.14778781
ZBTB20	0.14771171
DPH2	0.14770491
C4ORF21	0.14752635
ECM1	0.14736609
76P	0.14733347
CCDC76	0.14731242
IMP4	0.14725308
FREQ	0.14724956
FLJ31659	0.1470849
POLR1C	0.1470343
C18ORF34	0.14703226
C14ORF103	0.14702502
A1BG	0.14694995
ANAPC1	0.14694265
AARSD1	0.14692819
NOS2A	0.14692256
FLJ16341	0.14692166
C6ORF10	0.14691426
PARP15	0.14682354
TCF7L1	0.14680438
MCAT	0.14671198
BCHE	0.14664008
ISG20L1	0.14662363
SLC6A4	0.1466064
SYCE2	0.14658605
LOC155036	0.1465247
TIGD4	0.14650586
GCN5L2	0.14649564
LUZPP1	0.14643325
FLJ32363	0.14643022
LOC130940	0.1463461
OR1A2	0.14633106
CNR2	0.14622138
CAPN14	0.14621663
UNC5CL	0.14620805
LRRC6	0.14618438
FLJ46154	0.14618199
NFIX	0.14618094
LHCGR	0.14615192
CIRH1A	0.14614794
ELTD1	0.14612822
LOC286189	0.14602256
KIAA0802	0.14592837
OAF	0.14591734
MMACHC	0.14590213
THEG	0.14588995
ZMAT1	0.14588107
NUP35	0.14580984
INSM2	0.14577016
CDCA5	0.1456871
USP29	0.14568368
MAGMAS	0.14565086
IL24	0.14564261
KIAA0020	0.14563029
RGMB	0.14555839
C20ORF6	0.14555772
SLC19A1	0.14554165
ZBTB24	0.14551997
PCDHGC3	0.1454477
ARL4C	0.14520204
LRRCC1	0.1451428
PRAMEF10	0.14514112
NUDT17	0.14513268
ZNF775	0.14507785
ACCN2	0.14506087
MUC16	0.14503579
GALNTL5	0.14503427
NDUFA12L	0.14502402
LIG1	0.1449517
HTR2C	0.1448764
FLJ40606	0.14483593
MRPL46	0.14480639
GAD1	0.14464109
QSCN6L1	0.1445912
CHDH	0.14458598
ODZ3	0.14456677
LOC441086	0.14455342
RPUSD4	0.14453577
HES6	0.1445096
FBXL4	0.14449483
USP37	0.14448382
LOC146513	0.14446703
PCDHGB7	0.14437695
C6ORF192	0.14430745
CCDC35	0.14424898
FLJ30428	0.14423753
CMYA1	0.14418595
LOC283486	0.1441724
TBX18	0.14410831
C18ORF56	0.14410071
GBA3	0.14408943
FAM57A	0.14401327
FBL	0.1439635
SSTR2	0.14388308
LOC387904	0.14386247
NMT2	0.14382344
ANKRD16	0.14382021
PLXNB3	0.14380038
HRG	0.14376144
PRAME	0.14376016
TEX10	0.14367351
WDR90	0.14366777
NTRK2	0.14361234
LACE1	0.143407
FANCG	0.14340344
NARS2	0.14333826
MOP-1 /// LOC649524	0.14330222
UMODL1	0.14329313
DFFB	0.14328364
PDE2A	0.14312994
PEMT	0.14310488
ALKBH2	0.14310323
LHX6	0.14298406
AAA1	0.14294294
TG	0.14293306
GABRP	0.14292635
SMAF1	0.1428792
ZNF202	0.14280438
PTRH1	0.14277779
MGC23270	0.14272946
GCAT	0.14271425
KCTD15	0.14262554
WDR12	0.1426084
IQSEC1	0.14259583
LOC284373	0.14257301
ASF1B	0.14256977
MAB21L2	0.14252944
ITGB3BP	0.14250183
MYH3	0.1423673
CCDC83	0.14236446
LOC285501	0.14218044
PPM1H	0.14211935
ANKRD37	0.14207932
UBE2G2 /// TAX1BP3	0.14189224
LOC90624	0.1418662
C9ORF142	0.14184205
CEP170	0.1417818
UBIAD1	0.1416901
MLNR	0.14166935
FLJ20518	0.14166683
PAX6	0.14165744
DNAH17	0.14161253
LOC92345	0.14158654
CDK2	0.14146028
SOX9	0.1413572
EI24	0.14130968
SUPT16H	0.14128031
BBS5	0.1412674
FLJ44186	0.14126597
SF3A3	0.1411853
CGI-09	0.14118528
CCR1	0.14118272
PRIM2A	0.14117712
FOLH1	0.14108399
ADORA3	0.14107995
PAQR4	0.14104521
SLC22A13	0.14091258
DSG1	0.14088038
TMEM35	0.14073198
NGFR	0.14072004
SUPV3L1	0.14039823
OSBPL3	0.14035663
LRRC14	0.14019711
MAD2L2	0.14018273
LOC339622	0.1401625
LOC442028	0.14014642
PON1	0.14011726
ANKFN1	0.14001709
SIX4	0.13983884
CCDC54	0.13983819
POLD2	0.13981381
CENPM	0.1398109
LOC223075	0.139794
PLCZ1	0.1397748
FAM29A	0.13976833
TFB2M	0.13973573
NCAPH2	0.1397343
IMPA2	0.13973406
FAM86C	0.13960585
TMEM5	0.13959153
CD207	0.13946743
WDR75	0.1394556
TAS2R13	0.13938425
B4GALT6	0.13926363
FBXO4	0.13920914
COL18A1	0.13920474
SLITRK3	0.13918534
LOC645591	0.1391574
PYGM	0.13912553
LOC400713	0.1391206
OSGEPL1	0.13905384
LOC283089	0.13904971
ANKRD15	0.13899341
SYNE2	0.1389581
PRPF4	0.13885425
FBXO33	0.13884631
LOC644538	0.13880007
NEUROD4	0.13871275
LDLRAD3	0.13871188
LOC283033	0.13869606
MDC1	0.13868196
CSPG5	0.13860458
MRGPRF	0.13858175
FGF19	0.13844974
CYP2U1	0.13839653
LMNB1	0.13837148
RPS16 /// LOC441876	0.1383002
RIBC2	0.13829626
ZNF283	0.13829136
RNF138	0.13825467
LOC154822	0.13819423
KBTBD10	0.13817884
RP4-662A9.2	0.13817547
BPIL3	0.13806832
POLA2	0.13806428
KIF21B	0.13802132
BAI2	0.13798079
GRM7	0.13797392
EMR2	0.13785169
LOC340357	0.13782264
GIF	0.13780615
CLPB	0.13776787
TDP1	0.1377437
VAV1	0.13769831
HIP1	0.13767652
LOC283143	0.13761483
TAF7L	0.13755357
IFRD2	0.13752373
ZNF497	0.137482
ZCCHC12	0.13741504
ZNF395 /// FBXO16	0.13738596
GALNT6	0.13736823
RP11-484I6.3	0.1373152
FLJ36840	0.13730307
FLJ11184	0.13727668
C10ORF39	0.13725206
CXORF6	0.13719349
MGC19604	0.1371795
WFS1	0.13714427
CHAF1B	0.13695796
IL19	0.13683748
FLJ10292	0.1367627
MGC39900	0.1367567
MCM7	0.13663225
HSPBAP1	0.13653226
FAM53B	0.13649856
FMNL3	0.13644786
CSN3	0.13639326
EAF2	0.13624474
PODXL2	0.13621327
CGREF1	0.13620089
ANKS1B	0.1361951
OR8G1	0.13613993
TELO2	0.13612254
COL5A1	0.13608922
FLJ43663 /// LOC6418	0.13602196
CACNB4	0.13590243
LYRM4	0.1357678
JTV1	0.13572775
ZNF37B	0.13568349
THBS2	0.13568062
MGC16121	0.13566291
C16ORF75	0.13565278
PYCRL	0.13563743
FLJ32447	0.13557784
KLHL21	0.13552894
C6ORF112	0.13551728
MRAS /// LOC653764	0.13551344
MGC16597	0.13550723
C4ORF15	0.135481
LOC643473 /// LOC643	0.13539183
LOC401068	0.13537222
PON2	0.1353502
MTERFD3	0.13532372
AMOT	0.1353082
LOC648768	0.13527289
POLG2	0.13526331
AIF1	0.13521829
PINX1	0.13521753
ANKH	0.13516416
MUC19	0.1348895
AMH	0.13483213
ZNF423	0.13480908
DYNLRB2	0.13480249
CPA1	0.13473238
CTAGE1	0.134711
MUC12	0.13470322
STXBP4	0.13459677
ETV4	0.13457169
ST3GAL6	0.13452032
C2ORF3	0.13450705
AYTL1	0.1344361
NEK6	0.13427037
FVT1	0.1341375
LOC286123	0.13409595
HSHUR7SEQ	0.13408525
TDRD10	0.13407543
GIMAP4	0.1340677
D21S2056E	0.13402337
INCENP	0.1339646
TIGD1	0.13393928
UTP18	0.13393077
GREM2	0.13383804
C11ORF41	0.13379917
TRMT5	0.13379513
PRMT5	0.13367549
EBNA1BP2	0.13364151
LOC440268	0.13362795
MRPL38	0.13358955
VRK1	0.13354506
LOC283737	0.13352713
FLJ11236	0.13351825
VSTM2	0.13346316
NBLA00301	0.13345583
MRPS12	0.13335466
SOST	0.13335223
GRWD1	0.1332954
SLC27A5	0.13322298
SLFN13	0.133215
SMYD5	0.13317662
ABHD14B	0.1330403
C2ORF37	0.13301374
TPD52L3	0.13299777
MSH2	0.13298245
HRASLS	0.13297108
ABHD7	0.13290197
FKBP11	0.13288277
NTSR2	0.13287836
MYBBP1A	0.13282679
TUBE1	0.13279356
PEX3	0.13279094
OR3A2	0.13262385
FCRLA	0.13259012
IFNA10	0.13247198
PRR5	0.13243836
FLJ37453	0.13242845
MPP1	0.1324259
MTAP	0.13234693
LOC440117	0.13233715
LOC650610	0.13225028
NASP	0.13224868
LOC145853	0.13218442
UGT2B4	0.13218373
NOL6	0.13208185
NELF	0.13207208
ALOX12B	0.1320381
MRGPRX3	0.13202025
SLC25A4	0.1319806
KLRK1	0.13195373
KCNIP1	0.13194333
ZNF302	0.13188568
LOC284106	0.13187586
CCDC85B	0.13185894
HRH4	0.13185382
MALT1	0.13184774
DDX54	0.13183507
PPFIBP1	0.13174208
LOC643918 /// LOC647	0.13171588
AADAT	0.13166872
FLJ36492	0.13163857
GSG2	0.13142562
FLJ42289	0.13141261
CAMK1G	0.1313588
IFNE1	0.13122495
ITGB8	0.13119419
ASB13	0.13117976
LOC441009	0.13116297
LRRC2	0.13112739
TSR1	0.1310266
TWISTNB	0.13102017
LOC340239	0.13101375
MRPL15	0.13099927
COL4A1	0.13099106
OMD	0.13096453
C6ORF78	0.13084385
LOC648998 /// LOC653	0.13081512
MRPS26	0.13074583
CXXC6	0.1307315
NBR2	0.13072751
MTA2	0.130715
LUM	0.13071246
ADSL	0.13069287
QPCTL	0.13068675
MT1E	0.13062453
ADCY3	0.13059875
PRO2214	0.13047566
RG9MTD1	0.13039333
LOC284926	0.1302918
TMEM64	0.13017875
OVGP1	0.13015994
GPR63	0.13010326
DDX39	0.1300274
ATAD3A	0.13002105
C7ORF23	0.12999162
BCL2L12	0.12988332
LOC648585	0.1298788
LOC641951 /// LOC646	0.12985541
MPP2	0.12980913
NUDCD1	0.12973917
MANEA	0.12961951
CD53	0.12957563
KLHL4	0.12956727
DMGDH	0.12951314
HTRA2	0.12939379
TMEM2	0.12938493
PROCR	0.12927754
GUSBL2	0.12926275
TTC7B	0.12925263
IMP3	0.12924343
CCDC113	0.12916769
NUP85	0.12904952
CBX2	0.1290376
C20ORF106	0.12899825
TIMM50	0.12890337
RFC2	0.12877801
FLJ45244	0.12875724
OPRK1	0.12874314
LOC150223	0.12871237
PRPF19	0.1286976
FBXW9	0.1286874
C11ORF70	0.1286702
ABCE1	0.12863381
C14ORF86	0.12861356
WT1	0.12861235
ORC5L	0.12855206
KLK7	0.12855117
LGR6	0.12852351
RPS17 /// LOC402057	0.1284288
C6ORF12	0.12833153
NTN2L	0.1283211
EZH2	0.12818028
LOC157273	0.12817436
LOC440957	0.12817085
CYP4A11	0.12816273
OSMR	0.12814152
FAM80B	0.12810034
DARS	0.1280923
MRPS30	0.1280834
RANBP17	0.12802155
ADAT1	0.12802093
PIWIL4	0.12795228
C16ORF3	0.12793615
POLE3	0.12792726
HUNK	0.12786013
PCDHB14	0.1278407
EFCAB2	0.12778352
GRAMD1A	0.12772392
LOC285422	0.12771837
TRAIP	0.12767518
PSORS1C1	0.12762336
MTCP1	0.12762229
SGOL1	0.12756261
RAPGEF4	0.12752248
SLAMF1	0.12747805
FLJ40243	0.12745972
C4ORF10	0.1274257
S100A5	0.12731881
TOMM34	0.12728514
ZNF711	0.1272672
C12ORF30	0.12726656
ID2B	0.12726572
VEGFC	0.12722594
CABYR	0.12720446
SLC14A2	0.12708677
C9ORF32	0.12708041
COBLL1	0.1270187
DDX31	0.12695898
LOC56902	0.12688
LBX1	0.12687102
PNN	0.12683445
DNAJA3	0.12682644
YEATS4	0.1266881
HMCN1	0.1266657
FANCE	0.12663776
TRIM9	0.12662691
F11	0.12659022
LOC343927 /// LOC441	0.12658921
CEP76	0.12658907
TGM3	0.1265291
RPL10 /// LOC284393	0.12649408
TGFB1	0.126481
SYNPR	0.1264676
CNN1	0.12645029
FAM101B	0.12638566
IL22RA2	0.12635554
CD74	0.12633868
ZNF643	0.12630735
PRTN3	0.12624902
WDR36	0.12623572
FZD7	0.12623468
FPRL1	0.12619305
C10ORF119	0.12618682
C20ORF7	0.12610133
NT5M	0.12608875
FXN	0.12608424
EIF5A2	0.12605856
TSFM	0.12602961
DMRT2	0.12599967
C17ORF70	0.1259899
XCL2	0.12594114
LIPI	0.12594031
IZUMO1	0.12584199
LOC285943	0.12583569
PROK1	0.12582116
ZNF443	0.12581691
PCID2	0.1257712
EMILIN1	0.1257686
DDX28	0.12568007
LOC442461	0.12567416
PKMYT1	0.12567113
KLRG1	0.12566085
TAF1A	0.12565403
HORMAD1	0.12563431
RANBP1	0.12556642
THG1L	0.12556139
WDR19	0.12549883
C9ORF123	0.12547621
NRN1	0.12540676
LOC402682	0.12535651
TMEM39B	0.12533887
ABCD2	0.12532441
MAGEA5	0.12532312
NFKBIL2	0.12527347
CDAN1	0.12526588
RNASEH2A	0.12525737
PITPNC1	0.12523139
LHFPL3	0.12517492
NOC2L	0.12514606
MASTL	0.12512475
LOC642767 /// LOC647	0.1251039
ATR /// LOC648152	0.12509337
SLC1A7	0.1250683
METT11D1	0.1250671
TRIB1	0.12498415
HSF2	0.12496225
PHF8	0.12496087
CCL11	0.12491288
ZNF473	0.124907196
MSX2	0.124900974
GEMIN6	0.12476015
STRA6	0.12470726
RNF24	0.12463892
C21ORF82	0.12463796
LIN9	0.12456554
CST11	0.12448701
GSTM4	0.124419995
RPL39L	0.124375634
PPFIA3	0.124362685
ST6GALNAC3	0.12435974
RP13-15M17.2	0.1243314
RPA4	0.12428983
EXOSC9	0.12425285
WNT10B	0.12424195
DBF4	0.12422864
OR51I2	0.124218
IL5RA	0.12421427
LOC440894	0.12419735
STEAP1	0.124154754
MBL1P1	0.12410824
HBD	0.124095194
FLJ35024	0.12408804
C21ORF100	0.12404712
ZNF551	0.12392722
BTG3	0.12390105
MYO10	0.12385171
RGS19	0.12382833
BNC2	0.12379579
BNIP2	0.123780936
OSBPL10	0.123778254
AMIGO1	0.12376196
MRPS27	0.12371268
PACSIN3	0.12370002
ATP5G1	0.12367033
C4ORF26	0.123637296
MAGEB4	0.12363084
LPAL2	0.12357695
UBE2U	0.12347939
AOX1	0.12347336
LOC387790	0.1233933
LOC283270	0.12334173
FOXQ1	0.12329708
CHL1	0.12326555
GMDS	0.12324283
SMPDL3B	0.12320762
DNA2L	0.12320711
HEATR1	0.12320441
FOXJ1	0.123172686
MKKS	0.12315617
IFNA21	0.1231236
LOC440338	0.12306867
CYLC1	0.12306172
CLEC2B	0.12305955
TIMELESS	0.12302448
PTK7	0.12287156
RP4-621O15.2	0.12285792
FLJ25680	0.12280387
NCAPH	0.12278518
OR9A1P	0.12277583
OPN5	0.12272803
LOC641515	0.12265786
PCGF6	0.12265623
KLK12	0.12264886
LOC494150	0.122644626
LOC221272	0.122632936
CENPQ	0.122607924
LRFN4	0.12258578
LOC283050	0.122522876
MT1G	0.122459576
NEIL3	0.12238716
SRFBP1	0.12237478
C3ORF46	0.122365445
KIAA0286	0.122340366
C14ORF162	0.122272074
COMP	0.12224522
LOC401097	0.12223231
NPTXR	0.122182526
OR6W1P	0.12215063
SHMT2	0.12204947
PRSS33	0.12194718
CDC6	0.1219272
KCNK2	0.12187705
BHMT	0.12187495
PMAIP1	0.12187233
CRABP2	0.12183217
PMCH	0.12181414
C16ORF79	0.121805005
TNNI3	0.121765025
RUNDC2A	0.12171223
LOC643439	0.121706344
PCDHGA10	0.12167954
DDX51	0.12160961
NOX1	0.121544786
HIRIP3	0.12152477
LRFN1	0.121515915
C1ORF19	0.12151148
MGC24975	0.12148572
PTRH2	0.1214845
UBL7	0.12148052
SHE	0.121464714
C18ORF22	0.12145875
LOC284751	0.12143883
AHI1	0.12142804
NCAPD3	0.12141291
ARMC6	0.12136505
NOLA1	0.12133326
GTF2IRD1	0.1213025
CLEC11A	0.12120809
KIAA1212	0.121197365
C20ORF19	0.12116295
LOC339803	0.12115245
CSPP1	0.12114348
ADAM18	0.121130735
MYOZ1	0.12108977
TXLNB	0.12106573
C10ORF56	0.120945014
ZIC5	0.12084664
PLCH1	0.12081517
TAS2R41	0.1207352
SYNPO2L	0.12071504
POLQ	0.12071089
PPM1F	0.12068298
SLC7A3	0.12063534
FCER1A	0.12058615
IRF2BP2	0.120549954
LOC349408	0.120522045
RNF34 /// FBXL10	0.12047865
SLC39A4	0.12047497
LOC285144	0.12043526
GNL3	0.120425984
PHB	0.12039344
TSGA14	0.12038387
LY6E	0.12037111
MRPL2	0.1203144
PON3	0.12030579
DLX4	0.12028745
TMEM148	0.12023861
NT5C1B	0.12014547
C18ORF19	0.12009944
PRSS7	0.12009079
PPEF1	0.1200461
EDG1	0.119971596
JMJD5	0.11992631
CASC1	0.11983872
LOC643749	0.11982833
LAMA2	0.11975798
SCML2	0.11972032
ACTA2	0.11968383
ZNF584	0.11965087
C1ORF67	0.119637504
PTP4A3	0.11962656
FLAD1	0.11961627
NHSL1	0.119586684
GPC4	0.11953237
DEPDC5	0.11946754
LOC285749	0.11944119
NUDT15	0.11941567
ZD77D08	0.1193935
MMD	0.11936503
RIOK1	0.11927617
PIPOX	0.11926254
ARMC3	0.11925562
RTP4	0.119246595
NSUN5B	0.119197145
PEBP4	0.11917382
CUEDC2	0.119170986
DKFZP779M0652	0.11916739
LOC150084	0.11914458
PRKY	0.11910586
CRYM	0.1190923
DPH5	0.11906269
IRX3	0.11904453
CFHR2	0.11901719
WDSOF1	0.11898502
TXNDC2	0.11896508
FLJ32312	0.1189609
SPTA1	0.1189577
FAM86A	0.11888586
FLJ41455	0.11888089
SLC7A5	0.11886325
MGC4093	0.1188614
TMPRSS11D	0.11884609
PRMT6	0.11882956
FLJ42709	0.11881127
FAIM3	0.11876278
FAM104B	0.1187598
RAB9B	0.11862906
C14ORF140	0.11859905
CETP	0.11858915
POLR1D	0.11858719
PPY	0.11855757
OPRS1	0.118547596
OR5V1	0.11853967
IL17D	0.11853244
CST4	0.118476056
CKMT2	0.118468486
CRISP1	0.118417904
RTN4IP1	0.11839038
TMEM145	0.11838924
LOC284219	0.1183562
C1ORF117	0.11832619
LOC51334	0.11826159
SYDE2	0.11825307
LOC439913	0.118204854
TYRP1	0.1180489
COX10	0.11804429
LCTL	0.11795984
KTI12	0.117881104
LRP3	0.117863566
HDAC4	0.11785681
SP4	0.11781234
C10ORF75	0.11780414
MS4A7	0.11776162
HOXB8	0.11775682
ARG2	0.117751755
NOL11	0.11774253
TIMM10	0.11772484
C9ORF116	0.11767121
ZNF588	0.117660925
MSX1	0.1176525
IVL	0.11762569
TBX5	0.11759343
POU4F2	0.11759273
LOC285831	0.1175717
NOL9	0.117542386
MFI2	0.117522255
GDPD5	0.11748717
CTRL	0.11746795
MT1H	0.11741928
C12ORF29	0.11733879
CLEC12A	0.117291704
WDR65	0.117284864
CRHBP	0.11727611
CYSLTR1	0.11714614
LOC285033	0.11709105
KIAA1086	0.11693969
ZNF704	0.116922684
ADAM30	0.11690435
CNGB3	0.1168166
GAS5	0.11676441
MRC1 /// MRC1L1	0.116756566
CEP68	0.11672549
PDK1	0.1167104
CYP7A1	0.11661763
NALP1	0.11659924
LOC285548	0.116584145
CLTCL1	0.11658358
LOC642351	0.11651452
SLC35F2	0.11651261
ZNF708	0.11647849
ERAL1	0.11646972
OR51B6	0.116466805
C6ORF141	0.11644733
ROBO3	0.11641633
FLJ12825	0.1163917
MGC35295	0.116381235
SMPX	0.116364084
PRKG1	0.11629965
DDX21 /// ZNF596	0.116272725
DEFB129	0.11623571
SLC28A1	0.11616512
KLHL11	0.11616108
KIF21A	0.1161346
KIAA0409	0.116120696
LOC90379	0.11606763
PCDH7	0.11605779
BZRAP1	0.115989126
FTSJ2	0.115984775
CAMK1	0.115933
MCMDC1	0.11592759
SLC10A1	0.115835935
PTDSS1	0.11583492
LSM10	0.11575296
PRO2964	0.11572248
ANKRD47	0.11564499
ANKRD55	0.11558375
KLHL17	0.11558138
LRP2	0.115544334
FLJ12120	0.1155349
GBP2	0.11550201
LOC641364	0.11549409
LOC285074 /// LOC653	0.115432635
STATIP1	0.11536097
NANOG	0.11535188
KIF18A	0.115304805
BXDC1	0.115293436
BLMH	0.11525495
ITGB7	0.11525353
TUBGCP5	0.11520392
LIF	0.1151918
SMAD7	0.11518125
ZBTB44	0.115176395
NSUN7	0.11515476
PHF17	0.11515093
SHQ1	0.11502165
LOC150051	0.11501786
HADH	0.114955105
CYP2C19 /// CYP2C9	0.11494368
ATOH1	0.1149345
IRX1	0.114933155
TCF7	0.114861704
ARNTL	0.11484032
OIP5	0.11482355
BAZ1A	0.11480736
KIF15	0.11476542
C1ORF92	0.114764266
HOXD1	0.1147382
KIAA1018	0.1146495
TGM1	0.11464001
ENDOG	0.11463529
LOC643109	0.114602044
BAMBI	0.11458055
CAMSAP1	0.1145638
PA2G4	0.11454159
KCNJ14	0.114399515
GML	0.114388354
ZNF124	0.114288986
HEAB	0.114285596
SMYD2	0.11426578
XYLB	0.11421717
C1QBP	0.114191614
TMCO6	0.114078335
C1ORF192	0.114018746
ATOX1	0.11401724
SIX1	0.114016324
FLJ35700	0.11392021
PTBP2	0.11391487
FDXR	0.11386831
RBM15	0.11385973
DNMT1	0.113859214
PRKG2	0.11378221
MAB21L1	0.11376279
C18ORF30	0.11373213
LOC286299	0.11359251
C8ORF30A	0.11357032
ATAD2	0.113560244
LOC90835	0.11351648
BEYLA	0.11348421
ZNF43	0.11343353
B4GALNT1	0.11340414
TARBP1	0.113258235
LOC400622	0.11325232
OSR2	0.11324569
SLC20A1	0.11319007
LRRTM1	0.11311568
SCN10A	0.11308618
IL17A	0.11306998
ZNF692	0.11306585
NSUN5C	0.11304731
C14ORF56	0.11303943
INPP5B	0.11298581
CD33	0.11296724
FLJ37644	0.11295257
SMTN	0.112950146
[truncated: 17,557 more rows]
