# Supplementary material for: Comprehensive analysis of β-catenin target genes in colorectal carcinoma cell lines with deregulated Wnt/β-catenin signaling
Source: BMC Genomics. 2014 Jan 28;15:74. doi: 10.1186/1471-2164-15-74 (PMC3909937; doi:10.1186/1471-2164-15-74)
Supplement: Additional file 4 — GSEA analysis using the Biocarta pathway database. This zipped file contains confirming data of the GSEA analysis. The names of the directories containing the files were composed of the term ‘GSEA’, the name of the cell line, e.g. DLD1, SW480, or LS174T, and the pathway database (Biocarta). Please use a web browser to view the files with the name ‘index.html’ in the corresponding directories to start exploring the data. [file 1471-2164-15-74-S4.zip › DLD1_Biocarta/edb/gene_sets.gmt]

BIOCARTA_MCALPAIN_PATHWAY	http://www.broadinstitute.org/gsea/msigdb/cards/BIOCARTA_MCALPAIN_PATHWAY	CAPN2	HRAS	CAPN1	ACTA1	EGFR	CAPNS1	PRKAR2B	EGF	MYL2	MYLK	CAPNS2	PXN	CXCR3	PTK2	PRKACB	PRKACG	ITGB1	PRKAR1A	PRKAR2A	MAPK3	TLN1	MAPK1
BIOCARTA_CREB_PATHWAY	http://www.broadinstitute.org/gsea/msigdb/cards/BIOCARTA_CREB_PATHWAY	HRAS	MAPK14	PRKCA	PRKAR2B	ADCY1	CAMK2A	CAMK2B	RPS6KA5	CAMK2D	CAMK2G	PRKACB	PRKACG	GNAS	CREB1	AKT1	PIK3CA	GRB2	PRKAR1A	PRKAR2A	MAPK3	PIK3R1	RAC1	SOS1	MAPK1	RPS6KA1
BIOCARTA_ECM_PATHWAY	http://www.broadinstitute.org/gsea/msigdb/cards/BIOCARTA_ECM_PATHWAY	ROCK1	SRC	HRAS	PTK2	RAF1	SHC1	GSN	ARHGAP5	MAP2K1	PIK3CA	MYL2	ITGB1	DIAPH1	MYLK	RHOA	TLN1	MAPK3	FYN	PIK3CG	PIK3R1	PXN	PFN1	MAPK1
BIOCARTA_MPR_PATHWAY	http://www.broadinstitute.org/gsea/msigdb/cards/BIOCARTA_MPR_PATHWAY	HRAS	MYT1	ACTA1	PRKAR2B	GNAI1	GNGT1	CAP1	ADCY1	PAQR5	SRC	PIN1	PGR	PRKACB	PRKACG	GNAS	PAQR7	ARPC4	ARPC5	CDC25C	ARPC1A	GNB1	ACTR2	PRKAR1A	ACTR3	PRKAR2A	ARPC3	MAPK3	CCNB1	ARPC2	RPS6KA1	MAPK1
BIOCARTA_RHO_PATHWAY	http://www.broadinstitute.org/gsea/msigdb/cards/BIOCARTA_RHO_PATHWAY	PPP1R12B	GSN	VCL	ARHGEF11	CFL1	LIMK1	MYL2	DIAPH1	MYLK	RHOA	OPHN1	ROCK1	SRC	ARHGAP4	ARHGAP1	ARHGAP6	ARHGAP5	PIP5K1A	PIP5K1B	ARPC4	ARPC5	ARPC1A	BAIAP2	ACTR2	ACTR3	ARHGEF1	ARHGEF5	ARPC3	TLN1	ARPC2	PFN1
BIOCARTA_IL10_PATHWAY	http://www.broadinstitute.org/gsea/msigdb/cards/BIOCARTA_IL10_PATHWAY	STAT3	STAT4	STAT1	STAT2	TNF	BLVRA	BLVRB	IL1A	JAK1	HMOX1	STAT5B	STAT5A	STAT6	IL10	IL10RA	IL6	IL10RB
BIOCARTA_RAS_PATHWAY	http://www.broadinstitute.org/gsea/msigdb/cards/BIOCARTA_RAS_PATHWAY	CASP9	HRAS	CHUK	RALA	RAF1	BCL2L1	ELK1	RELA	MAP2K1	RALBP1	RALGDS	AKT1	PIK3CA	RHOA	PLD1	MAPK3	BAD	NFKB1	PIK3CG	RAC1	PIK3R1	CDC42
BIOCARTA_IGF1R_PATHWAY	http://www.broadinstitute.org/gsea/msigdb/cards/BIOCARTA_IGF1R_PATHWAY	HRAS	RAF1	SHC1	PRKAR2B	MAP2K1	PRKACB	PRKACG	AKT1	PIK3CA	IGF1R	GRB2	PRKAR1A	PRKAR2A	ADCY1	IRS1	MAPK3	YWHAH	BAD	PIK3R1	SOS1	RPS6KA1	MAPK1
BIOCARTA_CDC42RAC_PATHWAY	http://www.broadinstitute.org/gsea/msigdb/cards/BIOCARTA_CDC42RAC_PATHWAY	WASL	PDGFRA	PAK1	ARPC4	PIK3CA	ARPC5	ARPC1A	ACTR2	RHOA	ACTR3	ARPC3	ARPC2	RAC1	PIK3R1	CDC42
BIOCARTA_IL3_PATHWAY	http://www.broadinstitute.org/gsea/msigdb/cards/BIOCARTA_IL3_PATHWAY	HRAS	IL3RA	RAF1	IL3	SHC1	MAP2K1	CSF2RB	JAK2	GRB2	MAPK3	STAT5B	STAT5A	FOS	PTPN6	SOS1
BIOCARTA_EDG1_PATHWAY	http://www.broadinstitute.org/gsea/msigdb/cards/BIOCARTA_EDG1_PATHWAY	PLCB1	PRKCA	GNAI1	GNGT1	RHOA	ADCY1	SPHK1	SRC	PTK2	PDGFA	PDGFRA	SMPD2	ITGB3	AKT1	PIK3CA	ASAH1	ITGAV	SMPD1	GNB1	MAPK3	PIK3CG	PIK3R1	RAC1	MAPK1
BIOCARTA_SPRY_PATHWAY	http://www.broadinstitute.org/gsea/msigdb/cards/BIOCARTA_SPRY_PATHWAY	SRC	HRAS	SPRY2	RAF1	SPRY1	EGFR	SHC1	MAP2K1	CBL	SPRY4	EGF	RASA1	GRB2	MAPK3	SPRY3	PTPRB	SOS1	MAPK1
BIOCARTA_ACTINY_PATHWAY	http://www.broadinstitute.org/gsea/msigdb/cards/BIOCARTA_ACTINY_PATHWAY	ABI2	WASF2	WASL	ACTA1	PIR	WASF1	ARPC4	PSMA7	ARPC5	ARPC1A	ACTR2	ACTR3	ARPC3	NCKAP1	WASF3	ARPC2	RAC1	NTRK1	NCK1
BIOCARTA_CXCR4_PATHWAY	http://www.broadinstitute.org/gsea/msigdb/cards/BIOCARTA_CXCR4_PATHWAY	HRAS	PTK2	RAF1	PRKCA	RELA	MAP2K1	BCAR1	GNAQ	CRK	GNAI1	PIK3CA	CXCL12	GNGT1	GNB1	PLCG1	MAPK3	CXCR4	PTK2B	PIK3C2G	NFKB1	PIK3R1	PXN	MAPK1
BIOCARTA_HER2_PATHWAY	http://www.broadinstitute.org/gsea/msigdb/cards/BIOCARTA_HER2_PATHWAY	ERBB4	HRAS	IL6R	ERBB3	STAT3	IL6ST	RAF1	SHC1	EP300	EGFR	MAP2K1	ESR1	PIK3CA	CARM1	GRIP1	GRB2	MAPK3	PIK3CG	PIK3R1	IL6	SOS1	MAPK1
BIOCARTA_BIOPEPTIDES_PATHWAY	http://www.broadinstitute.org/gsea/msigdb/cards/BIOCARTA_BIOPEPTIDES_PATHWAY	HRAS	F2	CALM2	MAPK8	STAT3	RAF1	STAT4	MAPK14	STAT1	SHC1	PRKCA	STAT2	CALM1	KNG1	GNA11	GNAI1	GNGT1	MYLK	MAP2K2	CAMK2A	MAPT	CAMK2B	CAMK2D	MAP2K1	CAMK2G	JAK2	CDK5	GNB1	PLCG1	AGT	GRB2	AGTR2	STAT5B	MAPK3	STAT5A	FYN	CALM3	PTK2B	STAT6	SOS1	MAPK1
BIOCARTA_ERK5_PATHWAY	http://www.broadinstitute.org/gsea/msigdb/cards/BIOCARTA_ERK5_PATHWAY	MEF2C	MEF2D	HRAS	MEF2A	SHC1	CREB1	AKT1	PIK3CA	PLCG1	GRB2	MAPK3	MAPK7	PIK3CG	NTRK1	PIK3R1	RPS6KA1	MAPK1
BIOCARTA_NOS1_PATHWAY	http://www.broadinstitute.org/gsea/msigdb/cards/BIOCARTA_NOS1_PATHWAY	GRIN1	GRIN2A	CALM2	GRIN2B	GRIN2C	DLG4	GRIN2D	PRKCA	PRKAR2B	CALM1	NOS1	PRKACB	PRKACG	PPP3CB	PPP3CC	PPP3CA	PRKAR1A	PRKAR2A	CALM3
BIOCARTA_MET_PATHWAY	http://www.broadinstitute.org/gsea/msigdb/cards/BIOCARTA_MET_PATHWAY	JUN	HRAS	MAPK8	STAT3	ACTA1	PTPN11	RAF1	ELK1	HGF	MET	PXN	SRC	RAP1A	PTEN	PTK2	MAP2K2	MAP2K1	PAK1	DOCK1	MAP4K1	RASA1	CRK	PIK3CA	RAPGEF1	ITGB1	CRKL	GAB1	GRB2	MAPK3	PTK2B	FOS	PIK3CG	PIK3R1	SOS1	MAPK1
BIOCARTA_STATHMIN_PATHWAY	http://www.broadinstitute.org/gsea/msigdb/cards/BIOCARTA_STATHMIN_PATHWAY	CAMK4	CAMK2A	CAMK2B	CAMK2D	MAPK13	PRKAR2B	CAMK2G	CD2	PRKACB	CD3D	PRKACG	CD3E	CD3G	PRKAR1A	PRKAR2A	CD247	CCNB1
BIOCARTA_GCR_PATHWAY	http://www.broadinstitute.org/gsea/msigdb/cards/BIOCARTA_GCR_PATHWAY	CALM2	NOS3	ANXA1	NPPA	RELA	NR3C1	CALM1	CORIN	GNAS	AKT1	ADRB2	PIK3CA	GNGT1	GNB1	HSP90AA1	CALM3	NFKB1	PIK3CG	PIK3R1
BIOCARTA_GPCR_PATHWAY	http://www.broadinstitute.org/gsea/msigdb/cards/BIOCARTA_GPCR_PATHWAY	JUN	HRAS	CALM2	NFATC4	RAF1	ELK1	PRKCA	PRKAR2B	CALM1	NFATC3	PPP3CC	GNAI1	GNGT1	ADCY1	MAP2K1	GNAQ	PRKACB	PRKACG	GNAS	CREB1	PPP3CB	PPP3CA	RPS6KA3	GNB1	PLCG1	PRKAR1A	PRKAR2A	MAPK3	CALM3	NFATC2	FOS	NFATC1
BIOCARTA_BAD_PATHWAY	http://www.broadinstitute.org/gsea/msigdb/cards/BIOCARTA_BAD_PATHWAY	IL3RA	IL3	PRKAR2B	IGF1	CSF2RB	IGF1R	KITLG	ADCY1	BAD	BCL2	BCL2L1	BAX	KIT	PRKACB	PRKACG	AKT1	PIK3CA	PRKAR1A	PRKAR2A	MAPK3	YWHAH	PIK3CG	PIK3R1	MAPK1	RPS6KA1
BIOCARTA_GH_PATHWAY	http://www.broadinstitute.org/gsea/msigdb/cards/BIOCARTA_GH_PATHWAY	SRF	HRAS	RAF1	PRKCA	SHC1	SLC2A4	SOCS1	INS	PTPN6	MAP2K1	GHR	JAK2	PIK3CA	GH1	PLCG1	GRB2	MAPK3	IRS1	STAT5B	STAT5A	INSR	PIK3CG	PIK3R1	SOS1	MAPK1	RPS6KA1
BIOCARTA_PPARA_PATHWAY	http://www.broadinstitute.org/gsea/msigdb/cards/BIOCARTA_PPARA_PATHWAY	JUN	NR2F1	PPARGC1A	PRKCA	PRKAR2B	TNF	APOA2	APOA1	CD36	CREBBP	INS	NR1H3	ME1	NCOR2	NCOR1	HSPA1A	PTGS2	HSD17B4	RXRA	RB1	DUT	CITED2	CPT1B	MRPL11	STAT5B	MAPK3	STAT5A	NFKBIA	MYC	MAPK1	LPL	FABP1	EP300	RELA	NRIP1	DUSP1	PPARA	NCOA1	SRA1	HSP90AA1	PDGFA	EHHADH	PRKACB	PRKACG	SP1	PIK3CA	PRKAR1A	PRKAR2A	ACOX1	NR0B2	PIK3CG	PIK3R1
BIOCARTA_CHREBP2_PATHWAY	http://www.broadinstitute.org/gsea/msigdb/cards/BIOCARTA_CHREBP2_PATHWAY	YWHAQ	GCK	PRKAR2B	PPP2R2D	PPP2R2A	PPP2R2B	MLX	MLXIPL	FASN	PRKAB2	PPP2CB	PRKAB1	PPP2CA	PRKAA2	PPP2R1A	PRKAA1	PPP2R1B	PRKAG2	YWHAB	PRKACA	PRKACB	PRKACG	PRKAG3	PPP2R5A	PPP2R4	PPP2R3A	PPP2R2C	PRKAG1	PPP2R5E	PPP2R5D	PRKAR1A	PPP2R5C	PRKAR2A	PPP2R5B	ACACA	PPP2R3B	YWHAZ	YWHAH	PKLR	YWHAG	YWHAE
BIOCARTA_AT1R_PATHWAY	http://www.broadinstitute.org/gsea/msigdb/cards/BIOCARTA_AT1R_PATHWAY	JUN	MEF2C	MEF2D	HRAS	CALM2	MAPK8	RAF1	MEF2A	SHC1	EGFR	ELK1	PRKCA	CALM1	MAP2K4	ATF2	SRC	PTK2	MAP2K2	MAP3K1	MAP2K1	GNAQ	PAK1	AGT	GRB2	AGTR1	MAPK3	CALM3	PTK2B	RAC1	SOS1	MAPK1
BIOCARTA_IL22BP_PATHWAY	http://www.broadinstitute.org/gsea/msigdb/cards/BIOCARTA_IL22BP_PATHWAY	IL22RA2	STAT3	STAT4	STAT1	STAT2	TYK2	IL22	JAK1	JAK3	JAK2	STAT5B	STAT5A	SOCS3	STAT6	IL10RA	IL22RA1
BIOCARTA_TPO_PATHWAY	http://www.broadinstitute.org/gsea/msigdb/cards/BIOCARTA_TPO_PATHWAY	CSNK2A1	JUN	HRAS	STAT3	RAF1	STAT1	SHC1	PRKCA	MAP2K1	MPL	RASA1	JAK2	PIK3CA	PLCG1	GRB2	STAT5B	MAPK3	STAT5A	THPO	FOS	PIK3CG	PIK3R1	SOS1
BIOCARTA_EGF_PATHWAY	http://www.broadinstitute.org/gsea/msigdb/cards/BIOCARTA_EGF_PATHWAY	JUN	CSNK2A1	SRF	HRAS	MAPK8	STAT3	RAF1	STAT4	EGFR	ELK1	PRKCA	SHC1	STAT1	STAT2	EGF	MAP2K4	MAP3K1	MAP2K1	JAK1	RASA1	PIK3CA	PLCG1	GRB2	STAT5B	MAPK3	STAT5A	FOS	STAT6	PIK3R1	SOS1
BIOCARTA_NO1_PATHWAY	http://www.broadinstitute.org/gsea/msigdb/cards/BIOCARTA_NO1_PATHWAY	PDE3B	CALM2	ACTA1	CALM1	PRKAR2B	KNG1	RYR2	CHRM1	HSP90AA1	SLC7A1	PDE3A	PDE2A	BDKRB2	NOS3	CHRNA1	FLT1	KDR	PRKACB	TNNI1	PRKACG	FLT4	CAV1	AKT1	PRKAR1A	PRKAR2A	CALM3	PRKG1	PRKG2
BIOCARTA_DEATH_PATHWAY	http://www.broadinstitute.org/gsea/msigdb/cards/BIOCARTA_DEATH_PATHWAY	CASP10	CASP9	GAS2	CASP8	CASP7	CHUK	RELA	APAF1	TNFSF12	TNFSF10	BIRC3	LMNA	SPTAN1	TNFRSF10A	TRAF2	FADD	CFLAR	TNFRSF10B	RIPK1	MAP3K14	TRADD	TNFRSF25	BCL2	BID	BIRC2	CASP6	CASP3	CYCS	DFFA	DFFB	NFKB1	NFKBIA
BIOCARTA_PYK2_PATHWAY	http://www.broadinstitute.org/gsea/msigdb/cards/BIOCARTA_PYK2_PATHWAY	JUN	HRAS	MAPK8	CALM2	RAF1	MAPK14	PRKCA	SHC1	CALM1	MAP2K4	SRC	MAP2K2	MAP3K1	MAP2K1	GNAQ	BCAR1	PAK1	CRKL	PLCG1	GRB2	MAPK3	CALM3	PTK2B	RAC1	SOS1	MAPK1
BIOCARTA_MAL_PATHWAY	http://www.broadinstitute.org/gsea/msigdb/cards/BIOCARTA_MAL_PATHWAY	ROCK1	SRF	HRAS	MAP4K2	MAPK8	ACTA1	MAP2K2	RAF1	MAP3K1	MAP2K1	MAL	LIMK1	DIAPH1	RHOA	MAPK3	RAC1	CDC42	MAPK1
BIOCARTA_INTEGRIN_PATHWAY	http://www.broadinstitute.org/gsea/msigdb/cards/BIOCARTA_INTEGRIN_PATHWAY	JUN	HRAS	CAPN1	MAPK8	PPP1R12B	ACTA1	RAF1	SHC1	CAPNS1	VCL	ZYX	TNS1	RHOA	CAPNS2	ACTN1	PXN	ROCK1	CSK	SRC	RAP1A	PTK2	MAP2K2	MAP2K1	BCAR1	CAV1	RAPGEF1	ITGB1	CRKL	GRB2	TLN1	MAPK3	FYN	BCR	SOS1	ACTN2	ACTN3	MAPK1
BIOCARTA_CERAMIDE_PATHWAY	http://www.broadinstitute.org/gsea/msigdb/cards/BIOCARTA_CERAMIDE_PATHWAY	CASP8	NSMAF	BCL2	MAPK8	RAF1	MAP3K1	RELA	BAX	MAP2K1	TNFRSF1A	MAP2K4	SMPD1	CYCS	TRAF2	FADD	RIPK1	MAPK3	BAD	NFKB1	TRADD	MAPK1
BIOCARTA_UCALPAIN_PATHWAY	http://www.broadinstitute.org/gsea/msigdb/cards/BIOCARTA_UCALPAIN_PATHWAY	SRC	PTK2	CAPN1	ACTA1	CAPNS1	ITGB3	SPTAN1	ITGB1	RHOA	TLN1	CAPNS2	RAC1	ACTN1	PXN	ACTN2	ACTN3
BIOCARTA_CCR3_PATHWAY	http://www.broadinstitute.org/gsea/msigdb/cards/BIOCARTA_CCR3_PATHWAY	NOX1	HRAS	PTK2	PPP1R12B	PLCB1	RAF1	PRKCA	MAP2K1	GNAQ	GNAS	CFL1	CCR3	LIMK1	MYL2	GNGT1	GNB1	RHOA	CCL11	MAPK3	PIK3C2G	ROCK2	MAPK1
BIOCARTA_PGC1A_PATHWAY	http://www.broadinstitute.org/gsea/msigdb/cards/BIOCARTA_PGC1A_PATHWAY	MEF2C	MEF2D	CALM2	CAMK1G	MEF2A	PPARGC1A	CALM1	SLC2A4	PPP3CC	HDAC5	PPARA	ESRRA	CAMK4	CAMK2A	CAMK2B	CAMK2D	CAMK2G	PPP3CB	PPP3CA	YWHAH	CALM3	CAMK1
BIOCARTA_NFKB_PATHWAY	http://www.broadinstitute.org/gsea/msigdb/cards/BIOCARTA_NFKB_PATHWAY	IKBKG	CHUK	MAP3K1	RELA	TNF	IKBKB	IL1A	MAP3K7	TNFRSF1B	TNFRSF1A	TRAF6	MYD88	FADD	TLR4	RIPK1	TNFAIP3	MAP3K14	IL1R1	NFKB1	IRAK1	TRADD	NFKBIA
BIOCARTA_SHH_PATHWAY	http://www.broadinstitute.org/gsea/msigdb/cards/BIOCARTA_SHH_PATHWAY	DYRK1A	SHH	GLI1	PRKAR2B	GSK3B	SUFU	PRKACB	PRKACG	GLI2	GLI3	PTCH1	SMO	PRKAR1A	PRKAR2A	DYRK1B
BIOCARTA_RAC1_PATHWAY	http://www.broadinstitute.org/gsea/msigdb/cards/BIOCARTA_RAC1_PATHWAY	CDK5R1	PPP1R12B	PDGFRA	MAP3K1	NCF2	ARFIP2	VAV1	WASF1	PAK1	RALBP1	CHN1	CFL1	PIK3CA	CDK5	LIMK1	MYL2	RPS6KB1	MYLK	PLD1	PIK3CG	TRIO	RAC1	PIK3R1
BIOCARTA_IL6_PATHWAY	http://www.broadinstitute.org/gsea/msigdb/cards/BIOCARTA_IL6_PATHWAY	CSNK2A1	JUN	SRF	HRAS	IL6R	STAT3	PTPN11	IL6ST	RAF1	SHC1	ELK1	MAP2K1	TYK2	JAK1	JAK3	JAK2	CEBPB	GRB2	MAPK3	FOS	IL6	SOS1
BIOCARTA_IL1R_PATHWAY	http://www.broadinstitute.org/gsea/msigdb/cards/BIOCARTA_IL1R_PATHWAY	JUN	MAPK8	CHUK	MAPK14	RELA	TNF	TGFB2	TRAF6	MYD88	TGFB1	TOLLIP	IFNB1	IFNA1	ECSIT	IL1RAP	MAP3K14	IRAK2	IL1B	IL1R1	IRAK1	IL1RN	TGFB3	MAP3K1	IRAK3	IKBKB	IL1A	MAP2K6	MAP3K7	NFKB1	NFKBIA	IL6
BIOCARTA_CK1_PATHWAY	http://www.broadinstitute.org/gsea/msigdb/cards/BIOCARTA_CK1_PATHWAY	CDK5R1	PLCB1	CSNK1D	PRKAR2B	PRKACB	PRKACG	GRM1	PPP3CA	CDK5	PPP2CA	PRKAR1A	PRKAR2A	PPP1CA	DRD1	DRD2	PPP1R1B
BIOCARTA_IL7_PATHWAY	http://www.broadinstitute.org/gsea/msigdb/cards/BIOCARTA_IL7_PATHWAY	BCL2	EP300	IL2RG	IL7	JAK1	JAK3	PIK3CA	CREBBP	NMI	STAT5B	STAT5A	FYN	PTK2B	PIK3CG	PIK3R1	LCK	IL7R
BIOCARTA_PDGF_PATHWAY	http://www.broadinstitute.org/gsea/msigdb/cards/BIOCARTA_PDGF_PATHWAY	JUN	CSNK2A1	SRF	HRAS	MAPK8	STAT3	RAF1	STAT4	ELK1	PRKCA	SHC1	STAT1	STAT2	MAP2K4	PDGFA	MAP3K1	PDGFRA	MAP2K1	JAK1	RASA1	PIK3CA	PLCG1	GRB2	STAT5B	MAPK3	STAT5A	FOS	STAT6	PIK3CG	PIK3R1	SOS1
BIOCARTA_ERK_PATHWAY	http://www.broadinstitute.org/gsea/msigdb/cards/BIOCARTA_ERK_PATHWAY	HRAS	STAT3	RAF1	EGFR	ELK1	SHC1	MKNK2	MKNK1	IGF1R	PTPRR	GNGT1	PPP2CA	NGFR	SRC	MAP2K2	PDGFRA	RPS6KA5	MAP2K1	GNAS	ITGB1	GNB1	GRB2	MAPK3	MYC	SOS1	MAPK1	RPS6KA1
BIOCARTA_MYOSIN_PATHWAY	http://www.broadinstitute.org/gsea/msigdb/cards/BIOCARTA_MYOSIN_PATHWAY	PLCB1	PPP1R12B	PRKCA	ARHGEF6	ARHGEF4	GNA12	ARHGEF17	GNA13	ARHGEF11	ARHGEF3	ARHGEF18	MYL2	ARHGEF15	GNGT1	ARHGEF16	MYLK	PKN1	ROCK1	ARHGEF10	MYL7	ARHGEF7	ARHGAP5	ARHGEF12	GNAQ	ARHGEF9	ARHGEF2	GNB1	ARHGEF1	ARHGEF5	ARHGEF19
BIOCARTA_GLEEVEC_PATHWAY	http://www.broadinstitute.org/gsea/msigdb/cards/BIOCARTA_GLEEVEC_PATHWAY	JUN	HRAS	MAPK8	RAF1	MAP3K1	STAT1	MAP2K1	AKT1	JAK2	PIK3CA	MAP2K4	CRKL	GRB2	STAT5B	MAPK3	STAT5A	BCR	BAD	FOS	PIK3CG	PIK3R1	MYC	SOS1
BIOCARTA_VIP_PATHWAY	http://www.broadinstitute.org/gsea/msigdb/cards/BIOCARTA_VIP_PATHWAY	EGR2	CALM2	CHUK	RELA	CALM1	PRKAR2B	PPP3CC	MAP3K1	GNAQ	PRKACB	PRKACG	PPP3CB	EGR3	PPP3CA	PLCG1	VIPR2	PRKAR1A	PRKAR2A	VIP	CALM3	NFATC2	NFKB1	NFATC1	NFKBIA	MYC
BIOCARTA_NFAT_PATHWAY	http://www.broadinstitute.org/gsea/msigdb/cards/BIOCARTA_NFAT_PATHWAY	MEF2C	CAMK1G	CALM2	F2	RAF1	CALM1	PRKAR2B	IGF1	PPP3CC	FGF2	CREBBP	NKX2-5	CTF1	MAP2K1	AKT1	EDN1	RPS6KB1	MAPK3	CAMK1	MAPK1	HRAS	MAPK8	ACTA1	NFATC4	CSNK1A1	MAPK14	NPPA	NFATC3	GSK3B	GATA4	CALR	CAMK4	HAND1	PRKACB	PRKACG	ELSPBP1	PPP3CB	PPP3CA	PIK3CA	MYH2	FKBP1A	LIF	AGT	PRKAR1A	PRKAR2A	HBEGF	CALM3	NFATC2	NFATC1	PIK3CG	HAND2	PIK3R1
BIOCARTA_MEF2D_PATHWAY	http://www.broadinstitute.org/gsea/msigdb/cards/BIOCARTA_MEF2D_PATHWAY	CAPN2	MEF2D	CABIN1	CALM2	PRKCA	CAPNS1	EP300	CALM1	PPP3CB	PPP3CC	PPP3CA	TRA@	HDAC1	CALM3	HDAC2	NFATC2	NFATC1	CAPNS2
BIOCARTA_TFF_PATHWAY	http://www.broadinstitute.org/gsea/msigdb/cards/BIOCARTA_TFF_PATHWAY	CASP9	HRAS	PTK2	SHC1	EGFR	APAF1	GHR	AKT1	CTNNB1	PIK3CA	CYCS	ITGB1	GH1	RHOA	GRB2	MAPK3	BAD	PIK3CG	PIK3R1	SOS1	MAPK1
BIOCARTA_CSK_PATHWAY	http://www.broadinstitute.org/gsea/msigdb/cards/BIOCARTA_CSK_PATHWAY	ZAP70	CSK	CD4	PRKAR2B	PRKACB	CD3D	PRKACG	CD3E	CD3G	GNAS	GNGT1	GNB1	TRA@	PRKAR1A	PRKAR2A	CD247	CREBBP	ADCY1	LCK	PTPRC	HLA-DRB1	HLA-DRA
BIOCARTA_PTEN_PATHWAY	http://www.broadinstitute.org/gsea/msigdb/cards/BIOCARTA_PTEN_PATHWAY	PTK2	PTEN	PDK2	SHC1	PDPK1	BCAR1	CDKN1B	ILK	AKT1	PIK3CA	ITGB1	FASLG	GRB2	MAPK3	PIK3R1	SOS1	MAPK1
BIOCARTA_AKT_PATHWAY	http://www.broadinstitute.org/gsea/msigdb/cards/BIOCARTA_AKT_PATHWAY	CASP9	IKBKG	CHUK	RELA	PDPK1	GHR	IKBKB	AKT1	PIK3CA	GH1	PPP2CA	FASLG	HSP90AA1	YWHAH	BAD	NFKB1	PIK3CG	PIK3R1	NFKBIA
BIOCARTA_EPO_PATHWAY	http://www.broadinstitute.org/gsea/msigdb/cards/BIOCARTA_EPO_PATHWAY	CSNK2A1	JUN	HRAS	EPO	MAPK8	RAF1	ELK1	SHC1	MAP2K1	JAK2	PLCG1	GRB2	STAT5B	MAPK3	STAT5A	FOS	PTPN6	SOS1	EPOR
BIOCARTA_CALCINEURIN_PATHWAY	http://www.broadinstitute.org/gsea/msigdb/cards/BIOCARTA_CALCINEURIN_PATHWAY	CALM2	NFATC4	PRKCA	CALM1	NFATC3	GNAQ	SP1	CDKN1A	PPP3CB	PPP3CC	PPP3CA	MARCKS	PLCG1	SP3	CALM3	NFATC2	NFATC1
BIOCARTA_NKCELLS_PATHWAY	http://www.broadinstitute.org/gsea/msigdb/cards/BIOCARTA_NKCELLS_PATHWAY	KLRC3	KLRD1	IL18	MAP2K1	VAV1	PAK1	PIK3CA	KLRC4	ITGB1	SYK	MAPK3	PTK2B	B2M	PTPN6	RAC1	PIK3R1	HLA-A
BIOCARTA_TGFB_PATHWAY	http://www.broadinstitute.org/gsea/msigdb/cards/BIOCARTA_TGFB_PATHWAY	EP300	MAP2K1	APC	MAP3K7	ZFYVE9	TGFB2	TGFB1	CREBBP	MAPK3	SMAD3	SMAD4	TGFBR2	SKIL	TGFBR1	SMAD7	TGFB3	CDH1	SMAD2
BIOCARTA_EIF4_PATHWAY	http://www.broadinstitute.org/gsea/msigdb/cards/BIOCARTA_EIF4_PATHWAY	PTEN	PDK2	MAPK14	PRKCA	PDPK1	GHR	EIF4G3	AKT1	PIK3CA	EIF4G2	MKNK1	RPS6KB1	EIF4G1	EIF4A1	EIF4A2	MAPK3	EIF4E	IRS1	EIF4EBP1	PIK3R1	PABPC1	MAPK1
BIOCARTA_41BB_PATHWAY	http://www.broadinstitute.org/gsea/msigdb/cards/BIOCARTA_41BB_PATHWAY	JUN	MAP3K5	MAPK8	CHUK	MAPK14	MAP3K1	RELA	TNFRSF9	IKBKB	MAP4K5	IFNG	TRAF2	ATF2	IL4	NFKB1	NFKBIA	IL2
BIOCARTA_KERATINOCYTE_PATHWAY	http://www.broadinstitute.org/gsea/msigdb/cards/BIOCARTA_KERATINOCYTE_PATHWAY	JUN	HRAS	MAPK8	CHUK	RAF1	MAPK14	PRKCA	EGFR	RELA	TNF	EGF	CEBPA	MAP2K4	TRAF2	PPP2CA	RIPK1	MAP3K14	PRKCG	PRKCH	PRKCD	PRKCE	MAP3K5	HOXA7	BCL2	PRKCQ	MAP3K1	MAPK13	MAP2K1	MAP2K7	IKBKB	MAP2K6	TNFRSF1B	SP1	TNFRSF1A	DAXX	FAS	FASLG	MAPK3	ETS1	ETS2	FOS	NFKB1	NFKBIA	MAPK1
BIOCARTA_IL2RB_PATHWAY	http://www.broadinstitute.org/gsea/msigdb/cards/BIOCARTA_IL2RB_PATHWAY	HRAS	E2F1	RAF1	SHC1	IL2RG	IL2RB	CBL	SOCS1	PPIA	SYK	CFLAR	SOCS3	BAD	IL2RA	IKZF3	PTPN6	BCL2	BCL2L1	JAK1	AKT1	JAK3	PIK3CA	FAS	RPS6KB1	CRKL	GRB2	FASLG	NMI	STAT5B	IRS1	MAPK3	STAT5A	FOS	PIK3CG	PIK3R1	MYC	SOS1	MAPK1
BIOCARTA_NDKDYNAMIN_PATHWAY	http://www.broadinstitute.org/gsea/msigdb/cards/BIOCARTA_NDKDYNAMIN_PATHWAY	SYNJ2	CALM2	EPS15	CALM1	PPP3CB	DNM1	PPP3CC	BIN1	PPP3CA	AMPH	PICALM	NME1	AP2A1	CALM3	SYNJ1	AP2M1	EPN1
BIOCARTA_MAPK_PATHWAY	http://www.broadinstitute.org/gsea/msigdb/cards/BIOCARTA_MAPK_PATHWAY	MEF2C	JUN	MEF2D	MAX	CHUK	RAF1	MEF2A	STAT1	SHC1	ELK1	PAK2	CEBPA	MKNK1	MAP2K4	RIPK1	ATF2	RAPGEF2	MAPK9	MAP3K5	MAP4K3	MAPK10	MAPK11	MAP2K2	MAP4K4	BRAF	RPS6KA5	MAP3K1	MAPK13	MAP3K3	MAP2K1	MAP3K4	MAP2K7	MAP3K10	MAP3K9	IKBKB	MAP2K5	MAP3K11	CREB1	MAP2K6	MAP3K7	MAP3K8	MAP3K12	MAP3K6	MAP4K1	MAP4K5	RPS6KA2	RPS6KA3	DAXX	RPS6KB1	RPS6KB2	GRB2	MAPK3	MAPK4	RPS6KA4	MAPK6	NFKB1	MAPK7	RAC1	NFKBIA	MYC	RPS6KA1	MAPK1	MAPKAPK3	HRAS	MAP4K2	MAPK8	MAPKAPK5	MAPK14	MAPK12	RELA	MAPKAPK2	TGFB2	MKNK2	TGFB1	TRAF2	ARAF	MAP3K14	TGFBR1	TRADD	TGFB3	PAK1	SP1	MAP3K13	FOS	MAP3K2
BIOCARTA_CHEMICAL_PATHWAY	http://www.broadinstitute.org/gsea/msigdb/cards/BIOCARTA_CHEMICAL_PATHWAY	CASP9	PTK2	BCL2	CASP7	BID	BCL2L1	STAT1	PRKCA	APAF1	BAX	EIF2S1	CASP6	AKT1	TP53	CASP3	CYCS	ATM	TLN1	BAD	PXN	PARP1
BIOCARTA_BARRESTIN_SRC_PATHWAY	http://www.broadinstitute.org/gsea/msigdb/cards/BIOCARTA_BARRESTIN_SRC_PATHWAY	SRC	HRAS	PLCB1	MAP2K2	RAF1	MAP2K1	GNAS	DNM1	ARRB1	GNGT1	GNB1	ADCY1	MAPK3	HCK	MAPK1
BIOCARTA_AMI_PATHWAY	http://www.broadinstitute.org/gsea/msigdb/cards/BIOCARTA_AMI_PATHWAY	F10	TFPI	F2	COL4A1	F2R	COL4A2	COL4A3	COL4A4	PROS1	FGG	PROC	FGA	PLG	SERPINC1	FGB	PLAT	COL4A6	COL4A5	F7
BIOCARTA_INSULIN_PATHWAY	http://www.broadinstitute.org/gsea/msigdb/cards/BIOCARTA_INSULIN_PATHWAY	CSNK2A1	JUN	SRF	HRAS	MAPK8	PTPN11	RAF1	SHC1	ELK1	MAP2K1	SLC2A4	RASA1	PIK3CA	GRB2	IRS1	MAPK3	INS	INSR	FOS	PIK3CG	PIK3R1	SOS1
BIOCARTA_PROTEASOME_PATHWAY	http://www.broadinstitute.org/gsea/msigdb/cards/BIOCARTA_PROTEASOME_PATHWAY	PSMD14	RPN1	PSMC3	PSMD12	PSMA1	PSMD6	PSMA5	RPN2	PSMA4	PSMA3	PSMA2	PSMC2	PSMB3	PSMB2	PSMB5	PSMB4	PSMD11	PSMB7	PSMB6	UBE2A	UBE3A	PSMA6	PSMA7	PSMB1	PSMD8	PSMC6
BIOCARTA_AGR_PATHWAY	http://www.broadinstitute.org/gsea/msigdb/cards/BIOCARTA_AGR_PATHWAY	JUN	MAPK8	PAK3	ACTA1	EGFR	NRG1	RAPSN	DAG1	CHRM1	PAK2	LAMA3	LAMA2	PAK4	UTRN	PXN	NRG3	PAK7	DMD	CTTN	SRC	PTK2	CHRNA1	PAK1	SP1	GIT2	DVL1	NRG2	MUSK	ITGB1	MAPK3	LAMA4	RAC1	PAK6	CDC42	MAPK1
BIOCARTA_PTDINS_PATHWAY	http://www.broadinstitute.org/gsea/msigdb/cards/BIOCARTA_PTDINS_PATHWAY	BTK	GSK3B	PDPK1	GSK3A	AKT1	PFKM	PFKL	RPS6KB1	ARHGEF2	VAV2	PRKCZ	JAG1	PLCG1	ARF1	AP2A1	BAD	EEA1	RAB5A	PFKP	LYN	RAC1	AP2M1	PRKCE
BIOCARTA_IL2_PATHWAY	http://www.broadinstitute.org/gsea/msigdb/cards/BIOCARTA_IL2_PATHWAY	CSNK2A1	JUN	HRAS	MAPK8	RAF1	SHC1	ELK1	IL2RG	MAP2K1	IL2RB	JAK1	JAK3	SYK	GRB2	STAT5B	MAPK3	STAT5A	FOS	IL2RA	LCK	SOS1	IL2
BIOCARTA_HIVNEF_PATHWAY	http://www.broadinstitute.org/gsea/msigdb/cards/BIOCARTA_HIVNEF_PATHWAY	CASP9	CASP8	CASP7	CHUK	TNF	BIRC3	PAK2	LMNA	LMNB1	CRADD	FADD	NUMA1	CFLAR	RIPK1	LMNB2	PRKCD	MAP3K5	PTK2	BID	MAP3K1	MAP2K7	MDM2	CASP6	RB1	TNFRSF1B	CASP3	TNFRSF1A	CASP2	RASA1	DAXX	ACTG1	NFKB1	PRKDC	NFKBIA	BAG4	MAPK8	GSN	RELA	APAF1	PSEN2	PSEN1	SPTAN1	TRAF2	MAP3K14	TRAF1	TRADD	BCL2	BIRC2	FAS	DFFA	CYCS	DFFB	FASLG	ARHGDIB	PARP1
BIOCARTA_TOLL_PATHWAY	http://www.broadinstitute.org/gsea/msigdb/cards/BIOCARTA_TOLL_PATHWAY	JUN	IKBKG	TLR10	MAPK8	TIRAP	CHUK	MAPK14	ELK1	RELA	TLR9	EIF2AK2	TRAF6	PPARA	MAP2K4	MYD88	TOLLIP	ECSIT	PGLYRP1	MAP3K14	IRAK1	TLR6	MAP3K1	LY96	IKBKB	MAP2K6	MAP3K7	CD14	TLR3	TLR4	TLR7	FOS	TLR2	NFKB1	NFKBIA
BIOCARTA_CCR5_PATHWAY	http://www.broadinstitute.org/gsea/msigdb/cards/BIOCARTA_CCR5_PATHWAY	JUN	CALM2	MAPK8	MAPK14	PRKCA	CALM1	GNAQ	CCL2	CXCL12	CCL4	PLCG1	CALM3	CXCR4	PTK2B	FOS
BIOCARTA_FMLP_PATHWAY	http://www.broadinstitute.org/gsea/msigdb/cards/BIOCARTA_FMLP_PATHWAY	HRAS	PLCB1	CALM2	CAMK1G	FPR1	NFATC4	RAF1	MAPK14	ELK1	RELA	GNA15	CALM1	NFATC3	PPP3CC	GNGT1	PIK3C2G	MAP2K2	MAP3K1	NCF2	MAP2K1	PAK1	MAP2K6	PPP3CB	PPP3CA	GNB1	MAPK3	CALM3	CAMK1	NFATC2	NFKB1	NFATC1	RAC1	NFKBIA	MAPK1
BIOCARTA_CD40_PATHWAY	http://www.broadinstitute.org/gsea/msigdb/cards/BIOCARTA_CD40_PATHWAY	CD40LG	CD40	IKBKG	CHUK	IKBKAP	MAP3K1	RELA	IKBKB	DUSP1	TRAF6	TRAF3	TNFAIP3	MAP3K14	NFKB1	NFKBIA
BIOCARTA_TALL1_PATHWAY	http://www.broadinstitute.org/gsea/msigdb/cards/BIOCARTA_TALL1_PATHWAY	TNFRSF13C	MAPK8	CHUK	MAPK14	RELA	TNFSF13	TNFSF13B	TNFRSF13B	TRAF6	TRAF5	TRAF3	TRAF2	TNFRSF17	MAP3K14	NFKB1
BIOCARTA_IGF1_PATHWAY	http://www.broadinstitute.org/gsea/msigdb/cards/BIOCARTA_IGF1_PATHWAY	CSNK2A1	JUN	SRF	HRAS	MAPK8	PTPN11	RAF1	SHC1	ELK1	MAP2K1	IGF1	RASA1	PIK3CA	IGF1R	GRB2	IRS1	MAPK3	FOS	PIK3CG	PIK3R1	SOS1
BIOCARTA_CARM_ER_PATHWAY	http://www.broadinstitute.org/gsea/msigdb/cards/BIOCARTA_CARM_ER_PATHWAY	MEF2C	PELP1	PPARGC1A	EP300	ERCC3	ESR1	HDAC3	NR0B1	NRIP1	HDAC8	HDAC5	SPEN	HDAC11	SRA1	GRIP1	TBP	CREBBP	HDAC6	GTF2A1	CCND1	NCOR2	BRCA1	HDAC9	HDAC4	CARM1	GTF2F1	GTF2E1	HDAC1	POLR2A	HDAC2	PHB2	HDAC10
BIOCARTA_MTOR_PATHWAY	http://www.broadinstitute.org/gsea/msigdb/cards/BIOCARTA_MTOR_PATHWAY	PTEN	PDK2	TSC2	PDPK1	EIF4G3	AKT1	PIK3CA	EIF4G2	MKNK1	RPS6KB1	FKBP1A	EIF4G1	TSC1	EIF4A1	PPP2CA	EIF4A2	EIF4B	EIF4E	EIF4EBP1	PIK3R1	RPS6
BIOCARTA_TH1TH2_PATHWAY	http://www.broadinstitute.org/gsea/msigdb/cards/BIOCARTA_TH1TH2_PATHWAY	CD40LG	IL12RB1	CD40	IL12B	IL12RB2	CD86	IL12A	CD28	IL18	IFNGR2	IFNG	IFNGR1	IL4	IL4R	IL2RA	HLA-DRB1	HLA-DRA	IL2	IL18R1
BIOCARTA_DC_PATHWAY	http://www.broadinstitute.org/gsea/msigdb/cards/BIOCARTA_DC_PATHWAY	CSF2	IL12B	CD40	IL13	IL3	IL12A	CD2	CD33	TLR9	ANPEP	CD7	CD5	IFNG	ITGAX	IFNB1	TLR4	IFNA1	IL4	TLR7	TLR2	IL5	IL10
BIOCARTA_BCR_PATHWAY	http://www.broadinstitute.org/gsea/msigdb/cards/BIOCARTA_BCR_PATHWAY	JUN	HRAS	CALM2	MAPK8	NFATC4	RAF1	MAPK14	SHC1	ELK1	PRKCA	CALM1	NFATC3	PPP3CC	SYK	BTK	BLNK	MAP3K1	MAP2K1	VAV1	CD79A	PPP3CB	CD79B	PPP3CA	PLCG1	GRB2	MAPK3	CALM3	NFATC2	FOS	NFATC1	LYN	RAC1	SOS1
BIOCARTA_STRESS_PATHWAY	http://www.broadinstitute.org/gsea/msigdb/cards/BIOCARTA_STRESS_PATHWAY	JUN	LTA	IKBKG	MAP4K2	MAPK8	CHUK	MAPK14	RELA	TNF	MAP2K4	CRADD	TRAF2	TANK	RIPK1	MAP3K14	TRADD	MAP3K1	IKBKB	MAP2K6	CASP2	TNFRSF1A	ATF1	NFKB1	NFKBIA
BIOCARTA_IGF1MTOR_PATHWAY	http://www.broadinstitute.org/gsea/msigdb/cards/BIOCARTA_IGF1MTOR_PATHWAY	PTEN	PDK2	EIF2S3	GSK3B	PDPK1	EIF2S1	IGF1	AKT1	PIK3CA	IGF1R	RPS6KB1	PPP2CA	EIF4E	EIF4EBP1	EIF2S2	EIF2B5	INPPL1	PIK3R1	RPS6
BIOCARTA_PAR1_PATHWAY	http://www.broadinstitute.org/gsea/msigdb/cards/BIOCARTA_PAR1_PATHWAY	F2	PLCB1	PPP1R12B	F2R	PRKCA	ARHGEF6	ARHGEF4	ARHGEF17	GNA12	GNA13	ARHGEF11	ARHGEF3	GNAI1	ARHGEF18	ARHGEF15	GNGT1	ARHGEF16	RHOA	ADCY1	ROCK1	ARHGEF10	ARHGEF7	ARHGEF12	GNAQ	MAP3K7	ARHGEF9	PIK3CA	ARHGEF2	GNB1	ARHGEF1	ARHGEF5	ARHGEF19	PTK2B	PIK3CG	PIK3R1
BIOCARTA_HSP27_PATHWAY	http://www.broadinstitute.org/gsea/msigdb/cards/BIOCARTA_HSP27_PATHWAY	MAPKAPK3	CASP9	BCL2	ACTA1	APAF1	TNF	MAPKAPK2	IL1A	CASP3	HSPB1	HSPB2	DAXX	CYCS	FAS	FASLG
BIOCARTA_CTLA4_PATHWAY	http://www.broadinstitute.org/gsea/msigdb/cards/BIOCARTA_CTLA4_PATHWAY	PTPN11	CD80	CD86	CD28	CD3D	CD3E	CD3G	ITK	PIK3CA	ICOSLG	TRA@	GRB2	CD247	ICOS	PIK3R1	LCK	HLA-DRB1	HLA-DRA	CTLA4	IL2
BIOCARTA_VEGF_PATHWAY	http://www.broadinstitute.org/gsea/msigdb/cards/BIOCARTA_VEGF_PATHWAY	HRAS	SHC1	EIF1	PRKCA	EIF2B4	ELAVL1	EIF2B2	EIF2B3	EIF2S2	EIF2B5	PXN	PTK2	NOS3	EIF2B1	EIF2S3	FLT1	HIF1A	VHL	KDR	EIF2S1	EIF1AX	FLT4	PIK3CA	ARNT	PLCG1	PIK3CG	PIK3R1
BIOCARTA_NGF_PATHWAY	http://www.broadinstitute.org/gsea/msigdb/cards/BIOCARTA_NGF_PATHWAY	CSNK2A1	JUN	HRAS	MAPK8	RAF1	SHC1	ELK1	MAP2K1	PIK3CA	PLCG1	GRB2	MAPK3	NGFR	FOS	PIK3CG	PIK3R1	SOS1
BIOCARTA_CASPASE_PATHWAY	http://www.broadinstitute.org/gsea/msigdb/cards/BIOCARTA_CASPASE_PATHWAY	CASP10	CASP9	CASP8	CASP7	BIRC2	APAF1	CASP4	BIRC3	CASP6	CASP1	LMNA	CASP3	LMNB1	CASP2	PRF1	DFFA	CYCS	DFFB	GZMB	ARHGDIB	LMNB2	PARP1
BIOCARTA_TCR_PATHWAY	http://www.broadinstitute.org/gsea/msigdb/cards/BIOCARTA_TCR_PATHWAY	JUN	ZAP70	CALM2	RAF1	ELK1	PRKCA	SHC1	CALM1	PPP3CC	MAP2K4	PTPN7	MAP3K1	MAP2K1	VAV1	RASA1	GRB2	MAPK3	NFKB1	NFKBIA	RAC1	SOS1	HRAS	MAPK8	NFATC4	NFATC3	RELA	CD247	CD3D	CD3E	CD3G	PPP3CB	PPP3CA	PIK3CA	PLCG1	TRA@	CALM3	FYN	NFATC2	NFATC1	FOS	PIK3CG	LCK	PIK3R1
BIOCARTA_TNFR1_PATHWAY	http://www.broadinstitute.org/gsea/msigdb/cards/BIOCARTA_TNFR1_PATHWAY	JUN	BAG4	CASP8	MAPK8	TNF	PAK2	LMNA	SPTAN1	LMNB1	CRADD	MAP2K4	TRAF2	FADD	RIPK1	TRADD	LMNB2	MADD	MAP3K1	PAK1	MAP3K7	RB1	CASP3	TNFRSF1A	CASP2	DFFA	DFFB	ARHGDIB	PRKDC	PARP1
BIOCARTA_TNFR2_PATHWAY	http://www.broadinstitute.org/gsea/msigdb/cards/BIOCARTA_TNFR2_PATHWAY	IKBKG	LTA	CHUK	IKBKAP	MAP3K1	RELA	IKBKB	TNFRSF1B	DUSP1	TRAF3	TRAF2	TANK	RIPK1	TNFAIP3	MAP3K14	NFKB1	TRAF1	NFKBIA
BIOCARTA_MITOCHONDRIA_PATHWAY	http://www.broadinstitute.org/gsea/msigdb/cards/BIOCARTA_MITOCHONDRIA_PATHWAY	CASP9	CASP8	CASP7	BCL2	BID	BIK	BCL2L1	BIRC2	APAF1	BAX	BIRC3	CASP6	CASP3	DFFA	DIABLO	CYCS	DFFB	ENDOG
BIOCARTA_STEM_PATHWAY	http://www.broadinstitute.org/gsea/msigdb/cards/BIOCARTA_STEM_PATHWAY	CSF2	CD4	CSF1	EPO	IL3	IL7	CD8A	CSF3	IL4	IL5	IL9	IL6	IL8	IL11	IL2
BIOCARTA_RELA_PATHWAY	http://www.broadinstitute.org/gsea/msigdb/cards/BIOCARTA_RELA_PATHWAY	IKBKG	CHUK	EP300	RELA	TNF	IKBKB	TNFRSF1B	HDAC3	TNFRSF1A	TRAF6	FADD	CREBBP	RIPK1	NFKB1	NFKBIA	TRADD
BIOCARTA_COMP_PATHWAY	http://www.broadinstitute.org/gsea/msigdb/cards/BIOCARTA_COMP_PATHWAY	MASP1	C9	C2	C1S	C6	C5	C1QB	CFD	C1QA	C1QC	MBL2	MASP2	C8A	C7	CFB
BIOCARTA_HDAC_PATHWAY	http://www.broadinstitute.org/gsea/msigdb/cards/BIOCARTA_HDAC_PATHWAY	MEF2C	MEF2D	CALM2	CAMK1G	MAPK14	MEF2A	CALM1	IGF1	PPP3CC	HDAC5	IGF1R	INS	MYOD1	CABIN1	MAP2K6	AKT1	PPP3CB	PPP3CA	PIK3CA	YWHAH	CALM3	INSR	CAMK1	NFATC2	MAPK7	NFATC1	PIK3CG	PIK3R1
BIOCARTA_CYTOKINE_PATHWAY	http://www.broadinstitute.org/gsea/msigdb/cards/BIOCARTA_CYTOKINE_PATHWAY	IL12B	LTA	IL13	IL3	IL12A	IL17A	IL18	TNF	IL16	IL1A	IL15	IFNG	IFNB1	IFNA1	IL4	IL5	IL10	IL9	IL6	IL8	IL2
BIOCARTA_CDMAC_PATHWAY	http://www.broadinstitute.org/gsea/msigdb/cards/BIOCARTA_CDMAC_PATHWAY	JUN	HRAS	PLCB1	RAF1	PRKCA	RELA	MAP2K1	TNF	CUZD1	MAPK3	NFKB1	FOS	NFKBIA	MYC	MAPK1
BIOCARTA_HCMV_PATHWAY	http://www.broadinstitute.org/gsea/msigdb/cards/BIOCARTA_HCMV_PATHWAY	MAP2K2	MAPK14	MAP3K1	RELA	MAP2K1	RB1	CREB1	MAP2K6	SP1	AKT1	PIK3CA	MAPK3	NFKB1	PIK3CG	PIK3R1	MAPK1
BIOCARTA_NO2IL12_PATHWAY	http://www.broadinstitute.org/gsea/msigdb/cards/BIOCARTA_NO2IL12_PATHWAY	IL12RB1	CD4	IL12B	IL12RB2	STAT4	IL12A	CD2	CD3D	CD3E	TYK2	CD3G	JAK2	IFNG	CD247	CXCR3
BIOCARTA_INFLAM_PATHWAY	http://www.broadinstitute.org/gsea/msigdb/cards/BIOCARTA_INFLAM_PATHWAY	CSF2	CD4	CSF1	LTA	IL3	TNF	IL15	TGFB2	TGFB1	IFNG	IFNB1	IFNA1	CSF3	TGFB3	IL2	IL8	IL12B	IL13	PDGFA	IL12A	IL7	IL1A	IL4	IL5	IL10	IL6	HLA-DRB1	IL11	HLA-DRA
BIOCARTA_TID_PATHWAY	http://www.broadinstitute.org/gsea/msigdb/cards/BIOCARTA_TID_PATHWAY	HSPA1A	RELA	TNF	IKBKB	RB1	TNFRSF1B	DNAJA3	IFNGR2	WT1	TP53	TNFRSF1A	JAK2	TAX1BP3	USH1C	LIN7A	IFNG	IFNGR1	NFKB1	NFKBIA
BIOCARTA_ALK_PATHWAY	http://www.broadinstitute.org/gsea/msigdb/cards/BIOCARTA_ALK_PATHWAY	MEF2C	WNT1	NPPB	NPPA	NOG	GSK3B	GATA4	CTNNB1	TGFB2	CHRD	MYL2	TGFB1	FZD1	ATF2	SMAD5	TGFBR3	TGFBR2	TGFBR1	NKX2-5	TGFB3	SMAD6	BMPR2	BMPR1A	ACVR1	RFC1	BMP4	APC	BMP2	MAP3K7	BMP7	DVL1	BMP5	BMP10	AXIN1	SMAD4	SMAD1
BIOCARTA_SPPA_PATHWAY	http://www.broadinstitute.org/gsea/msigdb/cards/BIOCARTA_SPPA_PATHWAY	SRC	HRAS	PTK2	F2	PLCB1	RAF1	F2R	PLA2G4A	PRKCA	PTGS1	MAP2K1	GNAI1	GNGT1	ITGB1	GNB1	SYK	TBXAS1	MAPK3	MAPK1
BIOCARTA_CELLCYCLE_PATHWAY	http://www.broadinstitute.org/gsea/msigdb/cards/BIOCARTA_CELLCYCLE_PATHWAY	CCND1	E2F1	TFDP1	CDK2	CDKN2A	CDK4	RB1	CDKN1B	CDKN1A	CDKN2D	CCNA1	CDKN2B	CDK6	CDKN2C	CDK7	CDC25A	RBL1	CCND2	CCNB1	CCNE1	CCNH	CCND3
BIOCARTA_LAIR_PATHWAY	http://www.broadinstitute.org/gsea/msigdb/cards/BIOCARTA_LAIR_PATHWAY	TNF	KNG1	IL1A	ITGAL	ICAM1	VCAM1	SELP	C6	ITGA4	SELPLG	ITGB1	C5	ITGB2	C7	IL6	IL8
BIOCARTA_ETS_PATHWAY	http://www.broadinstitute.org/gsea/msigdb/cards/BIOCARTA_ETS_PATHWAY	JUN	CSF1R	NCOR2	HRAS	CSF1	SIN3A	E2F1	DDX20	E2F4	HDAC5	SIN3B	RBL2	ETS1	HDAC2	RBL1	ETS2	FOS	ETV3
BIOCARTA_CARDIACEGF_PATHWAY	http://www.broadinstitute.org/gsea/msigdb/cards/BIOCARTA_CARDIACEGF_PATHWAY	JUN	EDNRB	HRAS	EGFR	PRKCA	RELA	ADAM12	EGF	EDN1	EDNRA	AGT	PLCG1	RHOA	AGTR1	FOS	NFKB1	MYC
BIOCARTA_GSK3_PATHWAY	http://www.broadinstitute.org/gsea/msigdb/cards/BIOCARTA_GSK3_PATHWAY	WNT1	TIRAP	RELA	GSK3B	EIF2AK2	CTNNB1	GNAI1	GJA1	MYD88	FZD1	LBP	TOLLIP	PPP2CA	LEF1	IRAK1	CCND1	APC	PDPK1	LY96	DVL1	AKT1	PIK3CA	CD14	TLR4	AXIN1	NFKB1	PIK3R1
BIOCARTA_FCER1_PATHWAY	http://www.broadinstitute.org/gsea/msigdb/cards/BIOCARTA_FCER1_PATHWAY	JUN	HRAS	MAPK8	CALM2	NFATC4	RAF1	SHC1	ELK1	CALM1	NFATC3	PAK2	PPP3CC	MAP2K4	SYK	FCER1G	FCER1A	BTK	PLA2G4A	MAP3K1	MAP2K1	VAV1	MAP2K7	PPP3CB	PPP3CA	PIK3CA	PLCG1	GRB2	MAPK3	CALM3	NFATC2	FOS	NFATC1	PIK3CG	LYN	PIK3R1	SOS1	MAPK1
BIOCARTA_RACCYCD_PATHWAY	http://www.broadinstitute.org/gsea/msigdb/cards/BIOCARTA_RACCYCD_PATHWAY	IKBKG	HRAS	E2F1	CHUK	RAF1	TFDP1	RELA	CDKN1B	CDKN1A	RHOA	CCND1	CDK2	IKBKB	CDK4	PAK1	RB1	AKT1	PIK3CA	CDK6	MAPK3	NFKB1	CCNE1	NFKBIA	PIK3R1	RAC1	MAPK1
BIOCARTA_ACH_PATHWAY	http://www.broadinstitute.org/gsea/msigdb/cards/BIOCARTA_ACH_PATHWAY	SRC	PTK2	TERT	CHRNG	RAPSN	AKT1	PIK3CA	MUSK	FASLG	CHRNB1	YWHAH	BAD	PTK2B	PIK3CG	PIK3R1
BIOCARTA_P53HYPOXIA_PATHWAY	http://www.broadinstitute.org/gsea/msigdb/cards/BIOCARTA_P53HYPOXIA_PATHWAY	MAPK8	CSNK1D	ABCB1	CSNK1A1	EP300	HSPA1A	BAX	HIF1A	HIC1	MDM2	TAF1	CDKN1A	AKT1	TP53	NQO1	FHL2	GADD45A	HSP90AA1	IGFBP3	ATM	RPA1	NFKBIB
BIOCARTA_NTHI_PATHWAY	http://www.broadinstitute.org/gsea/msigdb/cards/BIOCARTA_NTHI_PATHWAY	MAPK11	CHUK	MAPK14	EP300	RELA	NR3C1	TNF	IKBKB	MAP2K6	MAP3K7	DUSP1	MYD88	CREBBP	SMAD3	SMAD4	MAP3K14	TGFBR2	IL1B	TLR2	NFKB1	TGFBR1	NFKBIA	IL8
BIOCARTA_G2_PATHWAY	http://www.broadinstitute.org/gsea/msigdb/cards/BIOCARTA_G2_PATHWAY	YWHAQ	MYT1	CHEK2	EP300	BRCA1	CHEK1	WEE1	MDM2	CDKN1A	TP53	CDKN2D	CDC34	CDC25B	CDC25C	GADD45A	CDC25A	PLK1	ATR	ATM	YWHAH	CCNB1	PRKDC	RPS6KA1
BIOCARTA_IL12_PATHWAY	http://www.broadinstitute.org/gsea/msigdb/cards/BIOCARTA_IL12_PATHWAY	JUN	IL12RB1	IL12B	MAPK8	IL12RB2	STAT4	MAPK14	IL12A	IL18	CD3D	CD3E	TYK2	MAP2K6	CD3G	JAK2	IFNG	TRA@	CD247	IL18R1	CXCR3	ETV5
BIOCARTA_TOB1_PATHWAY	http://www.broadinstitute.org/gsea/msigdb/cards/BIOCARTA_TOB1_PATHWAY	TOB1	CD28	CD3D	CD3E	CD3G	TGFB2	TGFB1	TOB2	IFNG	TRA@	CD247	SMAD3	TGFBR3	IL4	SMAD4	TGFBR2	TGFBR1	IL2RA	TGFB3	IL2
BIOCARTA_FAS_PATHWAY	http://www.broadinstitute.org/gsea/msigdb/cards/BIOCARTA_FAS_PATHWAY	CASP10	JUN	PTPN13	CASP8	CASP7	MAPK8	RIPK2	PAK2	SPTAN1	LMNA	LMNB1	MAP2K4	FADD	CFLAR	LMNB2	MAP3K1	PAK1	RB1	CASP6	MAP3K7	CASP3	DAXX	FAS	DFFA	DFFB	FASLG	ARHGDIB	FAF1	PRKDC	PARP1
BIOCARTA_P38MAPK_PATHWAY	http://www.broadinstitute.org/gsea/msigdb/cards/BIOCARTA_P38MAPK_PATHWAY	MEF2C	MAX	MEF2D	HRAS	MAPK14	MAPKAPK5	MEF2A	STAT1	SHC1	ELK1	MAPKAPK2	HSPB1	HSPB2	TGFB2	MAP2K4	MKNK1	TGFB1	TRAF2	RIPK1	DDIT3	ATF2	TGFBR1	TRADD	RAPGEF2	HMGN1	TGFB3	MAP3K5	RPS6KA5	PLA2G4A	MAP3K1	MAP3K9	CREB1	MAP2K6	MAP3K7	DAXX	GRB2	RAC1	MYC	CDC42
BIOCARTA_G1_PATHWAY	http://www.broadinstitute.org/gsea/msigdb/cards/BIOCARTA_G1_PATHWAY	E2F1	TFDP1	GSK3B	CDKN2A	CDKN1B	CDKN1A	TGFB2	CCNA1	CDKN2B	TGFB1	TGFB3	CCND1	CDK2	CDK4	ABL1	RB1	SKP2	TP53	CDK6	CDC25A	ATM	ATR	HDAC1	SMAD3	SMAD4	CCNE1
BIOCARTA_TEL_PATHWAY	http://www.broadinstitute.org/gsea/msigdb/cards/BIOCARTA_TEL_PATHWAY	BCL2	TERT	TERF1	EGFR	PRKCA	TEP1	KRAS	RB1	AKT1	TP53	IGF1R	TNKS	HSP90AA1	PPP2CA	XRCC5	POLR2A	XRCC6	MYC
BIOCARTA_INTRINSIC_PATHWAY	http://www.broadinstitute.org/gsea/msigdb/cards/BIOCARTA_INTRINSIC_PATHWAY	F10	F9	F8	F2	COL4A1	F2R	COL4A2	COL4A3	COL4A4	KNG1	PROS1	FGG	PROC	KLKB1	FGA	SERPINC1	FGB	F12	COL4A6	SERPING1	F11	COL4A5	F5
BIOCARTA_IL17_PATHWAY	http://www.broadinstitute.org/gsea/msigdb/cards/BIOCARTA_IL17_PATHWAY	CD4	IL3	IL17A	CD58	CD2	CD3D	CD3E	CD8A	CD3G	CD34	KITLG	TRA@	CD247	CSF3	IL6	IL8
BIOCARTA_P53_PATHWAY	http://www.broadinstitute.org/gsea/msigdb/cards/BIOCARTA_P53_PATHWAY	CCND1	BCL2	E2F1	APAF1	BAX	CDK2	CDK4	MDM2	RB1	CDKN1A	TP53	GADD45A	ATM	TIMP3	PCNA	CCNE1
BIOCARTA_NKT_PATHWAY	http://www.broadinstitute.org/gsea/msigdb/cards/BIOCARTA_NKT_PATHWAY	CSF2	CD4	CD28	CCR2	CCR1	IFNGR2	TGFB2	TGFB1	CCL4	IFNG	IFNGR1	CXCR4	TGFB3	CXCR3	IL2	CD40LG	IL12RB1	IL12B	IL12RB2	IL12A	CCR3	CCR4	CCR7	IL4	IL4R	IL5	IL18R1
BIOCARTA_PML_PATHWAY	http://www.broadinstitute.org/gsea/msigdb/cards/BIOCARTA_PML_PATHWAY	HRAS	PAX3	PRAM1	TNF	RARA	PML	RB1	TNFRSF1B	TP53	TNFRSF1A	DAXX	FAS	FASLG	CREBBP	SUMO1	SP100	SIRT1
BIOCARTA_CTCF_PATHWAY	http://www.broadinstitute.org/gsea/msigdb/cards/BIOCARTA_CTCF_PATHWAY	PTEN	CDKN2A	MDM2	CDKN1B	CD79A	TP53	CD79B	TGFB2	PIK3CA	TGFB1	RPS6KB1	PPP2CA	SMAD5	TGFBR3	SMAD4	TGFBR2	TGFBR1	PIK3CG	PIK3R1	MYC	SMAD1	TGFB3
BIOCARTA_ATM_PATHWAY	http://www.broadinstitute.org/gsea/msigdb/cards/BIOCARTA_ATM_PATHWAY	JUN	CHEK2	MAPK8	MRE11A	BRCA1	NBN	RELA	CHEK1	MDM2	ABL1	CDKN1A	TP53	GADD45A	ATM	RAD51	TP73	RAD50	NFKB1	NFKBIA	RBBP8
BIOCARTA_WNT_PATHWAY	http://www.broadinstitute.org/gsea/msigdb/cards/BIOCARTA_WNT_PATHWAY	CSNK2A1	WNT1	CSNK1D	CSNK1A1	GSK3B	BTRC	WIF1	CTNNB1	FZD1	PPP2CA	CREBBP	LEF1	TLE1	CCND1	CTBP1	NLK	APC	MAP3K7	DVL1	PPARD	FRAT1	AXIN1	HDAC1	SMAD4	MYC
BIOCARTA_ARF_PATHWAY	http://www.broadinstitute.org/gsea/msigdb/cards/BIOCARTA_ARF_PATHWAY	TWIST1	E2F1	POLR1C	CDKN2A	MDM2	ABL1	RB1	TP53	POLR1D	PIK3CA	TBX2	POLR1A	POLR1B	PIK3CG	PIK3R1	RAC1	MYC
BIOCARTA_ATRBRCA_PATHWAY	http://www.broadinstitute.org/gsea/msigdb/cards/BIOCARTA_ATRBRCA_PATHWAY	CHEK2	TREX1	BRCA2	MRE11A	RAD17	NBN	BRCA1	RAD9A	FANCE	CHEK1	FANCG	TP53	HUS1	RAD1	ATR	ATM	RAD51	FANCF	RAD50	FANCC	FANCD2
