# Supplementary material for: Comprehensive analysis of β-catenin target genes in colorectal carcinoma cell lines with deregulated Wnt/β-catenin signaling
Source: BMC Genomics. 2014 Jan 28;15:74. doi: 10.1186/1471-2164-15-74 (PMC3909937; doi:10.1186/1471-2164-15-74)
Supplement: Additional file 4 — GSEA analysis using the Biocarta pathway database. This zipped file contains confirming data of the GSEA analysis. The names of the directories containing the files were composed of the term ‘GSEA’, the name of the cell line, e.g. DLD1, SW480, or LS174T, and the pathway database (Biocarta). Please use a web browser to view the files with the name ‘index.html’ in the corresponding directories to start exploring the data. [file 1471-2164-15-74-S4.zip › DLD1_Biocarta/gene_set_sizes.xls]

NAME	ORIGINAL SIZE	AFTER RESTRICTING TO DATASET	STATUS
BIOCARTA_RELA_PATHWAY	16	16
BIOCARTA_NO1_PATHWAY	33	28
BIOCARTA_CSK_PATHWAY	24	22
BIOCARTA_SRCRPTP_PATHWAY	11		Rejected!
BIOCARTA_AMI_PATHWAY	20	19
BIOCARTA_GRANULOCYTES_PATHWAY	14		Rejected!
BIOCARTA_LYM_PATHWAY	11		Rejected!
BIOCARTA_ARAP_PATHWAY	18		Rejected!
BIOCARTA_AGR_PATHWAY	36	35
BIOCARTA_AKAP95_PATHWAY	12		Rejected!
BIOCARTA_AKT_PATHWAY	22	19
BIOCARTA_ALK_PATHWAY	37	36
BIOCARTA_AT1R_PATHWAY	36	31
BIOCARTA_ACE2_PATHWAY	13		Rejected!
BIOCARTA_ASBCELL_PATHWAY	12		Rejected!
BIOCARTA_DNAFRAGMENT_PATHWAY	10		Rejected!
BIOCARTA_CHEMICAL_PATHWAY	22	21
BIOCARTA_SPPA_PATHWAY	22	19
BIOCARTA_ATM_PATHWAY	20	20
BIOCARTA_AGPCR_PATHWAY	13		Rejected!
BIOCARTA_BCELLSURVIVAL_PATHWAY	16		Rejected!
BIOCARTA_BLYMPHOCYTE_PATHWAY	11		Rejected!
BIOCARTA_BCR_PATHWAY	37	33
BIOCARTA_BIOPEPTIDES_PATHWAY	45	41
BIOCARTA_NEUROTRANSMITTERS_PATHWAY	6		Rejected!
BIOCARTA_RANKL_PATHWAY	14		Rejected!
BIOCARTA_CACAM_PATHWAY	16		Rejected!
BIOCARTA_CDMAC_PATHWAY	16	15
BIOCARTA_CARM_ER_PATHWAY	35	32
BIOCARTA_CASPASE_PATHWAY	23	22
BIOCARTA_CBL_PATHWAY	13		Rejected!
BIOCARTA_CCR3_PATHWAY	23	22
BIOCARTA_CD40_PATHWAY	15	15
BIOCARTA_MCM_PATHWAY	18		Rejected!
BIOCARTA_G1_PATHWAY	28	26
BIOCARTA_G2_PATHWAY	24	23
BIOCARTA_CELL2CELL_PATHWAY	14		Rejected!
BIOCARTA_LAIR_PATHWAY	17	16
BIOCARTA_CERAMIDE_PATHWAY	22	21
BIOCARTA_TID_PATHWAY	19	19
BIOCARTA_CLASSIC_PATHWAY	14		Rejected!
BIOCARTA_COMP_PATHWAY	19	15
BIOCARTA_VDR_PATHWAY	12		Rejected!
BIOCARTA_HDAC_PATHWAY	32	28
BIOCARTA_GCR_PATHWAY	22	19
BIOCARTA_CTCF_PATHWAY	23	22
BIOCARTA_CTL_PATHWAY	15		Rejected!
BIOCARTA_CXCR4_PATHWAY	24	23
BIOCARTA_CELLCYCLE_PATHWAY	23	22
BIOCARTA_CFTR_PATHWAY	12		Rejected!
BIOCARTA_CYTOKINE_PATHWAY	22	21
BIOCARTA_INFLAM_PATHWAY	29	29
BIOCARTA_D4GDI_PATHWAY	13		Rejected!
BIOCARTA_DC_PATHWAY	22	22
BIOCARTA_P35ALZHEIMERS_PATHWAY	11		Rejected!
BIOCARTA_RNA_PATHWAY	10		Rejected!
BIOCARTA_MTA3_PATHWAY	19		Rejected!
BIOCARTA_SKP2E2F_PATHWAY	10		Rejected!
BIOCARTA_CALCINEURIN_PATHWAY	21	17
BIOCARTA_EGF_PATHWAY	31	30
BIOCARTA_ETC_PATHWAY	12		Rejected!
BIOCARTA_NDKDYNAMIN_PATHWAY	21	17
BIOCARTA_EPHA4_PATHWAY	10		Rejected!
BIOCARTA_EPO_PATHWAY	19	19
BIOCARTA_ECM_PATHWAY	24	23
BIOCARTA_ERK_PATHWAY	28	27
BIOCARTA_ERYTH_PATHWAY	15		Rejected!
BIOCARTA_EPONFKB_PATHWAY	11		Rejected!
BIOCARTA_EIF_PATHWAY	16		Rejected!
BIOCARTA_EXTRINSIC_PATHWAY	13		Rejected!
BIOCARTA_FAS_PATHWAY	30	30
BIOCARTA_FCER1_PATHWAY	41	37
BIOCARTA_FEEDER_PATHWAY	9		Rejected!
BIOCARTA_FIBRINOLYSIS_PATHWAY	12		Rejected!
BIOCARTA_FMLP_PATHWAY	39	34
BIOCARTA_FREE_PATHWAY	10		Rejected!
BIOCARTA_GABA_PATHWAY	10		Rejected!
BIOCARTA_GATA3_PATHWAY	16		Rejected!
BIOCARTA_GLYCOLYSIS_PATHWAY	10		Rejected!
BIOCARTA_SET_PATHWAY	11		Rejected!
BIOCARTA_GH_PATHWAY	28	26
BIOCARTA_AHSP_PATHWAY	13		Rejected!
BIOCARTA_TCAPOPTOSIS_PATHWAY	11		Rejected!
BIOCARTA_HIVNEF_PATHWAY	58	55
BIOCARTA_SALMONELLA_PATHWAY	13		Rejected!
BIOCARTA_MPR_PATHWAY	34	31
BIOCARTA_HCMV_PATHWAY	17	16
BIOCARTA_P53HYPOXIA_PATHWAY	23	22
BIOCARTA_HIF_PATHWAY	15		Rejected!
BIOCARTA_IGF1_PATHWAY	21	21
BIOCARTA_IL17_PATHWAY	17	16
BIOCARTA_IL2_PATHWAY	22	22
BIOCARTA_IL3_PATHWAY	15	15
BIOCARTA_IL4_PATHWAY	11		Rejected!
BIOCARTA_IL5_PATHWAY	10		Rejected!
BIOCARTA_IL6_PATHWAY	22	22
BIOCARTA_IL10_PATHWAY	17	17
BIOCARTA_IL12_PATHWAY	23	21
BIOCARTA_IL2RB_PATHWAY	38	38
BIOCARTA_IL22BP_PATHWAY	16	16
BIOCARTA_IL7_PATHWAY	17	17
BIOCARTA_GSK3_PATHWAY	27	27
BIOCARTA_DEATH_PATHWAY	33	32
BIOCARTA_RACCYCD_PATHWAY	26	26
BIOCARTA_GLEEVEC_PATHWAY	23	23
BIOCARTA_INSULIN_PATHWAY	22	22
BIOCARTA_INTEGRIN_PATHWAY	38	37
BIOCARTA_INTRINSIC_PATHWAY	23	23
BIOCARTA_KERATINOCYTE_PATHWAY	46	44
BIOCARTA_TCRA_PATHWAY	13		Rejected!
BIOCARTA_LECTIN_PATHWAY	12		Rejected!
BIOCARTA_PYK2_PATHWAY	31	26
BIOCARTA_EGFR_SMRTE_PATHWAY	11		Rejected!
BIOCARTA_MAPK_PATHWAY	87	85
BIOCARTA_MCALPAIN_PATHWAY	25	22
BIOCARTA_PPARA_PATHWAY	58	52
BIOCARTA_ETS_PATHWAY	18	18
BIOCARTA_MONOCYTE_PATHWAY	11		Rejected!
BIOCARTA_MTOR_PATHWAY	23	21
BIOCARTA_IGF1R_PATHWAY	23	22
BIOCARTA_PITX2_PATHWAY	15		Rejected!
BIOCARTA_NGF_PATHWAY	18	17
BIOCARTA_VIP_PATHWAY	29	25
BIOCARTA_NFAT_PATHWAY	56	52
BIOCARTA_NTHI_PATHWAY	24	23
BIOCARTA_NFKB_PATHWAY	23	22
BIOCARTA_NOS1_PATHWAY	24	19
BIOCARTA_NO2IL12_PATHWAY	17	15
BIOCARTA_RARRXR_PATHWAY	15		Rejected!
BIOCARTA_NUCLEARRS_PATHWAY	15		Rejected!
BIOCARTA_ARENRF2_PATHWAY	13		Rejected!
BIOCARTA_P38MAPK_PATHWAY	40	39
BIOCARTA_P53_PATHWAY	16	16
BIOCARTA_PDGF_PATHWAY	32	31
BIOCARTA_CCR5_PATHWAY	20	15
BIOCARTA_PTDINS_PATHWAY	23	23
BIOCARTA_PLCE_PATHWAY	12		Rejected!
BIOCARTA_EDG1_PATHWAY	27	24
BIOCARTA_CDK5_PATHWAY	11		Rejected!
BIOCARTA_MYOSIN_PATHWAY	31	30
BIOCARTA_PLATELETAPP_PATHWAY	14		Rejected!
BIOCARTA_PS1_PATHWAY	14		Rejected!
BIOCARTA_PROTEASOME_PATHWAY	28	26
BIOCARTA_AKAPCENTROSOME_PATHWAY	15		Rejected!
BIOCARTA_PTEN_PATHWAY	18	17
BIOCARTA_RAB_PATHWAY	12		Rejected!
BIOCARTA_RAC1_PATHWAY	23	23
BIOCARTA_RAS_PATHWAY	23	22
BIOCARTA_NKCELLS_PATHWAY	20	17
BIOCARTA_RB_PATHWAY	13		Rejected!
BIOCARTA_CHREBP2_PATHWAY	42	41
BIOCARTA_BAD_PATHWAY	26	25
BIOCARTA_CK1_PATHWAY	17	16
BIOCARTA_EIF2_PATHWAY	11		Rejected!
BIOCARTA_EIF4_PATHWAY	24	22
BIOCARTA_STEM_PATHWAY	15	15
BIOCARTA_P27_PATHWAY	13		Rejected!
BIOCARTA_PGC1A_PATHWAY	26	22
BIOCARTA_PML_PATHWAY	17	17
BIOCARTA_DREAM_PATHWAY	14		Rejected!
BIOCARTA_LEPTIN_PATHWAY	11		Rejected!
BIOCARTA_RHO_PATHWAY	32	31
BIOCARTA_AKAP13_PATHWAY	12		Rejected!
BIOCARTA_ATRBRCA_PATHWAY	21	21
BIOCARTA_CARDIACEGF_PATHWAY	18	17
BIOCARTA_HER2_PATHWAY	22	22
BIOCARTA_ERK5_PATHWAY	18	17
BIOCARTA_MAL_PATHWAY	19	18
BIOCARTA_MEF2D_PATHWAY	23	18
BIOCARTA_MITOCHONDRIA_PATHWAY	21	18
BIOCARTA_ACH_PATHWAY	16	15
BIOCARTA_PARKIN_PATHWAY	13		Rejected!
BIOCARTA_CDC42RAC_PATHWAY	16	15
BIOCARTA_RANMS_PATHWAY	10		Rejected!
BIOCARTA_BARR_MAPK_PATHWAY	12		Rejected!
BIOCARTA_TOB1_PATHWAY	21	20
BIOCARTA_BARRESTIN_SRC_PATHWAY	15	15
BIOCARTA_NKT_PATHWAY	29	27
BIOCARTA_IL1R_PATHWAY	33	31
BIOCARTA_MET_PATHWAY	37	35
BIOCARTA_GPCR_PATHWAY	37	32
BIOCARTA_IGF1MTOR_PATHWAY	20	19
BIOCARTA_SODD_PATHWAY	10		Rejected!
BIOCARTA_SHH_PATHWAY	16	15
BIOCARTA_PTC1_PATHWAY	11		Rejected!
BIOCARTA_SPRY_PATHWAY	18	18
BIOCARTA_BARRESTIN_PATHWAY	10		Rejected!
BIOCARTA_STATHMIN_PATHWAY	19	17
BIOCARTA_HSP27_PATHWAY	15	15
BIOCARTA_TCR_PATHWAY	49	43
BIOCARTA_TCYTOTOXIC_PATHWAY	14		Rejected!
BIOCARTA_THELPER_PATHWAY	14		Rejected!
BIOCARTA_TALL1_PATHWAY	15	15
BIOCARTA_TEL_PATHWAY	18	18
BIOCARTA_TGFB_PATHWAY	19	18
BIOCARTA_TH1TH2_PATHWAY	19	19
BIOCARTA_41BB_PATHWAY	17	17
BIOCARTA_KREB_PATHWAY	8		Rejected!
BIOCARTA_CTLA4_PATHWAY	21	20
BIOCARTA_LONGEVITY_PATHWAY	15		Rejected!
BIOCARTA_SARS_PATHWAY	10		Rejected!
BIOCARTA_PAR1_PATHWAY	37	35
BIOCARTA_STRESS_PATHWAY	25	24
BIOCARTA_TNFR1_PATHWAY	29	29
BIOCARTA_TNFR2_PATHWAY	18	18
BIOCARTA_TOLL_PATHWAY	37	34
BIOCARTA_TPO_PATHWAY	24	23
BIOCARTA_CREB_PATHWAY	27	25
BIOCARTA_CARM1_PATHWAY	13		Rejected!
BIOCARTA_TFF_PATHWAY	21	21
BIOCARTA_TRKA_PATHWAY	12		Rejected!
BIOCARTA_ARF_PATHWAY	17	17
BIOCARTA_UCALPAIN_PATHWAY	18	16
BIOCARTA_VEGF_PATHWAY	29	27
BIOCARTA_VITCB_PATHWAY	11		Rejected!
BIOCARTA_WNT_PATHWAY	26	25
BIOCARTA_ACTINY_PATHWAY	20	19
