# Supplementary material for: Comprehensive analysis of β-catenin target genes in colorectal carcinoma cell lines with deregulated Wnt/β-catenin signaling
Source: BMC Genomics. 2014 Jan 28;15:74. doi: 10.1186/1471-2164-15-74 (PMC3909937; doi:10.1186/1471-2164-15-74)
Supplement: Additional file 4 — GSEA analysis using the Biocarta pathway database. This zipped file contains confirming data of the GSEA analysis. The names of the directories containing the files were composed of the term ‘GSEA’, the name of the cell line, e.g. DLD1, SW480, or LS174T, and the pathway database (Biocarta). Please use a web browser to view the files with the name ‘index.html’ in the corresponding directories to start exploring the data. [file 1471-2164-15-74-S4.zip › DLD1_Biocarta/gsea_report_for_b_1355836171296.xls]

NAME	GS<br> follow link to MSigDB	GS DETAILS	SIZE	ES	NES	NOM p-val	FDR q-val	FWER p-val	RANK AT MAX	LEADING EDGE
BIOCARTA_MCALPAIN_PATHWAY	BIOCARTA_MCALPAIN_PATHWAY	Details ...	22	-0.7057824	-2.001039	0.0	0.046758827	0.036	3865	tags=64%, list=20%, signal=79%
BIOCARTA_CREB_PATHWAY	BIOCARTA_CREB_PATHWAY	Details ...	25	-0.61708355	-1.8377911	0.0021978023	0.18077312	0.249	4579	tags=52%, list=23%, signal=68%
BIOCARTA_ECM_PATHWAY	BIOCARTA_ECM_PATHWAY	Details ...	23	-0.6595016	-1.8263716	0.0021459227	0.13294135	0.268	3876	tags=39%, list=20%, signal=49%
BIOCARTA_MPR_PATHWAY	BIOCARTA_MPR_PATHWAY	Details ...	31	-0.58300173	-1.807638	0.004310345	0.120846644	0.311	4064	tags=48%, list=21%, signal=61%
BIOCARTA_RHO_PATHWAY	BIOCARTA_RHO_PATHWAY	Details ...	31	-0.57683045	-1.7745221	0.0	0.13283503	0.405	4276	tags=42%, list=22%, signal=54%
BIOCARTA_IL10_PATHWAY	BIOCARTA_IL10_PATHWAY	Details ...	17	-0.6390696	-1.7116228	0.014675053	0.18470582	0.561	5348	tags=71%, list=27%, signal=97%
BIOCARTA_RAS_PATHWAY	BIOCARTA_RAS_PATHWAY	Details ...	22	-0.59007347	-1.6866643	0.012096774	0.19160521	0.637	2628	tags=32%, list=13%, signal=37%
BIOCARTA_IGF1R_PATHWAY	BIOCARTA_IGF1R_PATHWAY	Details ...	22	-0.60381514	-1.6596907	0.013071896	0.20310928	0.697	2094	tags=27%, list=11%, signal=31%
BIOCARTA_CDC42RAC_PATHWAY	BIOCARTA_CDC42RAC_PATHWAY	Details ...	15	-0.62960434	-1.6552045	0.027083334	0.18643138	0.714	6429	tags=87%, list=33%, signal=129%
BIOCARTA_IL3_PATHWAY	BIOCARTA_IL3_PATHWAY	Details ...	15	-0.65401447	-1.6468526	0.0148936175	0.17804071	0.729	6179	tags=73%, list=32%, signal=107%
BIOCARTA_EDG1_PATHWAY	BIOCARTA_EDG1_PATHWAY	Details ...	24	-0.5587951	-1.5871704	0.027484143	0.24637096	0.864	4579	tags=50%, list=23%, signal=65%
BIOCARTA_SPRY_PATHWAY	BIOCARTA_SPRY_PATHWAY	Details ...	18	-0.58550394	-1.553604	0.03837472	0.27750325	0.916	4073	tags=50%, list=21%, signal=63%
BIOCARTA_ACTINY_PATHWAY	BIOCARTA_ACTINY_PATHWAY	Details ...	19	-0.56551164	-1.5491564	0.043378994	0.26447752	0.919	6044	tags=79%, list=31%, signal=114%
BIOCARTA_CXCR4_PATHWAY	BIOCARTA_CXCR4_PATHWAY	Details ...	23	-0.5205442	-1.5390769	0.034246575	0.26254442	0.933	4250	tags=52%, list=22%, signal=67%
BIOCARTA_HER2_PATHWAY	BIOCARTA_HER2_PATHWAY	Details ...	22	-0.5306787	-1.5242035	0.041841004	0.26705945	0.943	5931	tags=59%, list=30%, signal=85%
BIOCARTA_BIOPEPTIDES_PATHWAY	BIOCARTA_BIOPEPTIDES_PATHWAY	Details ...	41	-0.45756596	-1.4757465	0.036637932	0.3315513	0.981	6119	tags=56%, list=31%, signal=81%
BIOCARTA_ERK5_PATHWAY	BIOCARTA_ERK5_PATHWAY	Details ...	17	-0.54432446	-1.4666648	0.1010989	0.32696444	0.986	4346	tags=53%, list=22%, signal=68%
BIOCARTA_NOS1_PATHWAY	BIOCARTA_NOS1_PATHWAY	Details ...	19	-0.5477985	-1.4567802	0.072463766	0.32755095	0.99	2225	tags=21%, list=11%, signal=24%
BIOCARTA_MET_PATHWAY	BIOCARTA_MET_PATHWAY	Details ...	35	-0.46762082	-1.4499559	0.07926829	0.32239473	0.994	6582	tags=63%, list=34%, signal=95%
BIOCARTA_STATHMIN_PATHWAY	BIOCARTA_STATHMIN_PATHWAY	Details ...	17	-0.5413153	-1.4337798	0.07939914	0.33333072	0.999	2515	tags=24%, list=13%, signal=27%
BIOCARTA_GCR_PATHWAY	BIOCARTA_GCR_PATHWAY		19	-0.5161178	-1.4242096	0.0990991	0.3316382	0.999	2955	tags=21%, list=15%, signal=25%
BIOCARTA_GPCR_PATHWAY	BIOCARTA_GPCR_PATHWAY		32	-0.45804578	-1.4014426	0.074152544	0.35554454	0.999	4250	tags=34%, list=22%, signal=44%
BIOCARTA_BAD_PATHWAY	BIOCARTA_BAD_PATHWAY		25	-0.4852763	-1.3966224	0.07494646	0.34635553	0.999	2094	tags=32%, list=11%, signal=36%
BIOCARTA_GH_PATHWAY	BIOCARTA_GH_PATHWAY		26	-0.47581068	-1.389715	0.09859155	0.34308222	1.0	4250	tags=46%, list=22%, signal=59%
BIOCARTA_PPARA_PATHWAY	BIOCARTA_PPARA_PATHWAY		52	-0.4100177	-1.3845527	0.07017544	0.33762547	1.0	2903	tags=27%, list=15%, signal=32%
BIOCARTA_CHREBP2_PATHWAY	BIOCARTA_CHREBP2_PATHWAY		41	-0.42022526	-1.3710282	0.078891255	0.3468435	1.0	3056	tags=24%, list=16%, signal=29%
BIOCARTA_AT1R_PATHWAY	BIOCARTA_AT1R_PATHWAY		31	-0.4467597	-1.3569932	0.09322034	0.35714683	1.0	5931	tags=68%, list=30%, signal=97%
BIOCARTA_IL22BP_PATHWAY	BIOCARTA_IL22BP_PATHWAY		16	-0.5104511	-1.335282	0.14592275	0.3821465	1.0	6076	tags=69%, list=31%, signal=100%
BIOCARTA_TPO_PATHWAY	BIOCARTA_TPO_PATHWAY		23	-0.46120042	-1.3156297	0.14989293	0.40490577	1.0	5931	tags=57%, list=30%, signal=81%
BIOCARTA_EGF_PATHWAY	BIOCARTA_EGF_PATHWAY		30	-0.42758647	-1.2884808	0.1663113	0.43913442	1.0	6076	tags=57%, list=31%, signal=82%
BIOCARTA_NO1_PATHWAY	BIOCARTA_NO1_PATHWAY		28	-0.4294946	-1.278978	0.13822894	0.44205445	1.0	2225	tags=21%, list=11%, signal=24%
BIOCARTA_DEATH_PATHWAY	BIOCARTA_DEATH_PATHWAY		32	-0.42200536	-1.2772123	0.1574642	0.43091914	1.0	4587	tags=47%, list=23%, signal=61%
BIOCARTA_PYK2_PATHWAY	BIOCARTA_PYK2_PATHWAY		26	-0.4314139	-1.2678856	0.16877638	0.43527144	1.0	5931	tags=62%, list=30%, signal=88%
BIOCARTA_MAL_PATHWAY	BIOCARTA_MAL_PATHWAY		18	-0.45236516	-1.2672459	0.16894977	0.42332298	1.0	6579	tags=67%, list=34%, signal=100%
BIOCARTA_INTEGRIN_PATHWAY	BIOCARTA_INTEGRIN_PATHWAY		37	-0.40089503	-1.2464553	0.16595745	0.44844872	1.0	6579	tags=62%, list=34%, signal=93%
BIOCARTA_CERAMIDE_PATHWAY	BIOCARTA_CERAMIDE_PATHWAY		21	-0.44848773	-1.2452382	0.19376393	0.4382198	1.0	1474	tags=19%, list=8%, signal=21%
BIOCARTA_UCALPAIN_PATHWAY	BIOCARTA_UCALPAIN_PATHWAY		16	-0.46074164	-1.2339582	0.22814499	0.44768083	1.0	5023	tags=56%, list=26%, signal=76%
BIOCARTA_CCR3_PATHWAY	BIOCARTA_CCR3_PATHWAY		22	-0.43229064	-1.2068989	0.21604939	0.48484337	1.0	6429	tags=77%, list=33%, signal=115%
BIOCARTA_PGC1A_PATHWAY	BIOCARTA_PGC1A_PATHWAY		22	-0.42060098	-1.1949152	0.23221758	0.49427626	1.0	3700	tags=41%, list=19%, signal=50%
BIOCARTA_NFKB_PATHWAY	BIOCARTA_NFKB_PATHWAY		22	-0.4205323	-1.1797637	0.2733189	0.5109949	1.0	1863	tags=23%, list=10%, signal=25%
BIOCARTA_SHH_PATHWAY	BIOCARTA_SHH_PATHWAY		15	-0.45347083	-1.1679668	0.2555066	0.5208917	1.0	1831	tags=20%, list=9%, signal=22%
BIOCARTA_RAC1_PATHWAY	BIOCARTA_RAC1_PATHWAY		23	-0.40148115	-1.1479654	0.27044025	0.5487494	1.0	828	tags=13%, list=4%, signal=14%
BIOCARTA_IL6_PATHWAY	BIOCARTA_IL6_PATHWAY		22	-0.41205046	-1.1471156	0.2815735	0.53775465	1.0	911	tags=14%, list=5%, signal=14%
BIOCARTA_IL1R_PATHWAY	BIOCARTA_IL1R_PATHWAY		31	-0.37004712	-1.1286823	0.2710084	0.56205153	1.0	1863	tags=19%, list=10%, signal=21%
BIOCARTA_CK1_PATHWAY	BIOCARTA_CK1_PATHWAY		16	-0.42425606	-1.115623	0.33624455	0.575044	1.0	32	tags=6%, list=0%, signal=6%
BIOCARTA_IL7_PATHWAY	BIOCARTA_IL7_PATHWAY		17	-0.42552778	-1.1147122	0.31196582	0.56419307	1.0	4061	tags=41%, list=21%, signal=52%
BIOCARTA_PDGF_PATHWAY	BIOCARTA_PDGF_PATHWAY		31	-0.36423856	-1.1095678	0.29299363	0.56203747	1.0	6076	tags=52%, list=31%, signal=75%
BIOCARTA_ERK_PATHWAY	BIOCARTA_ERK_PATHWAY		27	-0.37769353	-1.107996	0.3253493	0.55384153	1.0	4298	tags=41%, list=22%, signal=52%
BIOCARTA_MYOSIN_PATHWAY	BIOCARTA_MYOSIN_PATHWAY		30	-0.34851623	-1.066837	0.35281837	0.62146676	1.0	991	tags=10%, list=5%, signal=11%
BIOCARTA_GLEEVEC_PATHWAY	BIOCARTA_GLEEVEC_PATHWAY		23	-0.37635413	-1.0601052	0.36842105	0.6222602	1.0	1957	tags=22%, list=10%, signal=24%
BIOCARTA_VIP_PATHWAY	BIOCARTA_VIP_PATHWAY		25	-0.35555172	-1.0580171	0.37844038	0.61419576	1.0	2274	tags=24%, list=12%, signal=27%
BIOCARTA_NFAT_PATHWAY	BIOCARTA_NFAT_PATHWAY		52	-0.31199026	-1.0502034	0.3592437	0.6176764	1.0	3874	tags=25%, list=20%, signal=31%
BIOCARTA_MEF2D_PATHWAY	BIOCARTA_MEF2D_PATHWAY		18	-0.38957766	-1.049317	0.36607143	0.607796	1.0	4250	tags=39%, list=22%, signal=50%
BIOCARTA_TFF_PATHWAY	BIOCARTA_TFF_PATHWAY		21	-0.37996784	-1.044146	0.37149027	0.60575604	1.0	4073	tags=43%, list=21%, signal=54%
BIOCARTA_CSK_PATHWAY	BIOCARTA_CSK_PATHWAY		22	-0.36279935	-1.0282906	0.43176734	0.62615603	1.0	32	tags=5%, list=0%, signal=5%
BIOCARTA_PTEN_PATHWAY	BIOCARTA_PTEN_PATHWAY		17	-0.38626364	-1.0267962	0.42608696	0.6182262	1.0	5832	tags=65%, list=30%, signal=92%
BIOCARTA_AKT_PATHWAY	BIOCARTA_AKT_PATHWAY		19	-0.374338	-1.0208162	0.42061856	0.61855483	1.0	4440	tags=37%, list=23%, signal=48%
BIOCARTA_EPO_PATHWAY	BIOCARTA_EPO_PATHWAY		19	-0.36687687	-1.011395	0.44957983	0.6271779	1.0	5931	tags=47%, list=30%, signal=68%
BIOCARTA_CALCINEURIN_PATHWAY	BIOCARTA_CALCINEURIN_PATHWAY		17	-0.37151948	-1.007438	0.42672414	0.6249974	1.0	4250	tags=35%, list=22%, signal=45%
BIOCARTA_NKCELLS_PATHWAY	BIOCARTA_NKCELLS_PATHWAY		17	-0.36716902	-0.9935626	0.46008402	0.6414257	1.0	5023	tags=53%, list=26%, signal=71%
BIOCARTA_TGFB_PATHWAY	BIOCARTA_TGFB_PATHWAY		18	-0.37109402	-0.9924173	0.46551725	0.63327014	1.0	2126	tags=22%, list=11%, signal=25%
BIOCARTA_EIF4_PATHWAY	BIOCARTA_EIF4_PATHWAY		22	-0.33395404	-0.9633722	0.48051947	0.6765191	1.0	4250	tags=36%, list=22%, signal=46%
BIOCARTA_41BB_PATHWAY	BIOCARTA_41BB_PATHWAY		17	-0.36121082	-0.9561004	0.5337553	0.67888695	1.0	4440	tags=41%, list=23%, signal=53%
BIOCARTA_KERATINOCYTE_PATHWAY	BIOCARTA_KERATINOCYTE_PATHWAY		44	-0.28998017	-0.93472993	0.5402062	0.7076651	1.0	1901	tags=18%, list=10%, signal=20%
BIOCARTA_IL2RB_PATHWAY	BIOCARTA_IL2RB_PATHWAY		38	-0.29316908	-0.9325059	0.5491453	0.70113206	1.0	4073	tags=34%, list=21%, signal=43%
BIOCARTA_NDKDYNAMIN_PATHWAY	BIOCARTA_NDKDYNAMIN_PATHWAY		17	-0.33352643	-0.87686235	0.61507934	0.7979721	1.0	4007	tags=35%, list=20%, signal=44%
BIOCARTA_MAPK_PATHWAY	BIOCARTA_MAPK_PATHWAY		85	-0.23236129	-0.86048144	0.7414141	0.8176096	1.0	4676	tags=34%, list=24%, signal=45%
BIOCARTA_CHEMICAL_PATHWAY	BIOCARTA_CHEMICAL_PATHWAY		21	-0.30189002	-0.841006	0.6659619	0.8440584	1.0	4676	tags=38%, list=24%, signal=50%
BIOCARTA_BARRESTIN_SRC_PATHWAY	BIOCARTA_BARRESTIN_SRC_PATHWAY		15	-0.31876042	-0.8170316	0.6858316	0.87521344	1.0	6579	tags=67%, list=34%, signal=100%
BIOCARTA_AMI_PATHWAY	BIOCARTA_AMI_PATHWAY		19	-0.29613477	-0.7996963	0.7045952	0.8934193	1.0	2840	tags=26%, list=15%, signal=31%
BIOCARTA_INSULIN_PATHWAY	BIOCARTA_INSULIN_PATHWAY		22	-0.2850754	-0.7933172	0.73903507	0.89169806	1.0	4073	tags=23%, list=21%, signal=29%
BIOCARTA_PROTEASOME_PATHWAY	BIOCARTA_PROTEASOME_PATHWAY		26	-0.26757464	-0.7677558	0.7978947	0.9215302	1.0	14332	tags=100%, list=73%, signal=374%
BIOCARTA_AGR_PATHWAY	BIOCARTA_AGR_PATHWAY		35	-0.24683988	-0.760122	0.82	0.921396	1.0	5039	tags=46%, list=26%, signal=61%
BIOCARTA_PTDINS_PATHWAY	BIOCARTA_PTDINS_PATHWAY		23	-0.26653832	-0.75952375	0.794926	0.9096288	1.0	5641	tags=39%, list=29%, signal=55%
BIOCARTA_IL2_PATHWAY	BIOCARTA_IL2_PATHWAY		22	-0.26467255	-0.7451936	0.828125	0.91811407	1.0	4073	tags=32%, list=21%, signal=40%
BIOCARTA_HIVNEF_PATHWAY	BIOCARTA_HIVNEF_PATHWAY		55	-0.21885136	-0.73604125	0.9154334	0.91891056	1.0	4003	tags=27%, list=20%, signal=34%
BIOCARTA_TOLL_PATHWAY	BIOCARTA_TOLL_PATHWAY		34	-0.23101062	-0.7028363	0.91231734	0.9492048	1.0	1863	tags=15%, list=10%, signal=16%
BIOCARTA_CCR5_PATHWAY	BIOCARTA_CCR5_PATHWAY		15	-0.24993098	-0.6445495	0.9144737	0.9963785	1.0	2333	tags=20%, list=12%, signal=23%
BIOCARTA_FMLP_PATHWAY	BIOCARTA_FMLP_PATHWAY		34	-0.19790626	-0.6174493	0.97639483	1.0	1.0	3971	tags=26%, list=20%, signal=33%
BIOCARTA_CD40_PATHWAY	BIOCARTA_CD40_PATHWAY		15	-0.2349201	-0.6034171	0.9072848	0.9998709	1.0	4440	tags=27%, list=23%, signal=34%
BIOCARTA_TALL1_PATHWAY	BIOCARTA_TALL1_PATHWAY		15	-0.23705016	-0.5956069	0.9413043	0.992151	1.0	2173	tags=13%, list=11%, signal=15%
BIOCARTA_IGF1_PATHWAY	BIOCARTA_IGF1_PATHWAY		21	-0.20600484	-0.5891507	0.9505376	0.9834069	1.0	4073	tags=19%, list=21%, signal=24%
BIOCARTA_CARM_ER_PATHWAY	BIOCARTA_CARM_ER_PATHWAY		32	-0.19174668	-0.58042	0.97374177	0.9757357	1.0	166	tags=3%, list=1%, signal=3%
BIOCARTA_MTOR_PATHWAY	BIOCARTA_MTOR_PATHWAY		21	-0.20045593	-0.5572082	0.970339	0.9737368	1.0	2909	tags=19%, list=15%, signal=22%
