# Supplementary material for: Comprehensive analysis of β-catenin target genes in colorectal carcinoma cell lines with deregulated Wnt/β-catenin signaling
Source: BMC Genomics. 2014 Jan 28;15:74. doi: 10.1186/1471-2164-15-74 (PMC3909937; doi:10.1186/1471-2164-15-74)
Supplement: Additional file 4 — GSEA analysis using the Biocarta pathway database. This zipped file contains confirming data of the GSEA analysis. The names of the directories containing the files were composed of the term ‘GSEA’, the name of the cell line, e.g. DLD1, SW480, or LS174T, and the pathway database (Biocarta). Please use a web browser to view the files with the name ‘index.html’ in the corresponding directories to start exploring the data. [file 1471-2164-15-74-S4.zip › DLD1_Biocarta/gsea_report_for_bg_1355836171296.xls]

NAME	GS<br> follow link to MSigDB	GS DETAILS	SIZE	ES	NES	NOM p-val	FDR q-val	FWER p-val	RANK AT MAX	LEADING EDGE
BIOCARTA_ATRBRCA_PATHWAY	BIOCARTA_ATRBRCA_PATHWAY	Details ...	21	0.69224596	1.9589301	0.0018621974	0.0219887	0.03	4225	tags=67%, list=22%, signal=85%
BIOCARTA_ARF_PATHWAY	BIOCARTA_ARF_PATHWAY	Details ...	17	0.614828	1.6674529	0.0074626864	0.26704338	0.531	2635	tags=41%, list=13%, signal=48%
BIOCARTA_WNT_PATHWAY	BIOCARTA_WNT_PATHWAY	Details ...	25	0.529371	1.5516155	0.024528302	0.49469328	0.869	109	tags=12%, list=1%, signal=12%
BIOCARTA_ATM_PATHWAY	BIOCARTA_ATM_PATHWAY	Details ...	20	0.5665913	1.5347906	0.041516244	0.42416486	0.905	2676	tags=40%, list=14%, signal=46%
BIOCARTA_CTCF_PATHWAY	BIOCARTA_CTCF_PATHWAY	Details ...	22	0.5192487	1.455062	0.045725647	0.6001818	0.986	2589	tags=27%, list=13%, signal=31%
BIOCARTA_PML_PATHWAY	BIOCARTA_PML_PATHWAY	Details ...	17	0.5454654	1.441074	0.067736186	0.54890925	0.99	2470	tags=29%, list=13%, signal=34%
BIOCARTA_NKT_PATHWAY	BIOCARTA_NKT_PATHWAY	Details ...	27	0.46865946	1.413266	0.060661763	0.5640423	0.994	1587	tags=19%, list=8%, signal=20%
BIOCARTA_P53_PATHWAY	BIOCARTA_P53_PATHWAY	Details ...	16	0.54644734	1.4121592	0.06563707	0.49669474	0.994	2635	tags=38%, list=13%, signal=43%
BIOCARTA_IL17_PATHWAY	BIOCARTA_IL17_PATHWAY	Details ...	16	0.5247391	1.373807	0.10363636	0.5506452	0.997	2097	tags=25%, list=11%, signal=28%
BIOCARTA_INTRINSIC_PATHWAY	BIOCARTA_INTRINSIC_PATHWAY	Details ...	23	0.479825	1.3697652	0.08678501	0.5072242	0.998	3525	tags=43%, list=18%, signal=53%
BIOCARTA_TEL_PATHWAY	BIOCARTA_TEL_PATHWAY	Details ...	18	0.50138456	1.3696516	0.09280303	0.46117923	0.998	2121	tags=22%, list=11%, signal=25%
BIOCARTA_G1_PATHWAY	BIOCARTA_G1_PATHWAY	Details ...	26	0.45084462	1.3295119	0.11923077	0.53279746	0.999	2660	tags=42%, list=14%, signal=49%
BIOCARTA_P38MAPK_PATHWAY	BIOCARTA_P38MAPK_PATHWAY	Details ...	39	0.4092563	1.3157235	0.08565737	0.52764386	1.0	171	tags=10%, list=1%, signal=10%
BIOCARTA_FAS_PATHWAY	BIOCARTA_FAS_PATHWAY	Details ...	30	0.42353126	1.298548	0.1484375	0.536249	1.0	5201	tags=43%, list=27%, signal=59%
BIOCARTA_TOB1_PATHWAY	BIOCARTA_TOB1_PATHWAY	Details ...	20	0.46548906	1.2701762	0.17636022	0.575677	1.0	2589	tags=30%, list=13%, signal=35%
BIOCARTA_IL12_PATHWAY	BIOCARTA_IL12_PATHWAY	Details ...	21	0.43940693	1.2332451	0.19136961	0.6433107	1.0	3692	tags=33%, list=19%, signal=41%
BIOCARTA_G2_PATHWAY	BIOCARTA_G2_PATHWAY	Details ...	23	0.42460865	1.2229109	0.20185184	0.63484097	1.0	3456	tags=35%, list=18%, signal=42%
BIOCARTA_NTHI_PATHWAY	BIOCARTA_NTHI_PATHWAY	Details ...	23	0.4170794	1.1922178	0.2215909	0.6861586	1.0	2589	tags=17%, list=13%, signal=20%
BIOCARTA_P53HYPOXIA_PATHWAY	BIOCARTA_P53HYPOXIA_PATHWAY	Details ...	22	0.4152237	1.1804098	0.243083	0.68088555	1.0	877	tags=14%, list=4%, signal=14%
BIOCARTA_ACH_PATHWAY	BIOCARTA_ACH_PATHWAY	Details ...	15	0.44800448	1.1354927	0.32457787	0.7760151	1.0	806	tags=20%, list=4%, signal=21%
BIOCARTA_RACCYCD_PATHWAY	BIOCARTA_RACCYCD_PATHWAY		26	0.3568422	1.0584279	0.37258688	0.97638494	1.0	1250	tags=15%, list=6%, signal=16%
BIOCARTA_FCER1_PATHWAY	BIOCARTA_FCER1_PATHWAY		37	0.33015138	1.0541496	0.38358778	0.9455223	1.0	3873	tags=24%, list=20%, signal=30%
BIOCARTA_GSK3_PATHWAY	BIOCARTA_GSK3_PATHWAY		27	0.35416785	1.0375258	0.43907157	0.9569085	1.0	99	tags=7%, list=1%, signal=7%
BIOCARTA_CARDIACEGF_PATHWAY	BIOCARTA_CARDIACEGF_PATHWAY		17	0.37827313	1.0312794	0.4201521	0.9344565	1.0	3678	tags=35%, list=19%, signal=43%
BIOCARTA_ETS_PATHWAY	BIOCARTA_ETS_PATHWAY		18	0.38255093	1.0183251	0.45048544	0.9354181	1.0	6856	tags=50%, list=35%, signal=77%
BIOCARTA_LAIR_PATHWAY	BIOCARTA_LAIR_PATHWAY		16	0.39100483	1.0156082	0.4532374	0.9071785	1.0	4630	tags=31%, list=24%, signal=41%
BIOCARTA_CELLCYCLE_PATHWAY	BIOCARTA_CELLCYCLE_PATHWAY		22	0.33983293	0.96289045	0.5150376	1.0	1.0	1250	tags=23%, list=6%, signal=24%
BIOCARTA_SPPA_PATHWAY	BIOCARTA_SPPA_PATHWAY		19	0.3497675	0.9439223	0.53333336	1.0	1.0	19	tags=5%, list=0%, signal=5%
BIOCARTA_ALK_PATHWAY	BIOCARTA_ALK_PATHWAY		36	0.29751724	0.9414712	0.5546875	1.0	1.0	4247	tags=33%, list=22%, signal=43%
BIOCARTA_TID_PATHWAY	BIOCARTA_TID_PATHWAY		19	0.3333098	0.9222232	0.5852713	1.0	1.0	1577	tags=26%, list=8%, signal=29%
BIOCARTA_INFLAM_PATHWAY	BIOCARTA_INFLAM_PATHWAY		29	0.30090398	0.91235095	0.58508605	1.0	1.0	571	tags=10%, list=3%, signal=11%
BIOCARTA_NO2IL12_PATHWAY	BIOCARTA_NO2IL12_PATHWAY		15	0.3391354	0.8767123	0.61811024	1.0	1.0	6471	tags=53%, list=33%, signal=80%
BIOCARTA_HCMV_PATHWAY	BIOCARTA_HCMV_PATHWAY		16	0.32469913	0.85221606	0.68336314	1.0	1.0	171	tags=6%, list=1%, signal=6%
BIOCARTA_CDMAC_PATHWAY	BIOCARTA_CDMAC_PATHWAY		15	0.33200538	0.8451333	0.66351604	1.0	1.0	109	tags=7%, list=1%, signal=7%
BIOCARTA_CYTOKINE_PATHWAY	BIOCARTA_CYTOKINE_PATHWAY		21	0.29470053	0.84056586	0.7001934	1.0	1.0	571	tags=10%, list=3%, signal=10%
BIOCARTA_HDAC_PATHWAY	BIOCARTA_HDAC_PATHWAY		28	0.281027	0.83750623	0.68431	1.0	1.0	2121	tags=14%, list=11%, signal=16%
BIOCARTA_COMP_PATHWAY	BIOCARTA_COMP_PATHWAY		15	0.31311324	0.81659055	0.6951673	1.0	1.0	5210	tags=47%, list=27%, signal=64%
BIOCARTA_RELA_PATHWAY	BIOCARTA_RELA_PATHWAY		16	0.3083035	0.8109994	0.72998136	1.0	1.0	198	tags=6%, list=1%, signal=6%
BIOCARTA_STEM_PATHWAY	BIOCARTA_STEM_PATHWAY		15	0.31230804	0.80018944	0.7378277	1.0	1.0	76	tags=7%, list=0%, signal=7%
BIOCARTA_MITOCHONDRIA_PATHWAY	BIOCARTA_MITOCHONDRIA_PATHWAY		18	0.2991731	0.79204655	0.73779386	1.0	1.0	4996	tags=39%, list=26%, signal=52%
BIOCARTA_TNFR2_PATHWAY	BIOCARTA_TNFR2_PATHWAY		18	0.28510034	0.78100026	0.74242425	1.0	1.0	4932	tags=33%, list=25%, signal=45%
BIOCARTA_TNFR1_PATHWAY	BIOCARTA_TNFR1_PATHWAY		29	0.25325978	0.76007056	0.8245283	1.0	1.0	4699	tags=24%, list=24%, signal=32%
BIOCARTA_TCR_PATHWAY	BIOCARTA_TCR_PATHWAY		43	0.22018164	0.7419282	0.886076	1.0	1.0	3873	tags=16%, list=20%, signal=20%
BIOCARTA_CASPASE_PATHWAY	BIOCARTA_CASPASE_PATHWAY		22	0.258232	0.7281957	0.8502994	1.0	1.0	4923	tags=32%, list=25%, signal=42%
BIOCARTA_NGF_PATHWAY	BIOCARTA_NGF_PATHWAY		17	0.26899654	0.7121613	0.84659094	1.0	1.0	3873	tags=24%, list=20%, signal=29%
BIOCARTA_VEGF_PATHWAY	BIOCARTA_VEGF_PATHWAY		27	0.23674245	0.71060497	0.8801572	1.0	1.0	4471	tags=26%, list=23%, signal=34%
BIOCARTA_CTLA4_PATHWAY	BIOCARTA_CTLA4_PATHWAY		20	0.25421858	0.7068605	0.8722628	1.0	1.0	2097	tags=10%, list=11%, signal=11%
BIOCARTA_HSP27_PATHWAY	BIOCARTA_HSP27_PATHWAY		15	0.2765397	0.70534426	0.849711	0.9889194	1.0	1068	tags=13%, list=5%, signal=14%
BIOCARTA_PAR1_PATHWAY	BIOCARTA_PAR1_PATHWAY		35	0.21433313	0.6969571	0.91193736	0.9780265	1.0	770	tags=6%, list=4%, signal=6%
BIOCARTA_IGF1MTOR_PATHWAY	BIOCARTA_IGF1MTOR_PATHWAY		19	0.23548432	0.65426534	0.94040966	0.9990397	1.0	4310	tags=21%, list=22%, signal=27%
BIOCARTA_STRESS_PATHWAY	BIOCARTA_STRESS_PATHWAY		24	0.2221851	0.6443718	0.9269663	0.98718977	1.0	171	tags=4%, list=1%, signal=4%
BIOCARTA_BCR_PATHWAY	BIOCARTA_BCR_PATHWAY		33	0.19240046	0.6029675	0.9738806	0.9959012	1.0	4817	tags=24%, list=25%, signal=32%
BIOCARTA_DC_PATHWAY	BIOCARTA_DC_PATHWAY		22	0.1832522	0.5241764	0.98865783	1.0	1.0	2368	tags=14%, list=12%, signal=15%
BIOCARTA_TH1TH2_PATHWAY	BIOCARTA_TH1TH2_PATHWAY		19	0.19123456	0.52288836	0.9890311	0.9875874	1.0	7039	tags=37%, list=36%, signal=58%
