# Supplementary material for: Comprehensive analysis of β-catenin target genes in colorectal carcinoma cell lines with deregulated Wnt/β-catenin signaling
Source: BMC Genomics. 2014 Jan 28;15:74. doi: 10.1186/1471-2164-15-74 (PMC3909937; doi:10.1186/1471-2164-15-74)
Supplement: Additional file 5 — GSEA analysis using the KEGG pathway database. This zipped file contains confirming data of the GSEA analysis. The names of the directories containing the files were composed of the term ‘GSEA’, the name of the cell line, e.g. DLD1, SW480, or LS174T, and the pathway database (KEGG). Please use a web browser to view the files with the name ‘index.html’ in the corresponding directories to start exploring the data. [file 1471-2164-15-74-S5.zip › GSEA KEGG SW480/edb/SW480_collapsed_to_symbols.class.cls_b_versus_bg.rnk]

GBP3	1.7480868
ITGB8	1.7432847
AMIGO2	1.2157571
CNN3	1.1434964
NTN4	1.033777
TNC	0.9805421
HSD17B2	0.9639754
TMEM133	0.92503047
IRS1	0.9227195
AFAP	0.8921053
DKFZP686A01247	0.8910858
C20ORF100	0.88746214
FLJ32810	0.8665342
LOC162993	0.8628724
PLLP	0.85304517
HSD3B1	0.8436472
PHACTR3	0.83956975
LYPD6	0.83902836
IL1RAP	0.8171002
F13A1	0.8136848
SCNN1A	0.8062434
TIMP4	0.7963649
PRSS33	0.78950137
C1ORF133	0.7851958
LY96	0.7770891
PDGFC	0.7755495
BPGM	0.7666738
NOG	0.7618892
PDZK1	0.7418101
FLJ13137	0.7376157
IL15	0.72810614
TMEM166	0.72717106
NCAM1	0.7190745
KIAA1904	0.71834993
C16ORF54 /// LOC6531	0.715517
FLJ10847	0.713099
C11ORF45	0.71072286
PSD3	0.70741713
LYZ /// LILRB1	0.70425314
HNMT	0.7020361
SPAG1	0.7010499
KIAA0754	0.70027626
ADRB2	0.6936289
ETV1	0.6904301
LIPG	0.6755101
SGK	0.67401785
C1ORF24	0.6594894
PPARG	0.65603715
MDM1	0.653723
MGC24039	0.64844614
PLA2G7	0.64577985
SVIL	0.64137304
THBS1	0.6391591
SPARC	0.6368861
FPGT	0.63612294
WT1	0.6343166
CD109	0.6314564
IFI35	0.62754345
PLAU	0.62498945
ABCC3	0.616482
RLBP1	0.61410683
TFF2	0.6123234
LAPTM5	0.6087831
EFNB2	0.6072212
ZNF792	0.60593945
TIMP3	0.6036594
PRKAR2B	0.6014072
LETM2	0.59922975
NR1H3	0.5953449
MTUS1	0.5953124
ZNF488	0.58867306
TNFSF15	0.58792686
LEPR	0.5868994
TXNDC13	0.5861484
ALOX5AP	0.5861368
CAV2	0.5846899
ADORA2B	0.5840247
ERO1L	0.5836476
CARD10	0.58330655
CENPK	0.5821842
FHL1	0.5818308
AKR1C3	0.5815244
AOF1	0.58140844
LOC653754	0.5790788
DLC1	0.57603884
HTR7P	0.56699586
GPR126	0.56619203
TLR4	0.5656092
SNAI2	0.5621796
LOC652226	0.5601292
IFIH1	0.5587922
ROR1	0.55715996
CALB2	0.5537575
SPRY1	0.55177593
C6ORF155	0.5498592
AREG /// LOC653193	0.54956096
CDKN2B	0.5477551
MN1	0.5441599
SESTD1	0.5421693
LCN2	0.5416324
RARRES3	0.5375015
FGF13	0.53238535
RBPMS	0.5295726
CNTNAP3 /// CNTNAP3B	0.5190612
TMEM16F	0.5120668
AADACL1	0.50932527
SLC22A4	0.5055103
FRMD4B	0.50352496
FAM26A	0.5008102
RNF19	0.5005897
NRIP1	0.4996822
INPP5F	0.49844712
HECTD2	0.49808717
RHOU	0.49746868
GDA	0.4970455
PLAT	0.48812026
TMEM87B	0.48199356
LOC284475	0.48112065
LOC254128	0.4809098
RAC2	0.47680864
ZNF557	0.476427
MEGF9	0.47580978
PTPRJ	0.47536767
F8	0.47405586
RDH10	0.47320506
APOBEC3G	0.47194406
COL6A1	0.47139806
L1CAM	0.4705048
FZD1	0.47035173
C6ORF120	0.46599153
TNFAIP2	0.46487147
RKHD2	0.46366403
SH3PXD2A	0.46113262
MMD	0.4599875
ITGA3	0.45824704
LOC54103	0.4572165
F3	0.4566514
GIMAP2	0.45331255
IGFBP7	0.45306242
TMEPAI	0.4519035
C3 /// LOC653879	0.4488437
C10ORF78	0.44542632
CLIC5 /// LOC653816	0.4446983
LOC283104	0.4440972
INPP4B	0.4436377
FN1	0.4421686
VSTM1	0.4365202
UTRN	0.43107215
GPR135	0.4297254
ZNF252	0.42918363
MIA	0.4269903
MANEA	0.42656538
SYT13	0.42646953
LBH /// LOC653743	0.4249935
ARL14	0.42393646
FAM70B	0.42368537
FIBCD1	0.42136982
LOC401233	0.41993725
DNMBP	0.4199342
NT5DC4	0.41951832
ARHGAP29	0.4191456
TSPAN8	0.4191002
BCL2L13	0.41831028
PRKCDBP	0.41824916
LRP2	0.41773656
MLPH	0.41722047
SART2	0.4166449
SERPINE2	0.41662237
LOC644242 /// LOC650	0.4162262
ALDH3A1	0.41588566
TMEM158	0.41553792
APOL6	0.41464132
METTL7A	0.4145065
LPAAT-THETA	0.4142681
SSBP2	0.4141842
GNPTAB	0.4141555
OXTR	0.41355813
TMEM16A	0.4128616
SLC16A6	0.41138947
BLZF1	0.41135013
CST5	0.41095337
MALL	0.410754
ABHD13	0.41074002
MEIS2	0.4105215
C14ORF78	0.40959626
FAM63B	0.40926394
LOC222171	0.4088038
GPRC5A	0.40836403
DAAM1	0.4081166
CEP55	0.4075901
DMN	0.40617085
RASSF5	0.4043604
RSNL2	0.40320626
SULT1C1	0.40316388
TNFSF7	0.4031613
ZNF226	0.4030905
CNIH3	0.40244433
SSBP3 /// LOC641972	0.40192744
MUC13	0.40191033
ETFDH	0.4014246
DCBLD2	0.4012659
ITGB4	0.40057185
SERPINA5	0.3986316
TBC1D2	0.3983851
NR3C1	0.39817855
TM4SF1	0.39749503
TPM1	0.39727947
PRKX	0.39725378
ARF6	0.3954578
LOC144501	0.39469126
OMA1	0.39346683
TMEM23	0.39099392
SCRN3	0.39096946
IL20RA	0.39092663
ZNF675	0.3905815
DUSP4	0.38977733
CAV1	0.38955182
PLA2G4A	0.38881388
LOC645238	0.38859376
TNFSF9	0.38825318
LOC554203	0.38808724
LOXL2	0.38763216
ADA	0.38681158
STS-1	0.38668284
KRT14	0.38538292
TEP1	0.38528633
HHAT	0.3842082
RAPGEF4	0.38398144
DUSP5	0.38390192
ICA1L	0.38288105
AQP11	0.38250417
AUTS2	0.3818691
TMEM116	0.38163292
DMXL2	0.38063148
NDEL1	0.37947991
LOC643079	0.37782556
PLK2	0.37725538
FLJ43339	0.3770967
PSMB9	0.37646517
MGLL	0.37529927
MARCKS	0.37519625
AP1S2	0.37284157
C10ORF75	0.3726628
TPST1	0.37161723
OSR1	0.37148753
C14ORF135	0.37138736
S100A2	0.37004957
DHRS3	0.36991525
CNTNAP3	0.3695796
LY6E	0.3695619
ZFYVE20	0.36739174
LOC201895	0.36731836
TGFBI	0.36719516
CENPQ	0.36702868
TEX9	0.36651006
LYST	0.3664638
GCHFR	0.3657074
EGR2	0.36556968
TSNARE1	0.3646129
PCAF	0.36457813
SPRED1	0.364452
LOC148198 /// LOC649	0.36431265
DUSP6	0.36236808
LPL	0.362295
CCL2	0.3622741
SEPT8	0.36221075
ME3	0.36203852
SHCBP1	0.36130247
CENPI	0.361144
GNE	0.36079004
SAV1	0.36077923
TSPAN1	0.36039904
DKFZP686L1814	0.36019835
ASB9	0.35976064
ABCG1	0.35966563
CLDN23	0.35787272
LOC644943	0.35422415
FLJ20273	0.35201773
TNS3	0.35158038
PLAC8	0.35130924
LOC400657	0.35123026
CAMK2N1	0.35078165
SLC6A6	0.35052714
PROS1	0.35011736
SLC16A4	0.3500081
LOC374443	0.34873885
ARHGAP26	0.34865913
CYR61	0.34780335
PCSK1	0.3475725
LOC130576	0.3454823
CASP4	0.3452532
TRIM6	0.34426245
FOXF1	0.34325567
BST2	0.3428017
SLC25A30	0.3423535
C19ORF33	0.34228733
DDHD1	0.34200698
ABCB9	0.341926
PDK4	0.3416125
GCA	0.34160325
C4ORF16	0.34115177
CCDC98	0.3410537
SYNJ1	0.33973065
ZNF708	0.33956915
FGD5	0.3377272
SYTL4	0.3363293
KATNAL1	0.33617407
L3MBTL3	0.33601594
LOC129607	0.3359774
LOC93349	0.33420813
TRIM38	0.33396682
LOC654433	0.33362806
RRAS	0.3334367
FOXC1	0.33303982
SPSB2	0.33282465
AP1S2 /// LOC653653	0.33171386
ZC3H6	0.3315647
FAM73A	0.33152467
ENPP5	0.33100528
TAPBPL	0.33024246
RTP4	0.33002108
LOC136288	0.32888272
MARCH4	0.3284787
CCDC52	0.32810274
ABCA1	0.32809377
TNFSF10	0.32788393
MAGI2	0.32778984
CSF2	0.32750866
GAS2L1	0.3270519
LOC441108	0.3267367
PSMB10	0.3267331
NRG4	0.32649842
GKAP1	0.3254717
ARTS-1	0.32541665
ZNF155	0.32492033
UBE2L6	0.3244978
SEMA4D	0.32422745
NFATC2IP	0.3240091
CDKN2C	0.3233686
RASSF3	0.32327336
C11ORF32	0.32311842
AYTL1	0.3231121
GULP1	0.32282746
ACOX2	0.32256082
MANSC1	0.32249728
RAVER2	0.32230797
DNMT2	0.32171053
COL6A3	0.32166064
CD58	0.32150194
NGFR	0.32140243
LFNG	0.32127932
S100A5	0.3202771
LOC51136	0.31952983
CD24 /// LOC647456	0.31944788
ZNF700	0.31906292
DKFZP434H1419	0.31892663
GMFG	0.31827885
NSBP1	0.31825107
SPA17	0.3179158
SLC45A3	0.3178407
EPS8	0.3177077
LOC388743	0.31758147
HERC3	0.31696826
ALG10	0.31618065
AK5	0.31579354
FER1L3	0.3155274
SERPINA1	0.3154553
LOC285382	0.31506026
HES1	0.3147219
ZNF480	0.31447136
TTC30B	0.31425655
LOC645919	0.31355098
LOC642398	0.31337222
TWIST2	0.31328213
PDLIM1	0.31316832
LOC340340	0.31284073
CHST2	0.31275547
ZNF329	0.3127428
ARSG	0.3115445
KCNN4	0.31153992
B3GALT5	0.3109665
LPGAT1	0.3105778
SPAG4	0.31024027
NHLRC2	0.310049
LOC284019	0.3096128
ATP2B4	0.30957636
NMI	0.309315
HPSE	0.3092781
ZNF573	0.30919537
B3GALTL	0.30857205
CHEK1	0.3083735
C2ORF31	0.30756962
RPS6KA5	0.30717117
ATXN7L1 /// ATXN7L4	0.30628696
ATP8B3	0.30507377
BRDT	0.30491614
PPP3CA	0.3043191
RDH5	0.30407467
TGFA	0.30381784
LOC389834 /// LOC642	0.30351296
CNTNAP3B /// LOC6423	0.30339265
MYEOV	0.30272162
ZNF291	0.30245876
ID1	0.3022268
G6PD	0.30163845
IMPACT	0.30158067
DHFR /// LOC643509 /	0.3012958
LOC644192	0.30107102
RPS27 /// LOC646233	0.30098888
LOC132321	0.30086827
CEACAM1	0.3007463
EMP1	0.3005931
CDCP1	0.30052924
PRIM2A	0.3000433
STYK1	0.29981002
ALS2CR8	0.2995324
TMEM92	0.29928088
MGC18216	0.29912484
MYBL1	0.29896614
KCNS3	0.29876903
PARD6B	0.29737884
CAP2	0.29728726
GABPA	0.29711473
FLJ22028	0.2964797
LRRC16	0.29643378
CELSR1	0.29635182
CCDC15	0.2963282
ACSL5	0.2950619
TFAP2C	0.29502234
SH3TC2	0.2948062
LOC144874	0.29451367
NEXN	0.29440412
KIAA1840	0.2943559
C5ORF3	0.29415202
ZNF223	0.2936271
NRGN	0.29307935
CAST	0.29288653
PLAUR	0.29246187
RARRES2	0.29240575
KIAA1462	0.29237643
MGC15634	0.29231676
LOC283874	0.2918731
LTBP3	0.29160586
SLC5A3	0.29134157
CDH13	0.29129437
C6ORF57	0.29123265
TRPV2	0.29083812
IQGAP3	0.2907971
CLGN	0.2905992
MGC14436	0.2903548
DCDC2	0.29012954
WDR73	0.29000807
MEF2B	0.28985155
FBXO4	0.28897712
APOBEC3C	0.28894702
BIRC3	0.288794
CTBS	0.28843227
NFIB	0.28817156
AP1S3	0.287947
RPE	0.287741
ZNF238	0.28752935
TAP2	0.28682306
PIR	0.2868219
INSIG1	0.28615153
SH3KBP1	0.2858948
SKIL	0.28540617
PLEC1	0.2853959
WDR51B	0.28535315
CITED2	0.28504637
RMND5B	0.2844804
NPAS2	0.28438416
FLJ46385	0.2840762
C17ORF27	0.28395742
ANGPTL4	0.2839308
LOC285346	0.28370225
ACTR3B /// LOC653857	0.28352886
PIAS3	0.28323695
LOC286167	0.28068897
PRSS23	0.2806129
SOAT1	0.28013098
TCEAL1	0.28011358
MGC16075	0.27902684
ZNF684	0.27872884
EREG	0.2780259
NOL3	0.2780187
KIAA0240	0.2776458
NUDT12	0.2775594
LOC653193	0.2771445
CX3CL1	0.27600035
MICAL2	0.275862
DNM3	0.27582672
FLJ27352	0.27557293
PIK3C2B	0.27494252
FUT8	0.27490377
PTHLH	0.27481887
CCDC41	0.27470058
PDSS2	0.27456334
ERRFI1	0.27439696
TNFAIP8	0.27435303
NAV1	0.2742334
STAMBPL1	0.2739586
LEPROT	0.27382445
FLJ44896	0.27321574
FAM110C	0.27285203
PDE9A	0.272758
SHANK2	0.27198914
KLF4	0.27150306
KLK10	0.2714726
LOC283012	0.27103788
CST6	0.2707584
TMC7	0.27028823
LOC400768	0.26924506
FLJ11151	0.26894715
LOC201725	0.26875046
LAMA3	0.26874343
FAM54A	0.26787168
ZNRF2	0.26758456
LIMK1	0.26756123
PTPN21	0.2674802
ARHGAP11A	0.26744154
GPC4	0.26743838
SNX16	0.26731822
MGC14376	0.26708516
SCLT1	0.2665678
FAM116A	0.26654842
SYNE2	0.26599982
LOC401068	0.26586437
BTBD3	0.26541078
KIAA1217	0.26525572
RPESP	0.2650744
GRAMD1C	0.26489598
IGFBP3	0.26463196
ZNF658	0.26459396
SDC3	0.26440087
RAI17	0.26433006
PNKP	0.26415908
ABHD7	0.26388332
SFRP5	0.26384
CPD	0.26245624
AGTRAP	0.262404
DLGAP1	0.2623931
AP3B2	0.26181367
ZNF616	0.26171684
CDC2L6	0.26123634
ARHGEF9	0.26103735
CPNE8	0.2609046
IL1RAPL1	0.26082543
SLAIN1	0.26045865
RCOR3	0.26036328
PNPLA3	0.26012567
KIAA0500	0.26001227
UCN2	0.25942492
ADAM9	0.25939798
ATPAF2	0.25934738
ZNF539	0.25930268
IAPP	0.25919944
C14ORF85	0.25905725
TIMP1	0.25901347
PRSS16	0.25848255
DEPDC1B	0.25795883
ACTA2	0.25777933
SEC61A1	0.25763655
NGEF	0.25750926
ASL	0.25750473
FLJ36665	0.25723636
SORL1	0.25710142
TPM3 /// TPM4	0.25639698
KIAA1609	0.25628066
TBC1D9	0.25624597
FAM102B	0.25616312
DDEF2	0.25612876
WWTR1	0.2559478
BIRC2	0.25528112
SH3RF1	0.2551065
CDGAP	0.2548072
C17ORF76	0.25467592
TINAGL1	0.25459036
TRAPPC6B	0.25453866
PTPRE	0.2545348
PRG4	0.25453302
CLSTN2	0.25407004
ZNF561	0.25373653
IRF1	0.2535716
VPS24	0.25346762
APAF1	0.25346437
MMP19 /// LOC652543	0.25344115
CD59	0.25283056
TGFB2	0.2528032
SENP7	0.2527111
ZNF559	0.25264835
IPP	0.25252044
SLCO4C1	0.25249082
C18ORF24	0.25239372
NT5E	0.2520203
DIXDC1	0.25180507
EPHA4	0.25180107
DTX3L	0.25167143
MOSC2	0.25148538
GCNT1	0.2513457
ZBTB6	0.2511506
CLDN1	0.25112444
AXUD1	0.25105077
OSBPL10	0.24965845
INSIG2	0.24965549
TH	0.24963796
FGD6	0.24957092
BACH1	0.24935855
SAA4	0.24922334
OSBPL3	0.24872038
SH3RF2	0.24863108
CEP110	0.24856456
PRKAG2	0.24848549
PVRL2 /// LOC643722	0.24845618
LOC163131	0.24819161
OSTM1	0.2480678
RBL1	0.24804895
ZNF323	0.24802808
RIPK4	0.24795954
TMC6	0.24757835
TGM2	0.24727479
CDCA1	0.24717522
POLD4	0.24696587
ZADH1	0.24651343
PHLDA2	0.24639775
SEC14L1	0.24612644
PKD1L2	0.24610086
P2RY2	0.24608324
TES	0.24607478
UNQ338	0.24556406
BRIP1	0.24538279
RAB3B	0.24510333
PRKCE	0.2450393
PXN	0.2449747
ARHGAP18	0.24450552
CRIM1	0.24449849
SLC38A6	0.24436808
TRIM5	0.24432497
ASPH	0.24419026
FXYD5	0.24356349
TRIM21	0.24327177
ANKRD9	0.24317347
C21ORF96	0.24309343
ABHD11	0.24306677
C14ORF4	0.24288917
SLC20A1	0.24284057
ELF3	0.24281488
LOC283588	0.24281089
KRT15	0.24276347
LOC219854	0.24227464
CHD9	0.24209209
IRX3	0.2417821
LOC283278	0.24096607
EGFR	0.24075387
FLJ16734	0.24068013
OLFML2A	0.24061155
EGR3	0.24055254
CAPZB	0.24054262
KIF14	0.24047847
BCAR3	0.24044274
SELENBP1	0.24040744
GCC2	0.24040669
LOC440900	0.24034953
R3HDM2	0.24016578
LOC441242 /// C11ORF	0.2399238
VPS13B	0.23967007
PPAP2B	0.23966485
GIT2	0.23963478
TMEM135	0.2396214
FLJ35700	0.2395916
SNX13	0.23917496
LOC200169	0.23852329
DKFZP313A2432	0.23850243
CDC42EP1	0.23830555
CYLN2	0.23827723
COL7A1	0.23813981
KLK6	0.23798148
FAM29A	0.23793879
HELLS	0.23770043
BHLHB3	0.237598
PTPRN2	0.23743634
ZNF318	0.23737493
KIAA1324	0.23732461
TGFBR3	0.237238
SNX8	0.23718923
ZNF184	0.23715888
LMLN	0.23713419
TXNRD2	0.23681033
DOCK5	0.23664685
C4ORF26	0.23641242
SPRY2	0.23618264
ZNF273	0.23579589
CCDC68	0.23549083
EHHADH	0.2350826
LOC285627	0.23499103
MGC59937 /// LOC6533	0.2348671
NR2F2	0.23461355
SH3BGRL	0.23432699
RNF125	0.23413977
PCDHGC3	0.23409441
ANXA1	0.23406234
WDR72	0.2339697
JRKL	0.23384924
COL13A1	0.2335342
GMPPA	0.23330824
ELK3	0.2331835
TTC30A	0.23292701
DNAJB6	0.23287275
C6ORF141	0.23224
TIGD2	0.23178479
KLF10	0.23147833
E2F7	0.23097475
ATP13A3	0.23084877
ADD3	0.23061582
ATP1B1	0.23055622
C18ORF54	0.2304668
CLCN5	0.23046586
STAM2	0.23035593
MAGI1	0.23026325
NAGA	0.22997712
ZNF101	0.22949629
CTA-126B4.3	0.2294264
IRAK2	0.22942212
WDHD1	0.22918408
OGFRL1	0.22916965
LOC399818	0.22867626
PLEKHH1	0.22865297
GMPPB	0.22855514
C1ORF112	0.22775804
MGAT4B	0.22755979
EID-3	0.22720502
VIL1	0.22709231
CKAP2L	0.22686744
LOC81691	0.2268188
MAML2	0.22655904
ZNF678	0.22646065
NT5DC1	0.22635311
NMT2	0.22623017
DDB2	0.22613108
CDKN2D	0.2261254
PRNP	0.22609511
DKFZP761M1511	0.2259548
KRT13	0.22573194
ZC3H5	0.2255647
WDR17	0.2252862
CAMK2D	0.22519186
CACNA2D4	0.22518195
B3GNT3	0.22487141
TMED5	0.2246836
BNIP3L	0.22457461
LOC644053	0.22456858
SGPP1	0.2245053
DDEF1	0.22440284
GINS4	0.22414343
RAB27A	0.2241241
SERPINB1	0.22391994
ANKRD1	0.22385512
NEIL3	0.22371002
AXL	0.22362381
INADL	0.2235165
PCLO	0.22345155
RIN2	0.22343308
SLC9A8	0.22338046
SLC35B3	0.2233644
PADI3	0.22329333
FLJ14803	0.22325638
LOC152485	0.22325587
AGA	0.22286728
LOC286052	0.22284658
KIAA0776	0.22264573
TMEM142C	0.22255524
BCL9L	0.22248866
TPP1	0.22202794
VCL	0.22197507
LOC283567	0.22195241
FUT11	0.22189522
NBEA	0.22172876
HPGD	0.22147892
FAM126B	0.22126642
BAIAP2	0.22102115
YEATS4	0.2209963
LOC497661	0.2209337
PRRG1	0.22060138
C8ORF33	0.22043955
SCYL1BP1	0.22027668
DCAMKL1	0.22014801
ZNF41	0.2199888
KIAA1632	0.21994376
ZNF138	0.21993017
CCDC111	0.21977958
NEDD9	0.21951869
LOC283404	0.21944772
SPAG16	0.2192993
LOC649094	0.21889898
LOC648434	0.21871598
CEP70	0.21867913
SDC4	0.21843058
LUM	0.21811374
SERPINE1	0.21762268
TANC2	0.21729232
GNG11	0.21708898
LOC493869	0.21680771
GBA /// GBAP	0.21648414
DNASE1L1	0.21645075
WSB1	0.2164166
FAM26B	0.21636012
AKR1B10	0.21628088
LOC284926	0.21608421
MOV10	0.2150454
PREP	0.21500269
MOSPD2	0.21457835
TP53AP1	0.21426526
STAT2	0.21373634
ZNF25	0.21363607
LOC440288	0.21346879
OSBPL1A	0.21340138
TMEM55A	0.21297362
LOC339745	0.21293415
SLC15A2	0.21290916
SHB	0.21284188
PRR7	0.21266703
FOS	0.21248303
SQRDL	0.21247014
C1QTNF1	0.21235988
PLCE1	0.21222097
PGRMC2	0.21214858
LOC124976	0.21210079
C17ORF62	0.21187791
ZNF630	0.21173325
WWC3	0.21162605
RBMS2	0.21155044
SLC22A18	0.2114799
UACA	0.21132371
ENOSF1	0.21120362
RAD51L1	0.21114168
C9ORF46	0.21107516
FLJ36166	0.21093738
C9ORF89	0.21076265
CLDN4	0.21075685
C14ORF140	0.21059406
ZFYVE19	0.21057528
FLJ22531	0.21045275
PARP4	0.21031591
FBLN1	0.2102391
PC	0.2101347
S100A13	0.2097185
SLC12A8	0.20968033
KBTBD3	0.2096542
PARP9	0.20945826
FHL2	0.2093514
KIAA1109	0.20934017
SNRK	0.20930417
KIAA0232	0.20892811
ARRB1	0.20889549
MPP5	0.20871252
LOC375190	0.20865965
VPS4B	0.20845942
LOC286044	0.20838821
PHF17	0.20830433
RFXAP	0.2081955
MARCH3	0.20803502
IKBKB	0.20797394
DSCR1	0.20772038
ELOVL7	0.2077118
RP11-78J21.1	0.20766976
CYP2R1	0.20763956
WBSCR27	0.20758152
BTBD16	0.20715241
ZNF330	0.20710742
NPEPPS	0.20702067
FMNL3	0.20696492
AKT3	0.20689811
PRPF4B	0.20673595
ELF4	0.20580305
PRKAR1A	0.20565479
SH2B3	0.20555638
LOC646903	0.20531423
FANCA	0.20508839
SYTL1	0.2050854
C1ORF80	0.20507552
MID1	0.20493293
C14ORF94	0.20485917
LOC93343	0.20476454
TCF12	0.20457266
MLYCD	0.20439684
FBXO6	0.20434034
KIAA1598	0.2042594
ERMAP	0.2041869
ECT2	0.20417279
CLMN	0.20410557
CXCL2	0.20404871
TUBG2	0.2039972
GCOM1	0.2039538
SYNJ2	0.20394894
NF1	0.20382884
LOC286437	0.2035209
ZNF230	0.20350978
CLDN11	0.20347388
GALE	0.20336588
LOC441453	0.20319371
LOC51152	0.2031145
NBEAL1	0.2029823
USP32	0.20259422
XK	0.2025906
FOXP1	0.20257737
C14ORF145	0.20240854
SOS2	0.202316
FBXO2	0.20195809
THOC5	0.20171
CAT	0.20169091
TDRD7	0.2015616
KIF11	0.20147528
MRPL18	0.20139913
ENPP4	0.20138589
C10ORF56	0.20112158
CRYL1	0.20111272
FGD4	0.20103388
CMPK	0.20097667
CHST6	0.20096618
GDF15	0.20096585
LOC153684	0.20082521
HSPB8	0.20072103
PCDHB16	0.20071788
RP11-321G1.1	0.20063177
SNX9	0.2005401
TDRKH	0.20026669
GABRE	0.20008661
LOC389834	0.20005916
SBF1	0.2000162
TAPBP	0.19997463
DOK1	0.1999329
HRH1	0.19992335
LMCD1	0.1998465
HSPA2	0.19982761
APBB2	0.19967467
LHFP	0.19966926
DOK7	0.19963758
PPP1R1C	0.19850013
DLG5	0.19830564
CDC42EP4	0.1981921
PPIL1	0.19814532
TMEM139	0.19807792
RSRC1	0.19792949
FLJ11171	0.19791101
LOC51136 /// DHX40P	0.19790567
MGC34646	0.1978792
GPRASP2	0.19718519
MORC4	0.1964124
HMGB3	0.1963901
MGC4677	0.19615583
PDLIM5	0.19574295
MMACHC	0.19555359
SGOL1	0.19553734
ZNF641	0.19526106
FBP1	0.19524266
BLOC1S1	0.194847
RAPH1	0.19484171
PPAPDC2	0.1947945
LOC643085	0.1947187
MTIF3	0.19461349
WBP4	0.19449599
PLXNA1	0.1944576
CFLAR	0.19426568
NBPF11 /// NBPF9 ///	0.19417277
MLLT11	0.1941554
ZNF268	0.1937642
ITM2C	0.19346999
SMPD1	0.19325787
GALNT7	0.19323967
KIAA1797	0.19297005
ENO2	0.19271791
VPS13C	0.19242571
SLC41A2	0.19231601
FLJ43489	0.19231066
CORO6	0.19218844
LMO7	0.19213331
CLIC2	0.19175656
LOC148203	0.1916311
THAP5	0.19157517
ZNF673	0.19156748
SLC16A5	0.19137971
SPRYD4	0.19130717
GTPBP5	0.1912835
ZIC2	0.19108257
FGFR1	0.1909932
ANXA9	0.19091317
OVOS2 /// LOC440080	0.19087008
STXBP5	0.19086859
CENPE	0.19083467
FGFBP1	0.1907819
STMN3	0.19072378
BTBD11	0.19064832
CLIC3	0.19032353
NQO1	0.1901816
INVS	0.19009934
RAPGEF2 /// LOC65275	0.18991722
PLSCR1	0.1898919
KNTC1	0.18973894
FCHSD1	0.18969756
NUP153	0.18963997
CCDC6	0.18954004
LOC339778	0.1895347
SLC25A24	0.18943125
APOLD1	0.1894164
HMG20B	0.189077
GTF2F2	0.18901093
VPS28	0.18888311
PRDX5	0.18884984
BTBD8	0.18869197
ZNF154	0.18864997
SAMD4A	0.18860246
TMEM63A	0.18851456
NIN	0.18839654
LOC653458	0.18834576
NF2	0.18829107
FBXL4	0.18827613
ALDH3A2	0.18813807
SNX24	0.18811537
STK17B	0.18807878
RP11-93B10.1	0.18789393
IFT74	0.18788917
BICD1	0.18784362
P4HA2	0.18758115
TMEM107	0.1875785
WDR54	0.18753058
ZNF217	0.18732226
DPYSL2	0.18725118
TRIM73	0.18722694
LOC284551	0.18715163
IFIT3	0.1871486
ZNF350	0.18706389
DDX11 /// LOC642846	0.1864537
RP11-82K18.3	0.18637653
OBFC1	0.18637295
XYLB	0.1861575
ZNF588	0.18613099
ABR	0.18607594
SLFN5	0.18604966
FANCF	0.18589474
LARP6	0.18588842
E2F8	0.18584402
MBOAT1	0.18577838
NDE1	0.18574893
TJP2	0.1857088
TMEM131	0.18557599
NAPRT1	0.18547736
KLHDC2	0.18536061
ZNF395	0.18523577
PLAGL2	0.18517563
YAP1	0.18510589
SEC14L4	0.1850034
FAM82B	0.18488821
ARFGAP3	0.1847241
SLC26A9	0.18468541
SRPX	0.18460117
C1RL	0.18422857
DCUN1D1	0.18412043
ABLIM3	0.18407299
NEDD4	0.18406901
LOC220594	0.18387891
HPCAL1	0.18379495
HACE1	0.18374822
PTAR1	0.18354289
ZNF267	0.18344629
ZNF623	0.18339631
KIFAP3	0.18339069
EPB41L4A	0.18335818
SRBD1	0.18335308
PGM2L1	0.18302363
LATS1	0.18296973
FLJ14712	0.18272273
DGAT2	0.18270695
TOR2A	0.18250507
MICAL-L2	0.18250002
C9ORF16	0.18249424
MGC16025	0.18247578
BCL3	0.18236272
UPP1	0.1822354
ATXN7L1	0.1822057
MYH9	0.1821289
IRF2	0.1817999
CD22 /// MAG	0.18171908
ABHD12	0.18131271
CA9	0.18122068
MST101	0.18111749
ZNF347	0.18110278
GALNT12	0.18100673
KNTC2	0.18098356
ZNF367	0.18084097
ITGA6	0.18017285
SSFA2	0.18017013
NBEAL2	0.17999087
IL15RA	0.17998019
MYO15B	0.1797962
FRK	0.17975669
SLC37A3	0.17971513
M-RIP	0.17959937
EPB41L4B	0.17959344
HELZ	0.17949715
C15ORF20	0.17945766
HEXIM1	0.17932066
PYCARD	0.17930092
RSN	0.17921232
PANX3	0.17917603
D15WSU75E	0.17859718
RBM3	0.17850167
STK10	0.17836635
WFDC3	0.17834093
LOC653778	0.178312
TTC12	0.1782232
MGC3260	0.17803285
ZNF426	0.17792802
DBNL	0.17791359
TMC8	0.17775647
LOC641917 /// LOC644	0.17758594
HIRIP5	0.17738488
RAB4B /// LOC654335	0.17725801
ALDH16A1	0.17704989
LIF	0.17700824
RIBC2	0.17696752
GRAMD3	0.17645986
NECAP1	0.17630357
DNTTIP1	0.17627618
ZNF83	0.1762269
MAPK13	0.17618844
KRIT1	0.17613181
METTL7B	0.17591327
SRFBP1	0.17589575
AKR1C1	0.17582634
DKFZP434J0226	0.17581832
TOX	0.17579833
FUT1	0.17576939
CCNE2	0.17554373
ABP1	0.1754769
ADAMDEC1	0.17547558
HCRP1	0.17547071
HEMK1	0.17541353
CENPM	0.17534333
ABCA12	0.17515807
COG4	0.17506655
RASEF	0.17492491
SNAPC3	0.17491573
LACTB2	0.17485346
CENTD3	0.17473511
FAM64A	0.17461826
FZD7	0.17456855
GAS2L3	0.17447948
DRAP1	0.17422226
TMEM76 /// LOC643642	0.17420451
TAX1BP3	0.17419434
TNKS	0.1740969
IER2	0.17401133
TGFBR2	0.17395656
CASC5	0.17377801
IL10RB	0.17370842
HEBP1	0.1735779
NOS3	0.17345145
C20ORF172	0.17338005
ZNF225	0.17334867
CEP192	0.17333938
MFGE8	0.1732061
HMHA1	0.17314452
FLJ31438	0.17292053
LACTB	0.17286438
SHC1	0.17279893
DCBLD1	0.17273407
SLC16A3	0.1725037
FCGR2A	0.17244697
NARG2	0.17232741
NEK6	0.17222777
IKBKG	0.17219333
HRASLS	0.17215556
ZNF518	0.17213075
LONPL	0.17210501
MSRA	0.17209423
RP2	0.17198974
SSX1 /// LOC652630	0.17197236
LATS2	0.17183961
LOXL4	0.17168677
ZNF92	0.17165089
LAMP3	0.17160709
FLJ43663 /// LOC6418	0.1715475
HR	0.17139131
CDCA3	0.17120096
MYLK	0.17108127
NCAPG	0.17093714
KIAA1012	0.17088147
C5ORF28	0.17086598
KIAA1737	0.17078629
DLG7	0.17065132
FAM18B	0.17060158
AHR	0.17057486
IER5L	0.17052989
ZBTB41	0.17044592
RP5-1054A22.3	0.1703441
RDM1	0.17029706
FXYD4	0.17028418
C8ORF73	0.1702356
LOC151534	0.17017423
WBSCR28	0.17003076
MAP3K4	0.16998324
ARSJ	0.16978845
FLJ20054	0.16970806
ZBTB38	0.16960375
POPDC3	0.16956533
SLC25A32	0.16953671
STC2	0.1693552
ACVR1	0.16935158
SPRR2C	0.16902089
PJA2	0.1689338
PHYH	0.1688901
SCN1B	0.16873948
PLEKHA6	0.16871093
C3ORF64	0.16859345
GSN	0.1685889
LOC340061	0.16854137
ZW10	0.16848588
CRISPLD1	0.16840342
ODF2L	0.16834582
HLA-A	0.16834264
ATF2	0.16823143
GBE1	0.16820605
GSDMDC1	0.16802698
CFL2	0.16793871
RLN2	0.16770375
COQ3	0.16766961
CENTB2	0.16761288
SLC36A1	0.16751005
ZNF180	0.16745286
TIMP2	0.16739644
IFT81	0.16732131
LOC145474	0.16718836
CAPN12	0.16715279
SFT2D2	0.167119
SUSD5	0.16697903
BBS5	0.1669163
TNFRSF14	0.16688126
TNFRSF1A	0.16686226
MLSTD2	0.16684581
FAM33A	0.16676776
ZMYM1	0.16662212
FRZB	0.16650419
PNPLA7	0.16649166
SLCO4A1	0.1664338
ELL2	0.16624238
GJA7	0.16616397
TRADD	0.16612072
DONSON	0.16609286
M6PRBP1	0.16606121
KIRREL	0.1660551
RNF24	0.1660529
BAD	0.16601788
PLEKHH2	0.16597866
TSC22D2	0.1659188
OTUD1	0.16588254
FNBP1	0.16586414
C9ORF30	0.16579361
MGC4655	0.16576785
MBNL2	0.16563462
FLJ13231	0.1655789
DLEU2	0.16556616
C17ORF65	0.16543984
C3ORF60	0.16540256
ZNF10	0.1652549
C13ORF24	0.16517055
NET1	0.16515662
LOC150837	0.16499282
CBR3	0.16487543
TAF9B	0.16483963
LOC285943	0.16478142
C21ORF99	0.1646621
PGM5P1	0.16462626
RASD2	0.16420382
PPM1K	0.16419943
KRTAP4-10	0.16412714
ANLN	0.1641256
RIPK1	0.16407742
TCAG7.981	0.16403717
BCAN	0.16391851
FAM40B	0.16383125
LOC221955	0.163786
CYP3A5	0.1637641
REL	0.16369982
HSD17B1	0.16368876
SALL4	0.16358045
C18ORF37	0.1634741
SLC27A3	0.16342112
ITGB5	0.16341005
CD14	0.16323462
PPP1R13L	0.16320375
SPAST	0.16272055
LOC203107	0.16270126
PITPNC1	0.16253692
ABCA13	0.1623426
MBTPS2	0.16219172
LRP10	0.1621432
LOC653770	0.16212943
RAB4B	0.16205055
GABPA /// GABPAP	0.1620294
SPRY4	0.16201158
EXOD1	0.16198057
HCFC2	0.16195235
ZDHHC21	0.16169097
SULF2	0.16162492
ZNF45	0.16161692
FLJ36031	0.16158259
PSD4	0.16150083
PRICKLE1	0.16144587
FSCN1	0.16144119
DENND4C	0.16137357
BTD	0.16132884
LOC124446	0.16132669
LOC285628	0.16122854
PIGB	0.16119622
C5	0.16108485
PHLDB1	0.16104116
PSMB8	0.1610356
APOBEC3B	0.16096103
POLI	0.1608563
CDC42BPA	0.16060863
HMGN3	0.16050377
SS18	0.16031086
FAM126A	0.1602901
HSPA1A	0.16028944
MAG	0.1602
FAIM3	0.16015783
LOC643891	0.1599278
RP3-366L4.2	0.15986936
WFDC2	0.15980306
HRBL	0.15972668
TPM4	0.1596251
SLC6A20	0.15955767
PCDH1	0.15953842
ZYG11B	0.15947682
SMUG1	0.15943456
UBE1DC1	0.15937163
WTAP /// LOC653150	0.15928581
ETV6	0.1592765
C9ORF91	0.15925178
LAT2	0.1592349
SERTAD2	0.159185
C9ORF52	0.15916957
HLA-F	0.15910915
HMMR	0.15903977
SEC22A	0.15893592
KIF20A	0.15867813
C11ORF17	0.15863992
CXXC6	0.15861873
CLEC3B	0.15858924
EPS15	0.15853469
ANXA3	0.15851499
ACTR1A	0.15845981
GPD2	0.15845248
IGF1R	0.15843384
PPAP2C	0.15840359
MMP24	0.15833144
TRIOBP	0.15819937
ALKBH6	0.15818241
KLHL13	0.15815975
FLJ45187	0.15811564
RPH3AL	0.15807556
PRIM1	0.15781488
CDIPT	0.15779556
ST3GAL1	0.15763816
LOC339929	0.15759268
ZNF585A	0.15714307
MAP3K5	0.1569154
LOC284323	0.1568806
ZNF85	0.15686058
ZNF697	0.15675737
DIRAS3	0.1565643
TRPM2	0.15645964
SLC25A40	0.15631248
TGOLN2	0.15625736
FLJ37453	0.15624523
KIAA1009	0.15621507
PRPS2	0.15607673
GTF2A1	0.15607643
ZNF627	0.1560378
NEK2	0.15600681
HINT3	0.1559844
MECP2	0.15589139
ZNF659	0.15589122
RAD9B	0.1558874
RGS10	0.15565771
VRK3	0.15564542
MITD1	0.1556002
HSD17B8	0.15559568
CLSPN	0.15545987
ZNF624	0.1553734
CD52	0.15530924
AKR1C2	0.15529452
RUFY2	0.15527482
KIF15	0.15521856
OXCT2	0.15514809
HLA-A /// HLA-H ///	0.15512872
MGC11332	0.15511726
FAM44B	0.15501446
LAMB1	0.15501438
YWHAZ	0.15494283
RPA1	0.15482788
GDPD5	0.15480381
ARSA	0.15478915
CLIC5	0.15478335
PEX11B	0.15476154
SIN3B	0.1545753
LOC115648	0.15454127
BCL6	0.1543866
CXORF6	0.15434152
PLEKHA2	0.15406029
ETS1	0.1539592
EHMT1	0.15383783
STIM2	0.15371044
HRASLS3	0.15369172
CAPN2	0.15363203
LOC401588	0.15333132
TNRC6A	0.15328449
ACYP1	0.15318947
TMEM57 /// RP11-308B	0.15317626
ABCA11	0.15310043
ACAA1	0.15304996
SEC11L1	0.1529168
RB1	0.15277585
RAB7L1	0.15273635
JUB	0.15268616
MELK	0.15268601
MLL3	0.15258156
PAX8	0.1525613
ZSWIM5	0.15251963
HMG4L	0.15251188
KRAS	0.1525033
TNFRSF12A	0.15235284
CRY1	0.15214203
CARD8	0.15213318
KIAA0323	0.15210325
EIF2AK4	0.15207356
C9ORF88	0.15203811
MGC26963	0.15201142
TTBK2	0.15193012
CEP290	0.15192088
LOC124512	0.15188773
RCCD1	0.15172239
ZFYVE16	0.15163195
SPAG5	0.15149726
ODF2	0.15130189
ADAT1	0.15129891
KIAA0415	0.15122125
ENC1	0.15119037
LOC646014	0.15096794
STX4	0.15081438
TRIM4	0.1506996
PIGK	0.15068692
DKFZP667E0512	0.15067479
RCOR1	0.1505453
ATG7	0.15045683
SMCHD1	0.15032311
NTF3	0.15018633
NME7	0.1500829
CTNNAL1	0.14990114
STK39	0.14981635
DTWD1	0.14964211
LOC283357	0.14963841
AHNAK	0.14952084
TMTC2	0.14950123
UROS	0.14948277
CENTG2	0.14942844
TMCC1	0.14925198
ULBP2	0.14921442
PPGB	0.14918989
RDX	0.14918868
LOC220930	0.14916532
RASGRP1	0.14903888
RAPGEF2	0.1490231
KIAA1333	0.14895976
COL4A1	0.14889146
TCIRG1	0.14885594
IGF2BP3 /// LOC65110	0.14885487
MPI	0.14883578
CDKAL1	0.14880817
FLJ39653	0.14878902
CTA-221G9.4	0.14877899
PPIL4	0.14877827
USP53	0.1487044
ZKSCAN1	0.14868785
ZFYVE26	0.14864199
INPP1	0.14864182
DIP13B	0.14858343
FBXL11	0.14851555
LOC642351	0.14840156
MPHOSPH1	0.14835483
VPS25	0.14821623
SPBC25	0.14817287
BAZ2B	0.14802957
SERINC2	0.14802705
PPARA	0.14793053
KCTD18	0.14792952
MUM1	0.14792651
LOC90355	0.14784828
B4GALT5	0.14767742
ZNF680	0.1476012
DNAPTP6	0.14756392
NEDD4L	0.1474996
GALNT11	0.14743422
NR2C2	0.14742494
SLC17A5	0.14730468
KLF13	0.14727525
UBLCP1	0.1472082
MBP	0.14715746
LOC441150	0.14715125
GTPBP2	0.14712977
ZNF395 /// FBXO16	0.14709766
AURKB	0.14708823
SCD5	0.14698523
MNS1	0.14692533
FLJ13611	0.14691462
PFKFB4	0.14673914
AKAP12	0.14667816
C9ORF66	0.14658788
GOT1	0.14658011
B3GNTL1	0.14641508
DKFZP586P0123	0.14617498
ESCO2	0.14612114
FEZ1	0.14603968
MBOAT5	0.14601484
PGM3	0.14600046
XRCC4	0.14598116
NPC2	0.14597505
PIAS1	0.14590281
F2RL1	0.14584093
MAP3K14	0.14577565
LOC51315	0.14565921
ATP11A	0.14565234
DNAJB14	0.14559904
SNX14	0.1455571
PTPRK	0.14553045
LOC283516	0.14540942
RABGAP1L	0.14524265
RWDD3	0.14521824
EGR1	0.14512216
CDC7	0.14510342
FMO5	0.14508669
PBX3	0.14506765
LOC653352	0.14468537
KIAA1546	0.14447711
FLJ39051	0.14437209
GTF2I	0.14429486
PARP14	0.14416364
CTSS	0.14387731
C11ORF21	0.14381374
DDEF1IT1	0.1438065
GNPDA2	0.14379139
KIAA0999	0.14378978
ARHGAP4	0.14372274
CCNJL	0.14371648
CHAC2	0.14371626
STEAP2	0.143716
MOBKL2A	0.14363623
MACF1	0.1435641
CHFR	0.1435479
C14ORF106	0.14353539
LOC641467	0.14343081
RGNEF /// LOC643607	0.1434119
LOC340037	0.14336748
PCYT1A	0.14326267
BRWD2	0.14320792
FLAD1	0.14316913
TPK1	0.14316465
PDK3	0.14311485
ZNF117	0.1431117
TSPAN4	0.1430019
DR1	0.14291434
TCF7L2	0.14290693
BPI	0.14276928
SP2	0.14269991
LMNA	0.14257877
NETO2	0.14256679
SLC9A6	0.14246924
PLEKHA7	0.14242125
C1ORF56	0.14210168
EPHX2	0.14206703
ATP5S	0.1420602
EMP3	0.14203793
DGKH	0.14180106
VPS45A	0.14177887
PROC	0.1417431
PIGV	0.14143744
SYNC1	0.14139631
S100A6	0.1413675
ATP11B	0.14129849
INTS8	0.141219
BBS10	0.14109989
ARL2BP	0.14103182
C11ORF30	0.14094211
PPP2R5A	0.14087895
NCAPD2	0.14087553
PPCDC	0.14083607
ARHGEF12	0.14082149
LOC646916	0.1408082
MGC13017	0.14078961
B4GALT6	0.1407399
IFT80	0.14062989
FAM102A	0.14053428
BMI1	0.1404099
FRYL	0.1403509
MAP4K4	0.14027163
C1ORF104	0.14022481
SIKE	0.1402062
MTRR	0.14003964
PKD2	0.13997012
SMAD6	0.13979004
TRIP6	0.13973123
DYNC1I1	0.13951018
DKFZP762E1312	0.13949326
ABCA7	0.13942185
FAM3C	0.13940832
EIF4E3	0.13935485
COX7A2L	0.13935333
ACY3	0.13898897
LMBRD2	0.13893592
EPPB9	0.13880497
BLCAP	0.13868003
MCM8	0.13865884
C1ORF25	0.13860005
FBXL5	0.13857105
SERAC1	0.13853332
ORMDL2	0.13853069
STX12	0.13840762
LOC653761	0.138348
MIR16	0.13818437
WISP3	0.1381687
SKAP2	0.1381358
TSC22D3	0.13809563
C16ORF74	0.13806091
HOXA3	0.13802677
FLJ14981	0.13800107
LOC158402	0.13797902
ZNF564	0.13797314
BARD1	0.1379087
ZNF253	0.13790064
METTL4	0.13783756
SLK	0.13781334
ZNF99	0.13781056
MAGEA8	0.13774365
THUMPD1	0.13765223
C9ORF103	0.1374469
WDR41	0.13738374
TAF10	0.13726157
MKKS	0.13724613
ZNF551	0.13723461
SEC15L2	0.13719928
MTMR11	0.13717662
SLC26A2	0.13714811
PLA2G4B	0.13695557
ZNF530	0.1369225
SLC44A1	0.1368888
SPINT1	0.1368319
DKFZP564J0863	0.13680856
SENP1	0.13668409
ZNF30	0.13667701
SNX21	0.13662964
SNRPE	0.13658778
SMAP1L	0.1365507
ARFGEF1	0.13651052
CENPA	0.13650936
LOC642821	0.13639215
AACSL	0.13633369
RPS6KA3	0.13620558
PARP10	0.13619857
SLCO1B3	0.13617954
ERVWE1	0.13609861
PDLIM4	0.13603492
PORCN	0.13598523
C1ORF118	0.13596947
C6ORF203	0.13594228
C1GALT1C1	0.13580856
CPAMD8	0.13580458
TOP2A	0.13575785
MGC61571	0.13573702
ASH1L	0.13536265
ZNF260	0.13533433
LTB4DH	0.13526542
UQCRC2	0.1352646
FLJ25006	0.13508312
SLC27A1	0.13503918
CRISPLD2	0.13485068
P2RX4	0.13482319
MSH2	0.13474984
TTF2	0.13472304
C6ORF162	0.13471448
LOC338862	0.13469268
MFAP3	0.13457496
CLN6	0.13444062
BRCA2	0.13439004
TFE3	0.13433275
DMXL1	0.13432792
THEX1	0.13429236
POT1	0.1342754
TMEM17	0.13419677
WDR7	0.1341914
ARL1	0.1341719
PCDHB10	0.13412654
LOC400027	0.13411225
CCPG1	0.13410547
ZNF441	0.1339604
KIAA1715	0.13395005
FLJ14397	0.13389498
C4ORF7	0.13387671
TK1	0.13369805
RIT1	0.13367882
MGC33648	0.13359042
EVPL	0.13357244
MGC11082	0.1335398
FADD	0.1334336
LOC643224	0.13341334
ZNF763	0.13333301
EED	0.13329464
NGLY1	0.13326988
HIST1H3A	0.13303
KIAA1794	0.13301897
ATP6V1G1	0.13293032
LOC124220	0.1328271
GNG8	0.13272244
MOBKL2C	0.13268575
EMR1	0.13265046
C9ORF72	0.1326416
C18ORF56	0.13256931
JUN	0.1325268
REPS2	0.13246445
PHACTR2	0.13245153
DDX26B	0.13241133
CCT6B	0.13222131
RRM2B	0.13222033
EDEM1	0.13221927
RACGAP1	0.13220602
MICB	0.13209797
CENTB5	0.13207453
RTN4IP1	0.13207166
SYT12	0.13196988
MPG	0.1319641
MST1R	0.1319606
ZNF14	0.13194789
SAR1B	0.13192964
MITF	0.13192719
NTAN1	0.13187237
FNIP1	0.1318687
RNF175	0.13183197
CEP63	0.13180605
C1QDC1	0.13172291
ZNF486	0.13171904
ANKRD25	0.13171704
KRT8L2	0.13168389
FLJ21369	0.13165168
CDA	0.13161865
ZNF654	0.13160047
HPS3	0.13154072
CD2AP	0.13148546
ZNF605	0.13146286
COL18A1	0.1314202
B3GNT5	0.13139667
CA10	0.13119406
TYRO3P	0.13116662
CA5BL	0.1311274
PRR13	0.1311228
BTN3A2	0.13109954
ZNRF1	0.13108818
SAMHD1	0.1310851
PLD1	0.13100466
LOC392465	0.1308829
C6ORF182	0.13085942
ITGA2	0.13081257
C15ORF23	0.13075338
DYNC2LI1	0.13075018
LIMD1	0.1306968
PRC1	0.13066828
C2ORF7	0.13064784
TNRC8	0.1306222
FIGNL1	0.1306133
PBK	0.13054325
PLGLA1	0.1305177
RAD51AP1	0.130488
RHBDF1	0.13046283
PRDM7	0.1303467
C14ORF111	0.13033901
SGOL2	0.13027559
C14ORF149	0.13025606
C1ORF201	0.13022266
RBM24	0.1301438
FLJ20105	0.13011216
UBE2C	0.13006353
LOC441261	0.130016
PXMP3	0.12990017
TCFL5	0.12989141
CCDC75	0.12984775
CDAN1	0.12978998
IRF7	0.12974389
KIAA0196	0.12966292
NME3	0.12965408
FOXD1	0.12964126
ZNF283	0.12960218
BRP44L	0.129518
LOC439990	0.12949494
ZNF781	0.12946364
LOC162073	0.12945257
ZNF29	0.1294353
TRIM47	0.12942316
FAM122B	0.12936549
FNDC3A	0.12935865
CARHSP1	0.12934294
LOC58489	0.12932889
SSPN	0.12930144
CRYZL1	0.12927043
GTF2H5	0.12925914
C1QDC2	0.12900756
RAB28	0.12898633
SNAP23	0.12895349
LOC146909	0.12894864
ZNF33B	0.12887615
UEVLD	0.12883684
IL1A	0.12882449
COMMD3	0.1288096
IDH3G	0.12876245
MBD4	0.12867445
C16ORF52	0.12859425
SH3GLB1	0.12856434
ATP1A1	0.12845245
GAS6	0.12844382
C11ORF74	0.12836032
MRGPRF	0.12834357
HBEGF	0.12820074
KIAA1033	0.12808543
POLQ	0.12807858
C14ORF138	0.12803064
WDR44	0.12799606
MCTS1	0.12791991
MUT	0.12787044
ASPM	0.12782845
LOC153577	0.12777102
RTTN	0.12771311
NMNAT1	0.12757327
PRKAA2	0.12756737
PRRG4	0.12754877
LOC285378	0.12754187
LOC653483	0.12750086
TMEM168	0.1274561
TNIK	0.12743768
GLCCI1	0.12740092
POMGNT1	0.12725349
ATP6V1D	0.12725098
LPP	0.1272333
LOC221710	0.12718828
MAP4K5	0.12715183
FLJ20628	0.1271445
FOSL1	0.12714402
ELOVL6	0.12713961
MSN	0.12712903
DNAJC4	0.12711853
TMTC1 /// LOC653626	0.1271058
TXNRD1	0.12706584
FLJ20674	0.12704462
LZIC	0.1270417
KIAA1524	0.12703735
MGC12965	0.12702976
LRRC19	0.12702295
FAM121A	0.12679976
RAB8B	0.12679346
AURKA	0.12669781
GTF2A2	0.12668376
TMPO	0.12665708
RRM2	0.12664227
SPATA20	0.1265802
LOC400721	0.12652038
MED4	0.12651016
RAPGEF6	0.1264423
LRRCC1	0.12643217
CPT1B	0.12642968
C3ORF63	0.12636073
SALL1	0.12632737
EPAG	0.12632363
TMEM127	0.12622383
PFKFB3	0.12620619
LOC400509 /// LOC440	0.12618712
KIF4A	0.12615132
C15ORF40	0.12610842
MAP4K3	0.12610587
DNAJA4	0.1260885
HEXB	0.12604867
POLE2	0.12601952
CNOT6	0.1260157
TXNDC9	0.12599595
POM121	0.12590083
AP4M1	0.12587634
RRAGB	0.12577857
RP11-151A6.2	0.12575457
TRIB2	0.12571143
ZNF462	0.12567762
GIMAP4	0.1256594
NAT1	0.12565738
ACTR1B	0.12559848
TBC1D8	0.12552471
FAM86C /// FAM86B1 /	0.12552147
KIAA0738	0.12551269
LOC283219	0.12549789
LGALS1	0.1254654
ARL17P1 /// LOC64152	0.1254429
DARS2	0.12535222
PCDHB14	0.125332
RFTN1	0.12524568
PTPN13	0.12523887
PRKCA	0.12521316
CIB1	0.12507354
PKN2	0.12506975
PHTF1	0.12506583
ALPK2	0.12500022
L2HGDH	0.12492568
C7ORF38	0.12483217
ZBTB7A	0.12482653
SCP2	0.12481281
H6PD	0.12475983
WNT7A	0.1246922
PTPRS /// TNPO1	0.12468766
BID	0.12466001
APPBP2	0.12460486
IFI16	0.124593236
PALM2	0.1245746
DEK	0.124556504
TUBGCP5	0.12454073
TEAD1	0.124538705
LOC402617	0.12452877
KIF13B	0.12447714
LOC203411	0.12447689
ARL15	0.1244518
KIF1B	0.124443725
BET1	0.12438242
CHD3	0.12429839
PSRC1	0.12429578
TFPT	0.12427254
ZNF91	0.1242595
TTC33	0.12420516
FKBP10	0.124096915
MLH1	0.12397274
KBTBD4	0.12393584
KIAA0101	0.123878635
ARL17P1	0.123865895
FLJ38984	0.12378977
HBLD1	0.12367433
C15ORF21	0.12357234
FLJ42117	0.12353925
NCAPH	0.12352299
MLLT4	0.123443045
KIAA1731	0.123408586
GPAA1	0.123303495
TESC	0.123295516
COG6	0.12316322
EPHA2	0.12315378
RAP2B	0.12312728
ETHE1	0.12308088
MICAL-L1	0.123041354
MARK1	0.12293774
C1GALT1	0.12276631
NFS1	0.12274548
WNT9A	0.12271775
TPMT	0.122672714
SLC14A1	0.12263374
C6ORF1	0.12253776
FLJ90709	0.12250763
LOC643650	0.122454554
LIME1	0.12235606
CETN3	0.12216657
GLI3	0.12213308
LOC90321	0.12213077
FARP1	0.12195934
FLJ16008	0.121886805
AAK1	0.12183632
LRIG1	0.12178328
GPR180	0.121766396
WDR12	0.12173478
RASSF8	0.1217313
NANOS1	0.12171423
PLK3	0.12169701
PPP3CC	0.121615134
MOGAT3	0.12156298
KIAA1688	0.1215453
PPL	0.12151123
C20ORF72	0.1214578
TRIM55	0.12138384
SLC35D2	0.12136069
NOSTRIN	0.121354945
CGGBP1	0.12127959
SHMT1	0.12126527
CDC27	0.12123531
HNRPH3	0.12117927
FLJ20366	0.12106589
C1ORF85	0.12101796
CHM	0.120999366
LOC441383	0.12092778
GUSB	0.12090568
NAT12	0.12088615
PARC	0.12079942
KIAA1212	0.1207864
LRRC23	0.120705284
GNG12	0.120641604
[truncated: 17,557 more rows]
