# Supplementary material for: Comprehensive analysis of β-catenin target genes in colorectal carcinoma cell lines with deregulated Wnt/β-catenin signaling
Source: BMC Genomics. 2014 Jan 28;15:74. doi: 10.1186/1471-2164-15-74 (PMC3909937; doi:10.1186/1471-2164-15-74)
Supplement: Additional file 5 — GSEA analysis using the KEGG pathway database. This zipped file contains confirming data of the GSEA analysis. The names of the directories containing the files were composed of the term ‘GSEA’, the name of the cell line, e.g. DLD1, SW480, or LS174T, and the pathway database (KEGG). Please use a web browser to view the files with the name ‘index.html’ in the corresponding directories to start exploring the data. [file 1471-2164-15-74-S5.zip › GSEA KEGG SW480/gene_set_sizes.xls]

NAME	ORIGINAL SIZE	AFTER RESTRICTING TO DATASET	STATUS
KEGG_GLYCOLYSIS_GLUCONEOGENESIS	62	60
KEGG_CITRATE_CYCLE_TCA_CYCLE	32	29
KEGG_PENTOSE_PHOSPHATE_PATHWAY	27	26
KEGG_PENTOSE_AND_GLUCURONATE_INTERCONVERSIONS	28	15
KEGG_FRUCTOSE_AND_MANNOSE_METABOLISM	34	34
KEGG_GALACTOSE_METABOLISM	26	25
KEGG_ASCORBATE_AND_ALDARATE_METABOLISM	25		Rejected!
KEGG_FATTY_ACID_METABOLISM	42	39
KEGG_STEROID_BIOSYNTHESIS	17	16
KEGG_PRIMARY_BILE_ACID_BIOSYNTHESIS	16	16
KEGG_STEROID_HORMONE_BIOSYNTHESIS	55	42
KEGG_OXIDATIVE_PHOSPHORYLATION	135	109
KEGG_PURINE_METABOLISM	159	149
KEGG_PYRIMIDINE_METABOLISM	98	88
KEGG_ALANINE_ASPARTATE_AND_GLUTAMATE_METABOLISM	32	31
KEGG_GLYCINE_SERINE_AND_THREONINE_METABOLISM	31	31
KEGG_CYSTEINE_AND_METHIONINE_METABOLISM	34	30
KEGG_VALINE_LEUCINE_AND_ISOLEUCINE_DEGRADATION	44	42
KEGG_VALINE_LEUCINE_AND_ISOLEUCINE_BIOSYNTHESIS	11		Rejected!
KEGG_LYSINE_DEGRADATION	44	43
KEGG_ARGININE_AND_PROLINE_METABOLISM	54	51
KEGG_HISTIDINE_METABOLISM	29	27
KEGG_TYROSINE_METABOLISM	42	38
KEGG_PHENYLALANINE_METABOLISM	18	17
KEGG_TRYPTOPHAN_METABOLISM	40	37
KEGG_BETA_ALANINE_METABOLISM	22	22
KEGG_TAURINE_AND_HYPOTAURINE_METABOLISM	10		Rejected!
KEGG_SELENOAMINO_ACID_METABOLISM	26	21
KEGG_GLUTATHIONE_METABOLISM	50	44
KEGG_STARCH_AND_SUCROSE_METABOLISM	52	34
KEGG_N_GLYCAN_BIOSYNTHESIS	46	41
KEGG_OTHER_GLYCAN_DEGRADATION	16		Rejected!
KEGG_O_GLYCAN_BIOSYNTHESIS	30	28
KEGG_AMINO_SUGAR_AND_NUCLEOTIDE_SUGAR_METABOLISM	44	44
KEGG_GLYCOSAMINOGLYCAN_DEGRADATION	21	21
KEGG_GLYCOSAMINOGLYCAN_BIOSYNTHESIS_CHONDROITIN_SULFATE	22		Rejected!
KEGG_GLYCOSAMINOGLYCAN_BIOSYNTHESIS_KERATAN_SULFATE	15	15
KEGG_GLYCOSAMINOGLYCAN_BIOSYNTHESIS_HEPARAN_SULFATE	26	25
KEGG_GLYCEROLIPID_METABOLISM	49	43
KEGG_INOSITOL_PHOSPHATE_METABOLISM	54	46
KEGG_GLYCOSYLPHOSPHATIDYLINOSITOL_GPI_ANCHOR_BIOSYNTHESIS	25	24
KEGG_GLYCEROPHOSPHOLIPID_METABOLISM	77	63
KEGG_ETHER_LIPID_METABOLISM	33	27
KEGG_ARACHIDONIC_ACID_METABOLISM	58	50
KEGG_LINOLEIC_ACID_METABOLISM	29	26
KEGG_ALPHA_LINOLENIC_ACID_METABOLISM	19	16
KEGG_SPHINGOLIPID_METABOLISM	40	30
KEGG_GLYCOSPHINGOLIPID_BIOSYNTHESIS_LACTO_AND_NEOLACTO_SERIES	26	26
KEGG_GLYCOSPHINGOLIPID_BIOSYNTHESIS_GLOBO_SERIES	14		Rejected!
KEGG_GLYCOSPHINGOLIPID_BIOSYNTHESIS_GANGLIO_SERIES	15	15
KEGG_PYRUVATE_METABOLISM	40	40
KEGG_GLYOXYLATE_AND_DICARBOXYLATE_METABOLISM	16	15
KEGG_PROPANOATE_METABOLISM	33	31
KEGG_BUTANOATE_METABOLISM	34	31
KEGG_ONE_CARBON_POOL_BY_FOLATE	17	16
KEGG_RIBOFLAVIN_METABOLISM	16	16
KEGG_NICOTINATE_AND_NICOTINAMIDE_METABOLISM	24	21
KEGG_PANTOTHENATE_AND_COA_BIOSYNTHESIS	16	16
KEGG_FOLATE_BIOSYNTHESIS	11		Rejected!
KEGG_RETINOL_METABOLISM	64	45
KEGG_PORPHYRIN_AND_CHLOROPHYLL_METABOLISM	41	28
KEGG_TERPENOID_BACKBONE_BIOSYNTHESIS	15	15
KEGG_LIMONENE_AND_PINENE_DEGRADATION	10		Rejected!
KEGG_NITROGEN_METABOLISM	23	23
KEGG_SULFUR_METABOLISM	13		Rejected!
KEGG_AMINOACYL_TRNA_BIOSYNTHESIS	41	32
KEGG_METABOLISM_OF_XENOBIOTICS_BY_CYTOCHROME_P450	70	56
KEGG_DRUG_METABOLISM_CYTOCHROME_P450	72	57
KEGG_DRUG_METABOLISM_OTHER_ENZYMES	51	36
KEGG_BIOSYNTHESIS_OF_UNSATURATED_FATTY_ACIDS	22	19
KEGG_ABC_TRANSPORTERS	44	44
KEGG_RIBOSOME	88	78
KEGG_RNA_DEGRADATION	59	51
KEGG_RNA_POLYMERASE	29	28
KEGG_BASAL_TRANSCRIPTION_FACTORS	36	33
KEGG_DNA_REPLICATION	36	34
KEGG_SPLICEOSOME	128	93
KEGG_PROTEASOME	48	42
KEGG_PROTEIN_EXPORT	24	19
KEGG_PPAR_SIGNALING_PATHWAY	69	66
KEGG_BASE_EXCISION_REPAIR	35	33
KEGG_NUCLEOTIDE_EXCISION_REPAIR	44	43
KEGG_MISMATCH_REPAIR	23	22
KEGG_HOMOLOGOUS_RECOMBINATION	28	26
KEGG_NON_HOMOLOGOUS_END_JOINING	14		Rejected!
KEGG_MAPK_SIGNALING_PATHWAY	267	253
KEGG_ERBB_SIGNALING_PATHWAY	87	85
KEGG_CALCIUM_SIGNALING_PATHWAY	178	170
KEGG_CYTOKINE_CYTOKINE_RECEPTOR_INTERACTION	267	243
KEGG_CHEMOKINE_SIGNALING_PATHWAY	190	172
KEGG_PHOSPHATIDYLINOSITOL_SIGNALING_SYSTEM	76	67
KEGG_NEUROACTIVE_LIGAND_RECEPTOR_INTERACTION	272	250
KEGG_CELL_CYCLE	128	113
KEGG_OOCYTE_MEIOSIS	114	106
KEGG_P53_SIGNALING_PATHWAY	69	64
KEGG_UBIQUITIN_MEDIATED_PROTEOLYSIS	138	121
KEGG_SNARE_INTERACTIONS_IN_VESICULAR_TRANSPORT	38	34
KEGG_REGULATION_OF_AUTOPHAGY	35	32
KEGG_LYSOSOME	121	114
KEGG_ENDOCYTOSIS	183	156
KEGG_PEROXISOME	78	71
KEGG_MTOR_SIGNALING_PATHWAY	52	46
KEGG_APOPTOSIS	88	81
KEGG_CARDIAC_MUSCLE_CONTRACTION	80	70
KEGG_VASCULAR_SMOOTH_MUSCLE_CONTRACTION	115	108
KEGG_WNT_SIGNALING_PATHWAY	151	144
KEGG_DORSO_VENTRAL_AXIS_FORMATION	25	23
KEGG_NOTCH_SIGNALING_PATHWAY	47	41
KEGG_HEDGEHOG_SIGNALING_PATHWAY	56	53
KEGG_TGF_BETA_SIGNALING_PATHWAY	86	82
KEGG_AXON_GUIDANCE	129	127
KEGG_VEGF_SIGNALING_PATHWAY	76	70
KEGG_FOCAL_ADHESION	201	187
KEGG_ECM_RECEPTOR_INTERACTION	84	80
KEGG_CELL_ADHESION_MOLECULES_CAMS	134	124
KEGG_ADHERENS_JUNCTION	75	73
KEGG_TIGHT_JUNCTION	134	124
KEGG_GAP_JUNCTION	90	75
KEGG_COMPLEMENT_AND_COAGULATION_CASCADES	69	65
KEGG_ANTIGEN_PROCESSING_AND_PRESENTATION	89	77
KEGG_RENIN_ANGIOTENSIN_SYSTEM	17	16
KEGG_TOLL_LIKE_RECEPTOR_SIGNALING_PATHWAY	102	96
KEGG_NOD_LIKE_RECEPTOR_SIGNALING_PATHWAY	62	51
KEGG_RIG_I_LIKE_RECEPTOR_SIGNALING_PATHWAY	71	64
KEGG_CYTOSOLIC_DNA_SENSING_PATHWAY	56	50
KEGG_JAK_STAT_SIGNALING_PATHWAY	155	149
KEGG_HEMATOPOIETIC_CELL_LINEAGE	88	82
KEGG_NATURAL_KILLER_CELL_MEDIATED_CYTOTOXICITY	137	125
KEGG_T_CELL_RECEPTOR_SIGNALING_PATHWAY	108	106
KEGG_B_CELL_RECEPTOR_SIGNALING_PATHWAY	75	71
KEGG_FC_EPSILON_RI_SIGNALING_PATHWAY	79	73
KEGG_FC_GAMMA_R_MEDIATED_PHAGOCYTOSIS	97	85
KEGG_LEUKOCYTE_TRANSENDOTHELIAL_MIGRATION	118	105
KEGG_INTESTINAL_IMMUNE_NETWORK_FOR_IGA_PRODUCTION	48	45
KEGG_CIRCADIAN_RHYTHM_MAMMAL	13		Rejected!
KEGG_LONG_TERM_POTENTIATION	70	67
KEGG_NEUROTROPHIN_SIGNALING_PATHWAY	126	121
KEGG_LONG_TERM_DEPRESSION	70	65
KEGG_OLFACTORY_TRANSDUCTION	389	112
KEGG_TASTE_TRANSDUCTION	52	44
KEGG_REGULATION_OF_ACTIN_CYTOSKELETON	216	196
KEGG_INSULIN_SIGNALING_PATHWAY	137	130
KEGG_GNRH_SIGNALING_PATHWAY	101	96
KEGG_PROGESTERONE_MEDIATED_OOCYTE_MATURATION	86	82
KEGG_MELANOGENESIS	102	98
KEGG_ADIPOCYTOKINE_SIGNALING_PATHWAY	67	66
KEGG_TYPE_II_DIABETES_MELLITUS	47	44
KEGG_TYPE_I_DIABETES_MELLITUS	44	40
KEGG_MATURITY_ONSET_DIABETES_OF_THE_YOUNG	25	19
KEGG_ALDOSTERONE_REGULATED_SODIUM_REABSORPTION	42	40
KEGG_VASOPRESSIN_REGULATED_WATER_REABSORPTION	44	44
KEGG_PROXIMAL_TUBULE_BICARBONATE_RECLAMATION	23	23
KEGG_ALZHEIMERS_DISEASE	169	148
KEGG_PARKINSONS_DISEASE	133	105
KEGG_AMYOTROPHIC_LATERAL_SCLEROSIS_ALS	53	49
KEGG_HUNTINGTONS_DISEASE	185	163
KEGG_PRION_DISEASES	35	35
KEGG_VIBRIO_CHOLERAE_INFECTION	56	50
KEGG_EPITHELIAL_CELL_SIGNALING_IN_HELICOBACTER_PYLORI_INFECTION	68	62
KEGG_PATHOGENIC_ESCHERICHIA_COLI_INFECTION	59	42
KEGG_LEISHMANIA_INFECTION	72	62
KEGG_PATHWAYS_IN_CANCER	328	315
KEGG_COLORECTAL_CANCER	62	61
KEGG_RENAL_CELL_CARCINOMA	70	68
KEGG_PANCREATIC_CANCER	70	69
KEGG_ENDOMETRIAL_CANCER	52	51
KEGG_GLIOMA	65	63
KEGG_PROSTATE_CANCER	89	87
KEGG_THYROID_CANCER	29	29
KEGG_BASAL_CELL_CARCINOMA	55	53
KEGG_MELANOMA	71	71
KEGG_BLADDER_CANCER	42	40
KEGG_CHRONIC_MYELOID_LEUKEMIA	73	72
KEGG_ACUTE_MYELOID_LEUKEMIA	60	56
KEGG_SMALL_CELL_LUNG_CANCER	84	82
KEGG_NON_SMALL_CELL_LUNG_CANCER	54	52
KEGG_ASTHMA	30	27
KEGG_AUTOIMMUNE_THYROID_DISEASE	53	48
KEGG_SYSTEMIC_LUPUS_ERYTHEMATOSUS	140	103
KEGG_ALLOGRAFT_REJECTION	38	34
KEGG_GRAFT_VERSUS_HOST_DISEASE	42	36
KEGG_PRIMARY_IMMUNODEFICIENCY	35	35
KEGG_HYPERTROPHIC_CARDIOMYOPATHY_HCM	85	82
KEGG_ARRHYTHMOGENIC_RIGHT_VENTRICULAR_CARDIOMYOPATHY_ARVC	76	73
KEGG_DILATED_CARDIOMYOPATHY	92	89
KEGG_VIRAL_MYOCARDITIS	73	67
