# Supplementary material for: Comprehensive analysis of β-catenin target genes in colorectal carcinoma cell lines with deregulated Wnt/β-catenin signaling
Source: BMC Genomics. 2014 Jan 28;15:74. doi: 10.1186/1471-2164-15-74 (PMC3909937; doi:10.1186/1471-2164-15-74)
Supplement: Additional file 5 — GSEA analysis using the KEGG pathway database. This zipped file contains confirming data of the GSEA analysis. The names of the directories containing the files were composed of the term ‘GSEA’, the name of the cell line, e.g. DLD1, SW480, or LS174T, and the pathway database (KEGG). Please use a web browser to view the files with the name ‘index.html’ in the corresponding directories to start exploring the data. [file 1471-2164-15-74-S5.zip › GSEA KEGG SW480/gsea_report_for_0_1358419519343.xls]

NAME	GS<br> follow link to MSigDB	GS DETAILS	SIZE	ES	NES	NOM p-val	FDR q-val	FWER p-val	RANK AT MAX	LEADING EDGE
KEGG_SYSTEMIC_LUPUS_ERYTHEMATOSUS	KEGG_SYSTEMIC_LUPUS_ERYTHEMATOSUS	Details ...	103	-0.5759725	-2.2491896	0.0	0.0	0.0	3420	tags=44%, list=17%, signal=53%
KEGG_NEUROACTIVE_LIGAND_RECEPTOR_INTERACTION	KEGG_NEUROACTIVE_LIGAND_RECEPTOR_INTERACTION	Details ...	250	-0.39003026	-1.7245445	0.0	0.111293614	0.261	5793	tags=49%, list=30%, signal=68%
KEGG_AUTOIMMUNE_THYROID_DISEASE	KEGG_AUTOIMMUNE_THYROID_DISEASE	Details ...	48	-0.50498414	-1.6956568	0.0033500837	0.10582073	0.358	3322	tags=42%, list=17%, signal=50%
KEGG_OLFACTORY_TRANSDUCTION	KEGG_OLFACTORY_TRANSDUCTION	Details ...	112	-0.42809394	-1.688829	0.0033500837	0.08572411	0.379	6628	tags=54%, list=34%, signal=82%
KEGG_ASTHMA	KEGG_ASTHMA	Details ...	27	-0.55480736	-1.6523446	0.008695652	0.097093046	0.488	4900	tags=59%, list=25%, signal=79%
KEGG_BASAL_CELL_CARCINOMA	KEGG_BASAL_CELL_CARCINOMA	Details ...	53	-0.4673117	-1.6498972	0.003552398	0.08228908	0.498	4496	tags=45%, list=23%, signal=59%
KEGG_GLYCINE_SERINE_AND_THREONINE_METABOLISM	KEGG_GLYCINE_SERINE_AND_THREONINE_METABOLISM	Details ...	31	-0.514121	-1.6023695	0.017331023	0.1140202	0.671	4495	tags=45%, list=23%, signal=59%
KEGG_ALLOGRAFT_REJECTION	KEGG_ALLOGRAFT_REJECTION	Details ...	34	-0.48358285	-1.5165803	0.026595745	0.21153134	0.899	3322	tags=38%, list=17%, signal=46%
KEGG_CYSTEINE_AND_METHIONINE_METABOLISM	KEGG_CYSTEINE_AND_METHIONINE_METABOLISM	Details ...	30	-0.49029937	-1.5148833	0.044554457	0.19091503	0.904	4738	tags=50%, list=24%, signal=66%
KEGG_RENIN_ANGIOTENSIN_SYSTEM	KEGG_RENIN_ANGIOTENSIN_SYSTEM	Details ...	16	-0.5737547	-1.5050701	0.04886562	0.18618774	0.923	5518	tags=69%, list=28%, signal=96%
KEGG_ALANINE_ASPARTATE_AND_GLUTAMATE_METABOLISM	KEGG_ALANINE_ASPARTATE_AND_GLUTAMATE_METABOLISM	Details ...	31	-0.48417723	-1.4940019	0.031141868	0.18572994	0.936	2975	tags=32%, list=15%, signal=38%
KEGG_WNT_SIGNALING_PATHWAY	KEGG_WNT_SIGNALING_PATHWAY	Details ...	144	-0.35597807	-1.4698129	0.0063391444	0.20500763	0.961	2228	tags=17%, list=11%, signal=19%
KEGG_NITROGEN_METABOLISM	KEGG_NITROGEN_METABOLISM	Details ...	23	-0.5122469	-1.4652333	0.0626087	0.19683868	0.97	3959	tags=43%, list=20%, signal=54%
KEGG_HEMATOPOIETIC_CELL_LINEAGE	KEGG_HEMATOPOIETIC_CELL_LINEAGE	Details ...	82	-0.359586	-1.3460312	0.058528427	0.41850835	1.0	5656	tags=46%, list=29%, signal=65%
KEGG_REGULATION_OF_AUTOPHAGY	KEGG_REGULATION_OF_AUTOPHAGY	Details ...	32	-0.4264566	-1.3263967	0.12190813	0.43981043	1.0	3300	tags=31%, list=17%, signal=38%
KEGG_HEDGEHOG_SIGNALING_PATHWAY	KEGG_HEDGEHOG_SIGNALING_PATHWAY	Details ...	53	-0.37786904	-1.2949698	0.11404958	0.50308233	1.0	4496	tags=38%, list=23%, signal=49%
KEGG_CYTOKINE_CYTOKINE_RECEPTOR_INTERACTION	KEGG_CYTOKINE_CYTOKINE_RECEPTOR_INTERACTION	Details ...	243	-0.29251426	-1.291006	0.034638554	0.48537707	1.0	5387	tags=40%, list=28%, signal=55%
KEGG_TYPE_I_DIABETES_MELLITUS	KEGG_TYPE_I_DIABETES_MELLITUS	Details ...	40	-0.38251445	-1.2551877	0.14237855	0.56477773	1.0	5110	tags=43%, list=26%, signal=57%
KEGG_ARGININE_AND_PROLINE_METABOLISM	KEGG_ARGININE_AND_PROLINE_METABOLISM	Details ...	51	-0.35723722	-1.2450628	0.15239726	0.5659799	1.0	3629	tags=31%, list=19%, signal=38%
KEGG_GRAFT_VERSUS_HOST_DISEASE	KEGG_GRAFT_VERSUS_HOST_DISEASE	Details ...	36	-0.39115366	-1.2431424	0.16666667	0.5435674	1.0	4121	tags=36%, list=21%, signal=46%
KEGG_BETA_ALANINE_METABOLISM	KEGG_BETA_ALANINE_METABOLISM		22	-0.42755175	-1.2344466	0.18637992	0.54300433	1.0	2912	tags=32%, list=15%, signal=37%
KEGG_MELANOGENESIS	KEGG_MELANOGENESIS		98	-0.30296534	-1.176187	0.16612378	0.7065638	1.0	4935	tags=32%, list=25%, signal=42%
KEGG_PRIMARY_IMMUNODEFICIENCY	KEGG_PRIMARY_IMMUNODEFICIENCY		35	-0.36980152	-1.1727228	0.23873122	0.6880618	1.0	4339	tags=34%, list=22%, signal=44%
KEGG_BUTANOATE_METABOLISM	KEGG_BUTANOATE_METABOLISM		31	-0.38068485	-1.171029	0.23754153	0.66494423	1.0	2045	tags=19%, list=10%, signal=22%
KEGG_LONG_TERM_DEPRESSION	KEGG_LONG_TERM_DEPRESSION		65	-0.32059568	-1.1494704	0.24915254	0.7095157	1.0	6389	tags=38%, list=33%, signal=57%
KEGG_PROXIMAL_TUBULE_BICARBONATE_RECLAMATION	KEGG_PROXIMAL_TUBULE_BICARBONATE_RECLAMATION		23	-0.3911655	-1.1399591	0.27538726	0.7145718	1.0	3631	tags=35%, list=19%, signal=43%
KEGG_GLYCOSPHINGOLIPID_BIOSYNTHESIS_GANGLIO_SERIES	KEGG_GLYCOSPHINGOLIPID_BIOSYNTHESIS_GANGLIO_SERIES		15	-0.4464524	-1.1355246	0.30418944	0.7029171	1.0	1247	tags=27%, list=6%, signal=28%
KEGG_MELANOMA	KEGG_MELANOMA		71	-0.31021416	-1.1339308	0.22942206	0.68248355	1.0	757	tags=10%, list=4%, signal=10%
KEGG_PRIMARY_BILE_ACID_BIOSYNTHESIS	KEGG_PRIMARY_BILE_ACID_BIOSYNTHESIS		16	-0.41569915	-1.0927926	0.38010657	0.79977286	1.0	963	tags=19%, list=5%, signal=20%
KEGG_TYROSINE_METABOLISM	KEGG_TYROSINE_METABOLISM		38	-0.33999962	-1.0864531	0.33671743	0.7948283	1.0	1370	tags=18%, list=7%, signal=20%
KEGG_GLYOXYLATE_AND_DICARBOXYLATE_METABOLISM	KEGG_GLYOXYLATE_AND_DICARBOXYLATE_METABOLISM		15	-0.41900298	-1.074261	0.4051282	0.81069225	1.0	3303	tags=27%, list=17%, signal=32%
KEGG_NATURAL_KILLER_CELL_MEDIATED_CYTOTOXICITY	KEGG_NATURAL_KILLER_CELL_MEDIATED_CYTOTOXICITY		125	-0.26597905	-1.0739546	0.30130294	0.7865222	1.0	3301	tags=21%, list=17%, signal=25%
KEGG_VALINE_LEUCINE_AND_ISOLEUCINE_DEGRADATION	KEGG_VALINE_LEUCINE_AND_ISOLEUCINE_DEGRADATION		42	-0.3183971	-1.0691593	0.34666666	0.7780355	1.0	348	tags=7%, list=2%, signal=7%
KEGG_INTESTINAL_IMMUNE_NETWORK_FOR_IGA_PRODUCTION	KEGG_INTESTINAL_IMMUNE_NETWORK_FOR_IGA_PRODUCTION		45	-0.31602708	-1.0570637	0.34536082	0.7931658	1.0	5110	tags=42%, list=26%, signal=57%
KEGG_CALCIUM_SIGNALING_PATHWAY	KEGG_CALCIUM_SIGNALING_PATHWAY		170	-0.2495048	-1.0458865	0.3289689	0.80725634	1.0	5437	tags=39%, list=28%, signal=53%
KEGG_TRYPTOPHAN_METABOLISM	KEGG_TRYPTOPHAN_METABOLISM		37	-0.32454744	-1.0426627	0.37931034	0.7951583	1.0	3841	tags=35%, list=20%, signal=44%
KEGG_PANTOTHENATE_AND_COA_BIOSYNTHESIS	KEGG_PANTOTHENATE_AND_COA_BIOSYNTHESIS		16	-0.39708415	-1.0342658	0.42592594	0.80087966	1.0	5587	tags=44%, list=29%, signal=61%
KEGG_PHENYLALANINE_METABOLISM	KEGG_PHENYLALANINE_METABOLISM		17	-0.3840731	-1.0246707	0.44349316	0.8100533	1.0	2181	tags=29%, list=11%, signal=33%
KEGG_TASTE_TRANSDUCTION	KEGG_TASTE_TRANSDUCTION		44	-0.3028914	-1.0124912	0.4347826	0.8268504	1.0	5138	tags=43%, list=26%, signal=58%
KEGG_JAK_STAT_SIGNALING_PATHWAY	KEGG_JAK_STAT_SIGNALING_PATHWAY		149	-0.24307674	-1.0028936	0.44089457	0.8363147	1.0	3694	tags=25%, list=19%, signal=30%
KEGG_ABC_TRANSPORTERS	KEGG_ABC_TRANSPORTERS		44	-0.29491103	-0.99183667	0.46452704	0.8501729	1.0	2873	tags=27%, list=15%, signal=32%
KEGG_DRUG_METABOLISM_CYTOCHROME_P450	KEGG_DRUG_METABOLISM_CYTOCHROME_P450		57	-0.27665147	-0.98040104	0.47773972	0.8648099	1.0	5601	tags=39%, list=29%, signal=54%
KEGG_ANTIGEN_PROCESSING_AND_PRESENTATION	KEGG_ANTIGEN_PROCESSING_AND_PRESENTATION		77	-0.2627652	-0.97265995	0.512945	0.86717105	1.0	3384	tags=22%, list=17%, signal=27%
KEGG_TERPENOID_BACKBONE_BIOSYNTHESIS	KEGG_TERPENOID_BACKBONE_BIOSYNTHESIS		15	-0.37362263	-0.9687366	0.50179857	0.85964954	1.0	2045	tags=20%, list=10%, signal=22%
KEGG_SELENOAMINO_ACID_METABOLISM	KEGG_SELENOAMINO_ACID_METABOLISM		21	-0.34242082	-0.9659532	0.5060449	0.84868944	1.0	6611	tags=52%, list=34%, signal=79%
KEGG_MATURITY_ONSET_DIABETES_OF_THE_YOUNG	KEGG_MATURITY_ONSET_DIABETES_OF_THE_YOUNG		19	-0.34027663	-0.95330274	0.5123675	0.8668872	1.0	2779	tags=26%, list=14%, signal=31%
KEGG_VIRAL_MYOCARDITIS	KEGG_VIRAL_MYOCARDITIS		67	-0.2568541	-0.949798	0.5667808	0.85923535	1.0	4604	tags=28%, list=24%, signal=37%
KEGG_GAP_JUNCTION	KEGG_GAP_JUNCTION		75	-0.2553254	-0.9424621	0.5496575	0.8621653	1.0	5138	tags=32%, list=26%, signal=43%
KEGG_EPITHELIAL_CELL_SIGNALING_IN_HELICOBACTER_PYLORI_INFECTION	KEGG_EPITHELIAL_CELL_SIGNALING_IN_HELICOBACTER_PYLORI_INFECTION		62	-0.2674731	-0.9394043	0.5491803	0.852528	1.0	4748	tags=26%, list=24%, signal=34%
KEGG_RETINOL_METABOLISM	KEGG_RETINOL_METABOLISM		45	-0.27188888	-0.90652585	0.63793105	0.9265484	1.0	4917	tags=42%, list=25%, signal=56%
KEGG_RIBOSOME	KEGG_RIBOSOME		78	-0.23988737	-0.8886656	0.67205167	0.95550466	1.0	11857	tags=83%, list=61%, signal=211%
KEGG_PORPHYRIN_AND_CHLOROPHYLL_METABOLISM	KEGG_PORPHYRIN_AND_CHLOROPHYLL_METABOLISM		28	-0.2893875	-0.8868406	0.61612904	0.9413231	1.0	4008	tags=29%, list=20%, signal=36%
KEGG_CYTOSOLIC_DNA_SENSING_PATHWAY	KEGG_CYTOSOLIC_DNA_SENSING_PATHWAY		50	-0.2591319	-0.8849605	0.6492147	0.9282549	1.0	4228	tags=28%, list=22%, signal=36%
KEGG_ARACHIDONIC_ACID_METABOLISM	KEGG_ARACHIDONIC_ACID_METABOLISM		50	-0.2567319	-0.8839984	0.66192734	0.91350776	1.0	6263	tags=50%, list=32%, signal=73%
KEGG_PROPANOATE_METABOLISM	KEGG_PROPANOATE_METABOLISM		31	-0.28225848	-0.8835814	0.6347826	0.89813524	1.0	379	tags=6%, list=2%, signal=7%
KEGG_PROTEIN_EXPORT	KEGG_PROTEIN_EXPORT		19	-0.31867337	-0.88105667	0.6333907	0.88809794	1.0	3162	tags=16%, list=16%, signal=19%
KEGG_CARDIAC_MUSCLE_CONTRACTION	KEGG_CARDIAC_MUSCLE_CONTRACTION		70	-0.24033132	-0.8772207	0.68676716	0.88159955	1.0	3790	tags=21%, list=19%, signal=26%
KEGG_STEROID_BIOSYNTHESIS	KEGG_STEROID_BIOSYNTHESIS		16	-0.332476	-0.8606621	0.63951474	0.9055861	1.0	6168	tags=38%, list=32%, signal=55%
KEGG_GLUTATHIONE_METABOLISM	KEGG_GLUTATHIONE_METABOLISM		44	-0.25125518	-0.8500658	0.71900827	0.913536	1.0	5732	tags=34%, list=29%, signal=48%
KEGG_GLYCOSPHINGOLIPID_BIOSYNTHESIS_LACTO_AND_NEOLACTO_SERIES	KEGG_GLYCOSPHINGOLIPID_BIOSYNTHESIS_LACTO_AND_NEOLACTO_SERIES		26	-0.27580255	-0.81960744	0.71623933	0.9605805	1.0	2271	tags=23%, list=12%, signal=26%
KEGG_T_CELL_RECEPTOR_SIGNALING_PATHWAY	KEGG_T_CELL_RECEPTOR_SIGNALING_PATHWAY		106	-0.20772903	-0.8186757	0.815486	0.94652957	1.0	5191	tags=26%, list=27%, signal=36%
KEGG_CHEMOKINE_SIGNALING_PATHWAY	KEGG_CHEMOKINE_SIGNALING_PATHWAY		172	-0.19177146	-0.7956483	0.9234375	0.9742461	1.0	5166	tags=27%, list=26%, signal=37%
KEGG_AMINOACYL_TRNA_BIOSYNTHESIS	KEGG_AMINOACYL_TRNA_BIOSYNTHESIS		32	-0.2569369	-0.7952519	0.7607261	0.9595295	1.0	8560	tags=47%, list=44%, signal=83%
KEGG_VASCULAR_SMOOTH_MUSCLE_CONTRACTION	KEGG_VASCULAR_SMOOTH_MUSCLE_CONTRACTION		108	-0.19932967	-0.7922524	0.8903654	0.94951624	1.0	5138	tags=31%, list=26%, signal=41%
KEGG_GLYCOSAMINOGLYCAN_BIOSYNTHESIS_HEPARAN_SULFATE	KEGG_GLYCOSAMINOGLYCAN_BIOSYNTHESIS_HEPARAN_SULFATE		25	-0.26292586	-0.7821317	0.798574	0.9516166	1.0	4981	tags=28%, list=25%, signal=38%
KEGG_PURINE_METABOLISM	KEGG_PURINE_METABOLISM		149	-0.18724962	-0.77280116	0.9508197	0.95133257	1.0	6690	tags=38%, list=34%, signal=58%
KEGG_RIBOFLAVIN_METABOLISM	KEGG_RIBOFLAVIN_METABOLISM		16	-0.28795332	-0.76533186	0.765625	0.948049	1.0	4172	tags=25%, list=21%, signal=32%
KEGG_LINOLEIC_ACID_METABOLISM	KEGG_LINOLEIC_ACID_METABOLISM		26	-0.2495609	-0.7523001	0.82020545	0.9517063	1.0	6033	tags=50%, list=31%, signal=72%
KEGG_GLYCOSAMINOGLYCAN_DEGRADATION	KEGG_GLYCOSAMINOGLYCAN_DEGRADATION		21	-0.26209545	-0.74477327	0.81328547	0.9474464	1.0	1708	tags=14%, list=9%, signal=16%
KEGG_MTOR_SIGNALING_PATHWAY	KEGG_MTOR_SIGNALING_PATHWAY		46	-0.22030322	-0.7242886	0.8935108	0.9570915	1.0	2925	tags=13%, list=15%, signal=15%
KEGG_RNA_POLYMERASE	KEGG_RNA_POLYMERASE		28	-0.24092026	-0.72296304	0.8616145	0.94515467	1.0	8861	tags=54%, list=45%, signal=98%
KEGG_ENDOMETRIAL_CANCER	KEGG_ENDOMETRIAL_CANCER		51	-0.19875343	-0.67829627	0.95246476	0.96993124	1.0	2228	tags=12%, list=11%, signal=13%
KEGG_NICOTINATE_AND_NICOTINAMIDE_METABOLISM	KEGG_NICOTINATE_AND_NICOTINAMIDE_METABOLISM		21	-0.24276246	-0.67661196	0.89601386	0.95801747	1.0	5089	tags=38%, list=26%, signal=51%
KEGG_ALZHEIMERS_DISEASE	KEGG_ALZHEIMERS_DISEASE		148	-0.13913245	-0.5640252	1.0	0.9890402	1.0	5567	tags=20%, list=28%, signal=28%
