# Supplementary material for: Comprehensive analysis of β-catenin target genes in colorectal carcinoma cell lines with deregulated Wnt/β-catenin signaling
Source: BMC Genomics. 2014 Jan 28;15:74. doi: 10.1186/1471-2164-15-74 (PMC3909937; doi:10.1186/1471-2164-15-74)
Supplement: Additional file 5 — GSEA analysis using the KEGG pathway database. This zipped file contains confirming data of the GSEA analysis. The names of the directories containing the files were composed of the term ‘GSEA’, the name of the cell line, e.g. DLD1, SW480, or LS174T, and the pathway database (KEGG). Please use a web browser to view the files with the name ‘index.html’ in the corresponding directories to start exploring the data. [file 1471-2164-15-74-S5.zip › GSEA KEGG SW480/gsea_report_for_1_1358419519343.xls]

NAME	GS<br> follow link to MSigDB	GS DETAILS	SIZE	ES	NES	NOM p-val	FDR q-val	FWER p-val	RANK AT MAX	LEADING EDGE
KEGG_APOPTOSIS	KEGG_APOPTOSIS	Details ...	81	0.51419365	2.017362	0.0	0.020340495	0.013	2096	tags=31%, list=11%, signal=34%
KEGG_FRUCTOSE_AND_MANNOSE_METABOLISM	KEGG_FRUCTOSE_AND_MANNOSE_METABOLISM	Details ...	34	0.5916772	1.9299794	0.0	0.033301122	0.044	3541	tags=41%, list=18%, signal=50%
KEGG_DNA_REPLICATION	KEGG_DNA_REPLICATION	Details ...	34	0.57629526	1.8959306	0.0025188916	0.03490825	0.071	5403	tags=65%, list=28%, signal=89%
KEGG_SMALL_CELL_LUNG_CANCER	KEGG_SMALL_CELL_LUNG_CANCER	Details ...	82	0.47233638	1.8560222	0.0	0.04000057	0.104	2487	tags=29%, list=13%, signal=33%
KEGG_ECM_RECEPTOR_INTERACTION	KEGG_ECM_RECEPTOR_INTERACTION	Details ...	80	0.4737841	1.838049	0.0	0.03720878	0.12	1473	tags=20%, list=8%, signal=22%
KEGG_PROTEASOME	KEGG_PROTEASOME	Details ...	42	0.530827	1.7975047	0.0025062656	0.046617676	0.178	6165	tags=55%, list=32%, signal=80%
KEGG_PATHOGENIC_ESCHERICHIA_COLI_INFECTION	KEGG_PATHOGENIC_ESCHERICHIA_COLI_INFECTION	Details ...	42	0.52517116	1.7969385	0.0022883294	0.040950265	0.183	4578	tags=48%, list=23%, signal=62%
KEGG_FOCAL_ADHESION	KEGG_FOCAL_ADHESION	Details ...	187	0.39886826	1.7608098	0.0	0.047916736	0.238	1473	tags=16%, list=8%, signal=17%
KEGG_NUCLEOTIDE_EXCISION_REPAIR	KEGG_NUCLEOTIDE_EXCISION_REPAIR	Details ...	43	0.50101286	1.7541848	0.0071770335	0.045322638	0.253	5403	tags=63%, list=28%, signal=87%
KEGG_COMPLEMENT_AND_COAGULATION_CASCADES	KEGG_COMPLEMENT_AND_COAGULATION_CASCADES	Details ...	65	0.46464682	1.7443404	0.0	0.04572646	0.277	797	tags=17%, list=4%, signal=18%
KEGG_MISMATCH_REPAIR	KEGG_MISMATCH_REPAIR	Details ...	22	0.56993335	1.6982914	0.023316063	0.06318805	0.386	4089	tags=45%, list=21%, signal=57%
KEGG_AMINO_SUGAR_AND_NUCLEOTIDE_SUGAR_METABOLISM	KEGG_AMINO_SUGAR_AND_NUCLEOTIDE_SUGAR_METABOLISM	Details ...	44	0.49657795	1.6884279	0.0074074073	0.063776545	0.414	3827	tags=48%, list=20%, signal=59%
KEGG_ENDOCYTOSIS	KEGG_ENDOCYTOSIS	Details ...	156	0.388319	1.6839209	0.0	0.06065565	0.426	3377	tags=29%, list=17%, signal=35%
KEGG_UBIQUITIN_MEDIATED_PROTEOLYSIS	KEGG_UBIQUITIN_MEDIATED_PROTEOLYSIS	Details ...	121	0.39959145	1.6727526	0.0	0.06160734	0.459	3572	tags=30%, list=18%, signal=36%
KEGG_LYSOSOME	KEGG_LYSOSOME	Details ...	114	0.40681204	1.662648	0.0	0.06329011	0.488	3810	tags=33%, list=19%, signal=41%
KEGG_ETHER_LIPID_METABOLISM	KEGG_ETHER_LIPID_METABOLISM	Details ...	27	0.5141038	1.6190417	0.024271844	0.08266333	0.61	1765	tags=22%, list=9%, signal=24%
KEGG_PANCREATIC_CANCER	KEGG_PANCREATIC_CANCER	Details ...	69	0.41763455	1.5728663	0.017632242	0.11047784	0.738	3863	tags=35%, list=20%, signal=43%
KEGG_GLYCEROLIPID_METABOLISM	KEGG_GLYCEROLIPID_METABOLISM	Details ...	43	0.45064434	1.5469512	0.024630541	0.12321461	0.783	1581	tags=23%, list=8%, signal=25%
KEGG_HOMOLOGOUS_RECOMBINATION	KEGG_HOMOLOGOUS_RECOMBINATION	Details ...	26	0.49550042	1.53187	0.041262135	0.13123423	0.823	4219	tags=42%, list=22%, signal=54%
KEGG_HISTIDINE_METABOLISM	KEGG_HISTIDINE_METABOLISM	Details ...	27	0.47993374	1.5257053	0.04265403	0.13083147	0.834	3132	tags=37%, list=16%, signal=44%
KEGG_NON_SMALL_CELL_LUNG_CANCER	KEGG_NON_SMALL_CELL_LUNG_CANCER		52	0.42514223	1.5043495	0.01010101	0.14633101	0.875	3705	tags=33%, list=19%, signal=40%
KEGG_PEROXISOME	KEGG_PEROXISOME		71	0.38726878	1.4933614	0.020460358	0.14987975	0.897	4122	tags=41%, list=21%, signal=52%
KEGG_REGULATION_OF_ACTIN_CYTOSKELETON	KEGG_REGULATION_OF_ACTIN_CYTOSKELETON		196	0.33551383	1.4911658	0.0	0.14475036	0.898	3339	tags=28%, list=17%, signal=33%
KEGG_FC_GAMMA_R_MEDIATED_PHAGOCYTOSIS	KEGG_FC_GAMMA_R_MEDIATED_PHAGOCYTOSIS		85	0.36958992	1.4802331	0.014184397	0.1489001	0.912	2317	tags=21%, list=12%, signal=24%
KEGG_BASE_EXCISION_REPAIR	KEGG_BASE_EXCISION_REPAIR		33	0.4532253	1.4686253	0.054502368	0.15310696	0.925	2306	tags=24%, list=12%, signal=27%
KEGG_STEROID_HORMONE_BIOSYNTHESIS	KEGG_STEROID_HORMONE_BIOSYNTHESIS		42	0.4207121	1.4477133	0.04379562	0.16892532	0.947	1390	tags=19%, list=7%, signal=20%
KEGG_ADIPOCYTOKINE_SIGNALING_PATHWAY	KEGG_ADIPOCYTOKINE_SIGNALING_PATHWAY		66	0.3890202	1.4351209	0.043037973	0.17710164	0.959	1873	tags=18%, list=10%, signal=20%
KEGG_PRION_DISEASES	KEGG_PRION_DISEASES		35	0.42175716	1.4197932	0.075520836	0.18804552	0.966	2654	tags=26%, list=14%, signal=30%
KEGG_ADHERENS_JUNCTION	KEGG_ADHERENS_JUNCTION		73	0.36322194	1.3950917	0.04155844	0.21055768	0.987	3766	tags=32%, list=19%, signal=39%
KEGG_THYROID_CANCER	KEGG_THYROID_CANCER		29	0.43563855	1.3850046	0.08851675	0.21772864	0.992	2654	tags=28%, list=14%, signal=32%
KEGG_INSULIN_SIGNALING_PATHWAY	KEGG_INSULIN_SIGNALING_PATHWAY		130	0.32445124	1.375988	0.030054646	0.22224188	0.994	4394	tags=29%, list=22%, signal=37%
KEGG_ALDOSTERONE_REGULATED_SODIUM_REABSORPTION	KEGG_ALDOSTERONE_REGULATED_SODIUM_REABSORPTION		40	0.39675847	1.3542203	0.076009504	0.24464999	0.998	1907	tags=20%, list=10%, signal=22%
KEGG_NEUROTROPHIN_SIGNALING_PATHWAY	KEGG_NEUROTROPHIN_SIGNALING_PATHWAY		121	0.3229353	1.3464482	0.029333333	0.24819964	0.998	4341	tags=34%, list=22%, signal=43%
KEGG_GLIOMA	KEGG_GLIOMA		63	0.35782823	1.3405002	0.06845966	0.24859604	0.998	3706	tags=37%, list=19%, signal=45%
KEGG_GLYCOSAMINOGLYCAN_BIOSYNTHESIS_KERATAN_SULFATE	KEGG_GLYCOSAMINOGLYCAN_BIOSYNTHESIS_KERATAN_SULFATE		15	0.50833696	1.3370292	0.13189448	0.24647947	0.998	3552	tags=53%, list=18%, signal=65%
KEGG_PROSTATE_CANCER	KEGG_PROSTATE_CANCER		87	0.334606	1.3332232	0.06937799	0.24503651	0.998	3525	tags=28%, list=18%, signal=34%
KEGG_NOD_LIKE_RECEPTOR_SIGNALING_PATHWAY	KEGG_NOD_LIKE_RECEPTOR_SIGNALING_PATHWAY		51	0.37074924	1.330195	0.0795756	0.24291934	0.998	1609	tags=20%, list=8%, signal=21%
KEGG_GLYCOSYLPHOSPHATIDYLINOSITOL_GPI_ANCHOR_BIOSYNTHESIS	KEGG_GLYCOSYLPHOSPHATIDYLINOSITOL_GPI_ANCHOR_BIOSYNTHESIS		24	0.43309727	1.3060437	0.14761905	0.27158043	1.0	3177	tags=42%, list=16%, signal=50%
KEGG_VEGF_SIGNALING_PATHWAY	KEGG_VEGF_SIGNALING_PATHWAY		70	0.34016776	1.2943362	0.05707196	0.28114802	1.0	3251	tags=26%, list=17%, signal=31%
KEGG_HYPERTROPHIC_CARDIOMYOPATHY_HCM	KEGG_HYPERTROPHIC_CARDIOMYOPATHY_HCM		82	0.32798102	1.2836988	0.08396947	0.29095298	1.0	2483	tags=21%, list=13%, signal=24%
KEGG_O_GLYCAN_BIOSYNTHESIS	KEGG_O_GLYCAN_BIOSYNTHESIS		28	0.41991705	1.2768607	0.13429257	0.2954586	1.0	2532	tags=32%, list=13%, signal=37%
KEGG_DILATED_CARDIOMYOPATHY	KEGG_DILATED_CARDIOMYOPATHY		89	0.31568065	1.2701436	0.1075	0.29944998	1.0	2483	tags=18%, list=13%, signal=20%
KEGG_RENAL_CELL_CARCINOMA	KEGG_RENAL_CELL_CARCINOMA		68	0.33882785	1.2693104	0.0939759	0.29340136	1.0	3525	tags=31%, list=18%, signal=38%
KEGG_CELL_ADHESION_MOLECULES_CAMS	KEGG_CELL_ADHESION_MOLECULES_CAMS		124	0.29750958	1.2571461	0.063360885	0.3075606	1.0	1341	tags=11%, list=7%, signal=12%
KEGG_CHRONIC_MYELOID_LEUKEMIA	KEGG_CHRONIC_MYELOID_LEUKEMIA		72	0.31948796	1.2246578	0.14683545	0.3584901	1.0	3995	tags=31%, list=20%, signal=38%
KEGG_PENTOSE_AND_GLUCURONATE_INTERCONVERSIONS	KEGG_PENTOSE_AND_GLUCURONATE_INTERCONVERSIONS		15	0.43635243	1.2160577	0.22516556	0.36765108	1.0	2620	tags=40%, list=13%, signal=46%
KEGG_BLADDER_CANCER	KEGG_BLADDER_CANCER		40	0.35715377	1.206511	0.19672132	0.376735	1.0	2654	tags=20%, list=14%, signal=23%
KEGG_PPAR_SIGNALING_PATHWAY	KEGG_PPAR_SIGNALING_PATHWAY		66	0.32198843	1.2021047	0.1456044	0.37675467	1.0	1915	tags=20%, list=10%, signal=22%
KEGG_PYRIMIDINE_METABOLISM	KEGG_PYRIMIDINE_METABOLISM		88	0.29871252	1.19886	0.15609756	0.37540334	1.0	4493	tags=38%, list=23%, signal=48%
KEGG_AXON_GUIDANCE	KEGG_AXON_GUIDANCE		127	0.2816222	1.1941922	0.14358975	0.37695214	1.0	2758	tags=20%, list=14%, signal=24%
KEGG_PATHWAYS_IN_CANCER	KEGG_PATHWAYS_IN_CANCER		315	0.24899374	1.1882923	0.065868266	0.38102844	1.0	2487	tags=19%, list=13%, signal=22%
KEGG_ARRHYTHMOGENIC_RIGHT_VENTRICULAR_CARDIOMYOPATHY_ARVC	KEGG_ARRHYTHMOGENIC_RIGHT_VENTRICULAR_CARDIOMYOPATHY_ARVC		73	0.313636	1.1770288	0.17518248	0.39586094	1.0	2483	tags=18%, list=13%, signal=20%
KEGG_GLYCOLYSIS_GLUCONEOGENESIS	KEGG_GLYCOLYSIS_GLUCONEOGENESIS		60	0.31774175	1.1730016	0.21291865	0.39538833	1.0	3540	tags=27%, list=18%, signal=32%
KEGG_OOCYTE_MEIOSIS	KEGG_OOCYTE_MEIOSIS		106	0.28788245	1.1717623	0.18681319	0.39037633	1.0	4328	tags=33%, list=22%, signal=42%
KEGG_ERBB_SIGNALING_PATHWAY	KEGG_ERBB_SIGNALING_PATHWAY		85	0.29909822	1.1631087	0.19891009	0.40062058	1.0	3995	tags=29%, list=20%, signal=37%
KEGG_VIBRIO_CHOLERAE_INFECTION	KEGG_VIBRIO_CHOLERAE_INFECTION		50	0.32031083	1.1563087	0.22302158	0.40712354	1.0	1907	tags=16%, list=10%, signal=18%
KEGG_COLORECTAL_CANCER	KEGG_COLORECTAL_CANCER		61	0.3151649	1.1551303	0.2242268	0.40240228	1.0	2414	tags=21%, list=12%, signal=24%
KEGG_GALACTOSE_METABOLISM	KEGG_GALACTOSE_METABOLISM		25	0.37338784	1.1540983	0.26666668	0.39753667	1.0	3965	tags=44%, list=20%, signal=55%
KEGG_MAPK_SIGNALING_PATHWAY	KEGG_MAPK_SIGNALING_PATHWAY		253	0.247945	1.1359932	0.17127071	0.42568454	1.0	2004	tags=18%, list=10%, signal=20%
KEGG_TYPE_II_DIABETES_MELLITUS	KEGG_TYPE_II_DIABETES_MELLITUS		44	0.32700068	1.1338356	0.24438903	0.42236498	1.0	860	tags=7%, list=4%, signal=7%
KEGG_LEUKOCYTE_TRANSENDOTHELIAL_MIGRATION	KEGG_LEUKOCYTE_TRANSENDOTHELIAL_MIGRATION		105	0.27729988	1.1283563	0.23770492	0.42574945	1.0	3795	tags=28%, list=19%, signal=34%
KEGG_GLYCEROPHOSPHOLIPID_METABOLISM	KEGG_GLYCEROPHOSPHOLIPID_METABOLISM		63	0.29420355	1.1020695	0.27272728	0.4731062	1.0	1765	tags=17%, list=9%, signal=19%
KEGG_P53_SIGNALING_PATHWAY	KEGG_P53_SIGNALING_PATHWAY		64	0.29013455	1.0978593	0.2787286	0.4750827	1.0	3698	tags=31%, list=19%, signal=38%
KEGG_INOSITOL_PHOSPHATE_METABOLISM	KEGG_INOSITOL_PHOSPHATE_METABOLISM		46	0.3078683	1.0977826	0.3106796	0.46786812	1.0	1484	tags=15%, list=8%, signal=16%
KEGG_DORSO_VENTRAL_AXIS_FORMATION	KEGG_DORSO_VENTRAL_AXIS_FORMATION		23	0.3580976	1.0931314	0.34715027	0.47004312	1.0	1429	tags=22%, list=7%, signal=23%
KEGG_BASAL_TRANSCRIPTION_FACTORS	KEGG_BASAL_TRANSCRIPTION_FACTORS		33	0.33502743	1.0812316	0.32125604	0.48887226	1.0	4540	tags=42%, list=23%, signal=55%
KEGG_SNARE_INTERACTIONS_IN_VESICULAR_TRANSPORT	KEGG_SNARE_INTERACTIONS_IN_VESICULAR_TRANSPORT		34	0.32570913	1.0723082	0.33809525	0.50039065	1.0	4136	tags=35%, list=21%, signal=45%
KEGG_TIGHT_JUNCTION	KEGG_TIGHT_JUNCTION		124	0.25418356	1.0720422	0.30940595	0.4935847	1.0	2050	tags=16%, list=10%, signal=18%
KEGG_PHOSPHATIDYLINOSITOL_SIGNALING_SYSTEM	KEGG_PHOSPHATIDYLINOSITOL_SIGNALING_SYSTEM		67	0.2740692	1.0419216	0.3728395	0.5528062	1.0	4135	tags=33%, list=21%, signal=41%
KEGG_PENTOSE_PHOSPHATE_PATHWAY	KEGG_PENTOSE_PHOSPHATE_PATHWAY		26	0.33809713	1.0345933	0.38716814	0.56268245	1.0	3540	tags=50%, list=18%, signal=61%
KEGG_DRUG_METABOLISM_OTHER_ENZYMES	KEGG_DRUG_METABOLISM_OTHER_ENZYMES		36	0.30295962	1.0079529	0.44523808	0.6171986	1.0	2620	tags=25%, list=13%, signal=29%
KEGG_SPHINGOLIPID_METABOLISM	KEGG_SPHINGOLIPID_METABOLISM		30	0.3133868	0.9872522	0.48284313	0.66174287	1.0	1598	tags=20%, list=8%, signal=22%
KEGG_TGF_BETA_SIGNALING_PATHWAY	KEGG_TGF_BETA_SIGNALING_PATHWAY		82	0.2502917	0.97690994	0.49526066	0.67820066	1.0	1608	tags=12%, list=8%, signal=13%
KEGG_LYSINE_DEGRADATION	KEGG_LYSINE_DEGRADATION		43	0.28161234	0.9611824	0.5023585	0.7086951	1.0	3300	tags=26%, list=17%, signal=31%
KEGG_NOTCH_SIGNALING_PATHWAY	KEGG_NOTCH_SIGNALING_PATHWAY		41	0.28070685	0.95870066	0.5183374	0.7055919	1.0	733	tags=10%, list=4%, signal=10%
KEGG_TOLL_LIKE_RECEPTOR_SIGNALING_PATHWAY	KEGG_TOLL_LIKE_RECEPTOR_SIGNALING_PATHWAY		96	0.24183048	0.9560906	0.5456919	0.7028186	1.0	3360	tags=22%, list=17%, signal=26%
KEGG_LONG_TERM_POTENTIATION	KEGG_LONG_TERM_POTENTIATION		67	0.25008065	0.9547471	0.5328084	0.6971034	1.0	4328	tags=36%, list=22%, signal=46%
KEGG_RIG_I_LIKE_RECEPTOR_SIGNALING_PATHWAY	KEGG_RIG_I_LIKE_RECEPTOR_SIGNALING_PATHWAY		64	0.25059548	0.93434143	0.5681818	0.73747593	1.0	3360	tags=25%, list=17%, signal=30%
KEGG_CELL_CYCLE	KEGG_CELL_CYCLE		113	0.22544101	0.9270365	0.60453403	0.7460535	1.0	3995	tags=28%, list=20%, signal=35%
KEGG_FC_EPSILON_RI_SIGNALING_PATHWAY	KEGG_FC_EPSILON_RI_SIGNALING_PATHWAY		73	0.2377882	0.89212275	0.6359223	0.821282	1.0	2118	tags=15%, list=11%, signal=17%
KEGG_GNRH_SIGNALING_PATHWAY	KEGG_GNRH_SIGNALING_PATHWAY		96	0.22177511	0.8871978	0.6838235	0.8222643	1.0	3706	tags=25%, list=19%, signal=31%
KEGG_RNA_DEGRADATION	KEGG_RNA_DEGRADATION		51	0.2453402	0.8706391	0.68948656	0.85019755	1.0	5913	tags=45%, list=30%, signal=64%
KEGG_BIOSYNTHESIS_OF_UNSATURATED_FATTY_ACIDS	KEGG_BIOSYNTHESIS_OF_UNSATURATED_FATTY_ACIDS		19	0.3059595	0.86497885	0.6400966	0.8529402	1.0	5414	tags=47%, list=28%, signal=65%
KEGG_B_CELL_RECEPTOR_SIGNALING_PATHWAY	KEGG_B_CELL_RECEPTOR_SIGNALING_PATHWAY		71	0.22708644	0.8635971	0.7039627	0.8458976	1.0	2118	tags=17%, list=11%, signal=19%
KEGG_METABOLISM_OF_XENOBIOTICS_BY_CYTOCHROME_P450	KEGG_METABOLISM_OF_XENOBIOTICS_BY_CYTOCHROME_P450		56	0.23983707	0.8537581	0.73444974	0.85804296	1.0	2753	tags=21%, list=14%, signal=25%
KEGG_AMYOTROPHIC_LATERAL_SCLEROSIS_ALS	KEGG_AMYOTROPHIC_LATERAL_SCLEROSIS_ALS		49	0.23959969	0.85035664	0.7363184	0.8561768	1.0	1978	tags=18%, list=10%, signal=20%
KEGG_LEISHMANIA_INFECTION	KEGG_LEISHMANIA_INFECTION		62	0.22773959	0.84710294	0.74939173	0.8529403	1.0	3874	tags=31%, list=20%, signal=38%
KEGG_ONE_CARBON_POOL_BY_FOLATE	KEGG_ONE_CARBON_POOL_BY_FOLATE		16	0.30535457	0.8382881	0.6983373	0.86112136	1.0	4892	tags=56%, list=25%, signal=75%
KEGG_ACUTE_MYELOID_LEUKEMIA	KEGG_ACUTE_MYELOID_LEUKEMIA		56	0.21502614	0.78912574	0.8324873	0.9398133	1.0	1570	tags=13%, list=8%, signal=14%
KEGG_ALPHA_LINOLENIC_ACID_METABOLISM	KEGG_ALPHA_LINOLENIC_ACID_METABOLISM		16	0.28378242	0.7680744	0.7829099	0.96239084	1.0	1651	tags=13%, list=8%, signal=14%
KEGG_FATTY_ACID_METABOLISM	KEGG_FATTY_ACID_METABOLISM		39	0.22699232	0.76277	0.8483412	0.9593174	1.0	3388	tags=28%, list=17%, signal=34%
KEGG_SPLICEOSOME	KEGG_SPLICEOSOME		93	0.18927245	0.7557279	0.9402985	0.9589306	1.0	15872	tags=100%, list=81%, signal=528%
KEGG_N_GLYCAN_BIOSYNTHESIS	KEGG_N_GLYCAN_BIOSYNTHESIS		41	0.21780862	0.75091493	0.87469286	0.9547589	1.0	4509	tags=32%, list=23%, signal=41%
KEGG_VASOPRESSIN_REGULATED_WATER_REABSORPTION	KEGG_VASOPRESSIN_REGULATED_WATER_REABSORPTION		44	0.21500923	0.7501083	0.85117495	0.9457881	1.0	3687	tags=23%, list=19%, signal=28%
KEGG_PYRUVATE_METABOLISM	KEGG_PYRUVATE_METABOLISM		40	0.21690483	0.7307384	0.91198045	0.9591589	1.0	1416	tags=10%, list=7%, signal=11%
KEGG_STARCH_AND_SUCROSE_METABOLISM	KEGG_STARCH_AND_SUCROSE_METABOLISM		34	0.2033696	0.66452926	0.9153318	1.0	1.0	2620	tags=26%, list=13%, signal=31%
KEGG_PROGESTERONE_MEDIATED_OOCYTE_MATURATION	KEGG_PROGESTERONE_MEDIATED_OOCYTE_MATURATION		82	0.15949778	0.6170826	0.9925926	1.0	1.0	4307	tags=24%, list=22%, signal=31%
KEGG_PARKINSONS_DISEASE	KEGG_PARKINSONS_DISEASE		105	0.14149842	0.58076733	1.0	1.0	1.0	1680	tags=5%, list=9%, signal=5%
KEGG_OXIDATIVE_PHOSPHORYLATION	KEGG_OXIDATIVE_PHOSPHORYLATION		109	0.124083824	0.5023803	1.0	1.0	1.0	6344	tags=44%, list=32%, signal=65%
KEGG_CITRATE_CYCLE_TCA_CYCLE	KEGG_CITRATE_CYCLE_TCA_CYCLE		29	0.15544851	0.49866349	0.9925743	1.0	1.0	3793	tags=21%, list=19%, signal=26%
KEGG_HUNTINGTONS_DISEASE	KEGG_HUNTINGTONS_DISEASE		163	0.10260785	0.44648936	1.0	0.9991266	1.0	5190	tags=23%, list=27%, signal=31%
