# Supplementary material for: Comprehensive analysis of β-catenin target genes in colorectal carcinoma cell lines with deregulated Wnt/β-catenin signaling
Source: BMC Genomics. 2014 Jan 28;15:74. doi: 10.1186/1471-2164-15-74 (PMC3909937; doi:10.1186/1471-2164-15-74)
Supplement: Additional file 5 — GSEA analysis using the KEGG pathway database. This zipped file contains confirming data of the GSEA analysis. The names of the directories containing the files were composed of the term ‘GSEA’, the name of the cell line, e.g. DLD1, SW480, or LS174T, and the pathway database (KEGG). Please use a web browser to view the files with the name ‘index.html’ in the corresponding directories to start exploring the data. [file 1471-2164-15-74-S5.zip › GSEA KEGG SW480/KEGG_ALANINE_ASPARTATE_AND_GLUTAMATE_METABOLISM.xls]

NAME	PROBE	GENE SYMBOL	GENE_TITLE	RANK IN GENE LIST	RANK METRIC SCORE	RUNNING ES	CORE ENRICHMENT
row_0	ASL	ASL	argininosuccinate lyase	563	0.25750473141670227	0.033421647	No
row_1	GOT1	GOT1	glutamic-oxaloacetic transaminase 1, soluble (aspartate aminotransferase 1)	1517	0.14658011496067047	0.02005251	No
row_2	ACY3	ACY3	aspartoacylase (aminocyclase) 3	1616	0.13898897171020508	0.048635885	No
row_3	GLS	GLS	glutaminase	2685	0.09243907779455185	0.016287891	No
row_4	ADSS	ADSS	adenylosuccinate synthase	3876	0.05842158570885658	-0.03053234	No
row_5	NIT2	NIT2	nitrilase family, member 2	3988	0.055965643376111984	-0.022686671	No
row_6	AGXT	AGXT	alanine-glyoxylate aminotransferase (oxalosis I; hyperoxaluria I; glycolicaciduria; serine-pyruvate aminotransferase)	6269	0.015675382688641548	-0.13566434	No
row_7	GPT	GPT	glutamic-pyruvate transaminase (alanine aminotransferase)	7952	-0.00629495969042182	-0.22028401	No
row_8	GLUL	GLUL	glutamate-ammonia ligase (glutamine synthetase)	7969	-0.006574556697160006	-0.21951395	No
row_9	ALDH5A1	ALDH5A1	aldehyde dehydrogenase 5 family, member A1 (succinate-semialdehyde dehydrogenase)	8150	-0.008681599982082844	-0.22663355	No
row_10	DDO	DDO	D-aspartate oxidase	9367	-0.022753268480300903	-0.28340858	No
row_11	ALDH4A1	ALDH4A1	aldehyde dehydrogenase 4 family, member A1	9929	-0.029147876426577568	-0.30509266	No
row_12	ADSSL1	ADSSL1	adenylosuccinate synthase like 1	11010	-0.042285654693841934	-0.35018045	No
row_13	GOT2	GOT2	glutamic-oxaloacetic transaminase 2, mitochondrial (aspartate aminotransferase 2)	11404	-0.04709719866514206	-0.3589211	No
row_14	CPS1	CPS1	carbamoyl-phosphate synthetase 1, mitochondrial	11677	-0.05019016191363335	-0.36071715	No
row_15	ADSL	ADSL	adenylosuccinate lyase	13247	-0.06971782445907593	-0.4242164	No
row_16	CAD	CAD	carbamoyl-phosphate synthetase 2, aspartate transcarbamylase, and dihydroorotase	13590	-0.07419277727603912	-0.42379448	No
row_17	GFPT1	GFPT1	glutamine-fructose-6-phosphate transaminase 1	14458	-0.08552912622690201	-0.44751906	No
row_18	GAD2	GAD2	glutamate decarboxylase 2 (pancreatic islets and brain, 65kDa)	14849	-0.09129884839057922	-0.4454198	No
row_19	GPT2	GPT2	glutamic pyruvate transaminase (alanine aminotransferase) 2	15214	-0.09755225479602814	-0.4404771	No
row_20	AGXT2	AGXT2	alanine-glyoxylate aminotransferase 2	15866	-0.1088220477104187	-0.4475082	No
row_21	GLUD2	GLUD2	glutamate dehydrogenase 2	16583	-0.12237976491451263	-0.4545904	Yes
row_22	PPAT	PPAT	phosphoribosyl pyrophosphate amidotransferase	16724	-0.1259368509054184	-0.4313135	Yes
row_23	ASPA	ASPA	aspartoacylase (Canavan disease)	17201	-0.1387248933315277	-0.4221528	Yes
row_24	GLUD1	GLUD1	glutamate dehydrogenase 1	17237	-0.13974973559379578	-0.390159	Yes
row_25	ASNS	ASNS	asparagine synthetase	18792	-0.21594253182411194	-0.4175384	Yes
row_26	ASS1	ASS1	argininosuccinate synthetase 1	19141	-0.2708810865879059	-0.36987188	Yes
row_27	GFPT2	GFPT2	glutamine-fructose-6-phosphate transaminase 2	19235	-0.2984154224395752	-0.3024891	Yes
row_28	GAD1	GAD1	glutamate decarboxylase 1 (brain, 67kDa)	19253	-0.3051774799823761	-0.22957924	Yes
row_29	GLS2	GLS2	glutaminase 2 (liver, mitochondrial)	19265	-0.31238076090812683	-0.15462063	Yes
row_30	ABAT	ABAT	4-aminobutyrate aminotransferase	19529	-0.7009877562522888	0.0013827259	Yes
