# Supplementary material for: Comprehensive analysis of β-catenin target genes in colorectal carcinoma cell lines with deregulated Wnt/β-catenin signaling
Source: BMC Genomics. 2014 Jan 28;15:74. doi: 10.1186/1471-2164-15-74 (PMC3909937; doi:10.1186/1471-2164-15-74)
Supplement: Additional file 5 — GSEA analysis using the KEGG pathway database. This zipped file contains confirming data of the GSEA analysis. The names of the directories containing the files were composed of the term ‘GSEA’, the name of the cell line, e.g. DLD1, SW480, or LS174T, and the pathway database (KEGG). Please use a web browser to view the files with the name ‘index.html’ in the corresponding directories to start exploring the data. [file 1471-2164-15-74-S5.zip › GSEA KEGG SW480/KEGG_ALLOGRAFT_REJECTION.xls]

NAME	PROBE	GENE SYMBOL	GENE_TITLE	RANK IN GENE LIST	RANK METRIC SCORE	RUNNING ES	CORE ENRICHMENT
row_0	HLA-A	HLA-A	major histocompatibility complex, class I, A	1218	0.16834263503551483	-0.019143214	No
row_1	HLA-F	HLA-F	major histocompatibility complex, class I, F	1341	0.15910914540290833	0.015480536	No
row_2	HLA-DMA	HLA-DMA	major histocompatibility complex, class II, DM alpha	2247	0.10966812074184418	-0.0027029235	No
row_3	HLA-G	HLA-G	HLA-G histocompatibility antigen, class I, G	2852	0.0871192216873169	-0.011261149	No
row_4	HLA-DRB4	HLA-DRB4	major histocompatibility complex, class II, DR beta 4	3022	0.08185529708862305	0.0011098123	No
row_5	HLA-C	HLA-C	major histocompatibility complex, class I, C	3264	0.07444331049919128	0.0078887865	No
row_6	HLA-B	HLA-B	major histocompatibility complex, class I, B	3267	0.07437464594841003	0.026892092	No
row_7	HLA-DRA	HLA-DRA	major histocompatibility complex, class II, DR alpha	3456	0.06916499137878418	0.03502989	No
row_8	FAS	FAS	Fas (TNF receptor superfamily, member 6)	3978	0.056086160242557526	0.022751125	No
row_9	CD86	CD86	CD86 molecule	6293	0.015265064314007759	-0.09185437	No
row_10	HLA-E	HLA-E	major histocompatibility complex, class I, E	6630	0.010730322450399399	-0.10630838	No
row_11	IFNG	IFNG	interferon, gamma	6964	0.006343440152704716	-0.12173565	No
row_12	HLA-DPA1	HLA-DPA1	major histocompatibility complex, class II, DP alpha 1	7007	0.005722697824239731	-0.12241688	No
row_13	IL12B	IL12B	interleukin 12B (natural killer cell stimulatory factor 2, cytotoxic lymphocyte maturation factor 2, p40)	7747	-0.003796068485826254	-0.15929452	No
row_14	HLA-DQA1	HLA-DQA1	major histocompatibility complex, class II, DQ alpha 1	8795	-0.016110319644212723	-0.20878506	No
row_15	CD28	CD28	CD28 molecule	9542	-0.02475103549659252	-0.24063823	No
row_16	HLA-DOA	HLA-DOA	major histocompatibility complex, class II, DO alpha	11429	-0.04735149070620537	-0.32507834	No
row_17	CD40	CD40	CD40 molecule, TNF receptor superfamily member 5	12929	-0.06562986969947815	-0.38500023	No
row_18	IL2	IL2	interleukin 2	14448	-0.0854496955871582	-0.4408039	No
row_19	CD40LG	CD40LG	CD40 ligand (TNF superfamily, member 5, hyper-IgM syndrome)	14658	-0.08849219977855682	-0.4287769	No
row_20	HLA-DPB1	HLA-DPB1	major histocompatibility complex, class II, DP beta 1	15437	-0.10089840739965439	-0.44270802	No
row_21	HLA-DRB1	HLA-DRB1	major histocompatibility complex, class II, DR beta 1	16236	-0.11572644859552383	-0.45385444	Yes
row_22	PRF1	PRF1	perforin 1 (pore forming protein)	16257	-0.11622719466686249	-0.42502183	Yes
row_23	CD80	CD80	CD80 molecule	16726	-0.12597817182540894	-0.41663164	Yes
row_24	IL5	IL5	interleukin 5 (colony-stimulating factor, eosinophil)	16732	-0.12613020837306976	-0.38448673	Yes
row_25	HLA-DMB	HLA-DMB	major histocompatibility complex, class II, DM beta	17061	-0.13435836136341095	-0.36677277	Yes
row_26	TNF	TNF	tumor necrosis factor (TNF superfamily, member 2)	17349	-0.1433822512626648	-0.34464058	Yes
row_27	HLA-DQB1	HLA-DQB1	major histocompatibility complex, class II, DQ beta 1	17788	-0.15786013007164001	-0.32652372	Yes
row_28	IL12A	IL12A	interleukin 12A (natural killer cell stimulatory factor 1, cytotoxic lymphocyte maturation factor 1, p35)	18214	-0.1768363118171692	-0.30286628	Yes
row_29	HLA-DOB	HLA-DOB	major histocompatibility complex, class II, DO beta	18287	-0.1805158108472824	-0.2601824	Yes
row_30	IL4	IL4	interleukin 4	18404	-0.18720757961273193	-0.21803324	Yes
row_31	FASLG	FASLG	Fas ligand (TNF superfamily, member 6)	18956	-0.23725475370883942	-0.18530913	Yes
row_32	IL10	IL10	interleukin 10	19415	-0.41967320442199707	-0.100960776	Yes
row_33	GZMB	GZMB	granzyme B (granzyme 2, cytotoxic T-lymphocyte-associated serine esterase 1)	19419	-0.4209349453449249	0.0070175324	Yes
