# Supplementary material for: Comprehensive analysis of β-catenin target genes in colorectal carcinoma cell lines with deregulated Wnt/β-catenin signaling
Source: BMC Genomics. 2014 Jan 28;15:74. doi: 10.1186/1471-2164-15-74 (PMC3909937; doi:10.1186/1471-2164-15-74)
Supplement: Additional file 5 — GSEA analysis using the KEGG pathway database. This zipped file contains confirming data of the GSEA analysis. The names of the directories containing the files were composed of the term ‘GSEA’, the name of the cell line, e.g. DLD1, SW480, or LS174T, and the pathway database (KEGG). Please use a web browser to view the files with the name ‘index.html’ in the corresponding directories to start exploring the data. [file 1471-2164-15-74-S5.zip › GSEA KEGG SW480/KEGG_AMINO_SUGAR_AND_NUCLEOTIDE_SUGAR_METABOLISM.xls]

NAME	PROBE	GENE SYMBOL	GENE_TITLE	RANK IN GENE LIST	RANK METRIC SCORE	RUNNING ES	CORE ENRICHMENT
row_0	FPGT	FPGT	fucose-1-phosphate guanylyltransferase	54	0.6361229419708252	0.13281433	Yes
row_1	GNE	GNE	glucosamine (UDP-N-acetyl)-2-epimerase/N-acetylmannosamine kinase	269	0.36079004406929016	0.1987452	Yes
row_2	GMPPA	GMPPA	GDP-mannose pyrophosphorylase A	703	0.23330824077129364	0.22628163	Yes
row_3	GMPPB	GMPPB	GDP-mannose pyrophosphorylase B	726	0.22855514287948608	0.27386788	Yes
row_4	GALE	GALE	UDP-galactose-4-epimerase	897	0.20336587727069855	0.30850065	Yes
row_5	MPI	MPI	mannose phosphate isomerase	1476	0.14883577823638916	0.31060186	Yes
row_6	PGM3	PGM3	phosphoglucomutase 3	1523	0.1460004597902298	0.33936265	Yes
row_7	GNPDA2	GNPDA2	glucosamine-6-phosphate deaminase 2	1549	0.14379139244556427	0.3687288	Yes
row_8	HEXB	HEXB	hexosaminidase B (beta polypeptide)	1884	0.12604866921901703	0.37847772	Yes
row_9	HEXA	HEXA	hexosaminidase A (alpha polypeptide)	2127	0.11483407020568848	0.39055118	Yes
row_10	PMM1	PMM1	phosphomannomutase 1	2153	0.11390402913093567	0.41354722	Yes
row_11	PGM1	PGM1	phosphoglucomutase 1	2506	0.09942196309566498	0.41669852	Yes
row_12	UXS1	UXS1	UDP-glucuronate decarboxylase 1	2538	0.0982992947101593	0.4360611	Yes
row_13	GMDS	GMDS	GDP-mannose 4,6-dehydratase	2813	0.08854486048221588	0.4408914	Yes
row_14	NAGK	NAGK	N-acetylglucosamine kinase	2937	0.08446860313415527	0.45259136	Yes
row_15	GALK2	GALK2	galactokinase 2	3019	0.08198020607233047	0.46591336	Yes
row_16	GALT	GALT	galactose-1-phosphate uridylyltransferase	3291	0.07360240072011948	0.4677126	Yes
row_17	CMAS	CMAS	cytidine monophosphate N-acetylneuraminic acid synthetase	3306	0.07328449189662933	0.48261482	Yes
row_18	PGM2	PGM2	phosphoglucomutase 2	3540	0.06665832549333572	0.48488146	Yes
row_19	AMDHD2	AMDHD2	amidohydrolase domain containing 2	3648	0.06373484432697296	0.49298224	Yes
row_20	GALK1	GALK1	galactokinase 1	3827	0.059669654816389084	0.49657795	Yes
row_21	CYB5R1	CYB5R1	cytochrome b5 reductase 1	4635	0.04202837496995926	0.46417874	No
row_22	CYB5R3	CYB5R3	cytochrome b5 reductase 3	5229	0.03134000673890114	0.44046846	No
row_23	UGP2	UGP2	UDP-glucose pyrophosphorylase 2	5473	0.027570601552724838	0.43389156	No
row_24	FUK	FUK	fucokinase	7118	0.004093809053301811	0.3505126	No
row_25	NANS	NANS	N-acetylneuraminic acid synthase (sialic acid synthase)	7517	-8.865728741511703E-4	0.3303049	No
row_26	HK1	HK1	hexokinase 1	7823	-0.0048020933754742146	0.3156978	No
row_27	GPI	GPI	glucose phosphate isomerase	8418	-0.011853772215545177	0.28778303	No
row_28	GNPDA1	GNPDA1	glucosamine-6-phosphate deaminase 1	9263	-0.021482177078723907	0.24910846	No
row_29	CHIA	CHIA	chitinase, acidic	9363	-0.022672947496175766	0.24886738	No
row_30	HK2	HK2	hexokinase 2	9703	-0.02658698707818985	0.23716104	No
row_31	NANP	NANP	N-acetylneuraminic acid phosphatase	9831	-0.02808738499879837	0.23663904	No
row_32	RENBP	RENBP	renin binding protein	10223	-0.03264361992478371	0.2235587	No
row_33	PMM2	PMM2	phosphomannomutase 2	10589	-0.036870185285806656	0.21271163	No
row_34	TSTA3	TSTA3	tissue specific transplantation antigen P35B	11956	-0.0539720319211483	0.1542105	No
row_35	NPL	NPL	N-acetylneuraminate pyruvate lyase (dihydrodipicolinate synthase)	12804	-0.06415702402591705	0.1244778	No
row_36	HK3	HK3	hexokinase 3 (white cell)	13624	-0.07463070005178452	0.09841239	No
row_37	GFPT1	GFPT1	glutamine-fructose-6-phosphate transaminase 1	14458	-0.08552912622690201	0.07395237	No
row_38	GCK	GCK	glucokinase (hexokinase 4, maturity onset diabetes of the young 2)	14730	-0.08955193310976028	0.07915108	No
row_39	UAP1	UAP1	UDP-N-acteylglucosamine pyrophosphorylase 1	15305	-0.09878590703010559	0.070789784	No
row_40	GNPNAT1	GNPNAT1	glucosamine-phosphate N-acetyltransferase 1	16494	-0.1207575872540474	0.035645273	No
row_41	CHIT1	CHIT1	chitinase 1 (chitotriosidase)	16567	-0.12215415388345718	0.05799107	No
row_42	UGDH	UGDH	UDP-glucose dehydrogenase	17478	-0.1477116346359253	0.04283839	No
row_43	GFPT2	GFPT2	glutamine-fructose-6-phosphate transaminase 2	19235	-0.2984154224395752	0.016450644	No
