# Supplementary material for: Comprehensive analysis of β-catenin target genes in colorectal carcinoma cell lines with deregulated Wnt/β-catenin signaling
Source: BMC Genomics. 2014 Jan 28;15:74. doi: 10.1186/1471-2164-15-74 (PMC3909937; doi:10.1186/1471-2164-15-74)
Supplement: Additional file 5 — GSEA analysis using the KEGG pathway database. This zipped file contains confirming data of the GSEA analysis. The names of the directories containing the files were composed of the term ‘GSEA’, the name of the cell line, e.g. DLD1, SW480, or LS174T, and the pathway database (KEGG). Please use a web browser to view the files with the name ‘index.html’ in the corresponding directories to start exploring the data. [file 1471-2164-15-74-S5.zip › GSEA KEGG SW480/KEGG_APOPTOSIS.xls]

NAME	PROBE	GENE SYMBOL	GENE_TITLE	RANK IN GENE LIST	RANK METRIC SCORE	RUNNING ES	CORE ENRICHMENT
row_0	IL1RAP	IL1RAP	interleukin 1 receptor accessory protein	18	0.8171002268791199	0.082900815	Yes
row_1	PRKAR2B	PRKAR2B	protein kinase, cAMP-dependent, regulatory, type II, beta	66	0.6014071702957153	0.142185	Yes
row_2	PRKX	PRKX	protein kinase, X-linked	207	0.39725378155708313	0.17575032	Yes
row_3	TNFSF10	TNFSF10	tumor necrosis factor (ligand) superfamily, member 10	325	0.32788392901420593	0.20338002	Yes
row_4	PPP3CA	PPP3CA	protein phosphatase 3 (formerly 2B), catalytic subunit, alpha isoform (calcineurin A alpha)	396	0.3043191134929657	0.23100546	Yes
row_5	BIRC3	BIRC3	baculoviral IAP repeat-containing 3	455	0.28879401087760925	0.25765437	Yes
row_6	BIRC2	BIRC2	baculoviral IAP repeat-containing 2	572	0.25528112053871155	0.2778872	Yes
row_7	APAF1	APAF1	apoptotic peptidase activating factor	584	0.25346437096595764	0.3033249	Yes
row_8	IRAK2	IRAK2	interleukin-1 receptor-associated kinase 2	721	0.22942212224006653	0.319878	Yes
row_9	IKBKB	IKBKB	inhibitor of kappa light polypeptide gene enhancer in B-cells, kinase beta	860	0.20797394216060638	0.33412808	Yes
row_10	AKT3	AKT3	v-akt murine thymoma viral oncogene homolog 3 (protein kinase B, gamma)	870	0.20689810812473297	0.35489133	Yes
row_11	PRKAR1A	PRKAR1A	protein kinase, cAMP-dependent, regulatory, type I, alpha (tissue specific extinguisher 1)	873	0.2056547850370407	0.37588644	Yes
row_12	CFLAR	CFLAR	CASP8 and FADD-like apoptosis regulator	961	0.194265678524971	0.3913488	Yes
row_13	IKBKG	IKBKG	inhibitor of kappa light polypeptide gene enhancer in B-cells, kinase gamma	1169	0.17219333350658417	0.3983854	Yes
row_14	TNFRSF1A	TNFRSF1A	tumor necrosis factor receptor superfamily, member 1A	1236	0.16686226427555084	0.41211474	Yes
row_15	TRADD	TRADD	TNFRSF1A-associated via death domain	1245	0.1661207228899002	0.42874604	Yes
row_16	BAD	BAD	BCL2-antagonist of cell death	1250	0.16601787507534027	0.44557217	Yes
row_17	RIPK1	RIPK1	receptor (TNFRSF)-interacting serine-threonine kinase 1	1275	0.16407741606235504	0.46117234	Yes
row_18	CAPN2	CAPN2	calpain 2, (m/II) large subunit	1413	0.1536320298910141	0.4698989	Yes
row_19	MAP3K14	MAP3K14	mitogen-activated protein kinase kinase kinase 14	1528	0.14577564597129822	0.47900045	Yes
row_20	FADD	FADD	Fas (TNFRSF6)-associated via death domain	1711	0.13343359529972076	0.48334435	Yes
row_21	IL1A	IL1A	interleukin 1, alpha	1817	0.12882448732852936	0.491169	Yes
row_22	BID	BID	BH3 interacting domain death agonist	1919	0.12466000765562057	0.49877182	Yes
row_23	PPP3CC	PPP3CC	protein phosphatase 3 (formerly 2B), catalytic subunit, gamma isoform (calcineurin A gamma)	1978	0.12161513417959213	0.5082701	Yes
row_24	CASP8	CASP8	caspase 8, apoptosis-related cysteine peptidase	2096	0.11629915237426758	0.51419365	Yes
row_25	CHP	CHP	-	2515	0.09911015629768372	0.5028989	No
row_26	CAPN1	CAPN1	calpain 1, (mu/I) large subunit	2789	0.08921019732952118	0.49803355	No
row_27	ATM	ATM	ataxia telangiectasia mutated (includes complementation groups A, C and D)	3015	0.0821082666516304	0.49490425	No
row_28	PIK3CB	PIK3CB	phosphoinositide-3-kinase, catalytic, beta polypeptide	3241	0.07484027743339539	0.4910293	No
row_29	NFKBIA	NFKBIA	nuclear factor of kappa light polypeptide gene enhancer in B-cells inhibitor, alpha	3360	0.07186335325241089	0.49234292	No
row_30	AKT2	AKT2	v-akt murine thymoma viral oncogene homolog 2	3525	0.067197784781456	0.490816	No
row_31	PRKACB	PRKACB	protein kinase, cAMP-dependent, catalytic, beta	3675	0.06297359615564346	0.48962593	No
row_32	CHUK	CHUK	conserved helix-loop-helix ubiquitous kinase	3863	0.05879940465092659	0.4860565	No
row_33	FAS	FAS	Fas (TNF receptor superfamily, member 6)	3978	0.056086160242557526	0.48595694	No
row_34	IRAK4	IRAK4	interleukin-1 receptor-associated kinase 4	4286	0.04922628030180931	0.475244	No
row_35	CASP7	CASP7	caspase 7, apoptosis-related cysteine peptidase	4480	0.045391760766506195	0.46999103	No
row_36	BAX	BAX	BCL2-associated X protein	4534	0.04439549893140793	0.4718242	No
row_37	IRAK1	IRAK1	interleukin-1 receptor-associated kinase 1	4935	0.03637276589870453	0.45501754	No
row_38	MYD88	MYD88	myeloid differentiation primary response gene (88)	5125	0.033184584230184555	0.44871762	No
row_39	PPP3CB	PPP3CB	protein phosphatase 3 (formerly 2B), catalytic subunit, beta isoform (calcineurin A beta)	5210	0.03171369060873985	0.4476581	No
row_40	RELA	RELA	v-rel reticuloendotheliosis viral oncogene homolog A, nuclear factor of kappa light polypeptide gene enhancer in B-cells 3, p65 (avian)	5505	0.027005963027477264	0.43533307	No
row_41	TNFRSF10B	TNFRSF10B	tumor necrosis factor receptor superfamily, member 10b	5581	0.02576819621026516	0.43412572	No
row_42	TRAF2	TRAF2	TNF receptor-associated factor 2	5841	0.022082781419157982	0.42309272	No
row_43	AKT1	AKT1	v-akt murine thymoma viral oncogene homolog 1	6295	0.015238704159855843	0.40139663	No
row_44	CASP3	CASP3	caspase 3, apoptosis-related cysteine peptidase	6322	0.014755030162632465	0.40157536	No
row_45	PIK3R1	PIK3R1	phosphoinositide-3-kinase, regulatory subunit 1 (p85 alpha)	6402	0.013632343150675297	0.39891762	No
row_46	TNFRSF10A	TNFRSF10A	tumor necrosis factor receptor superfamily, member 10a	7040	0.0051824795082211494	0.36674234	No
row_47	ENDOD1	ENDOD1	endonuclease domain containing 1	7563	-0.0013577108038589358	0.34007943	No
row_48	DFFA	DFFA	DNA fragmentation factor, 45kDa, alpha polypeptide	7599	-0.0018661931389942765	0.33847377	No
row_49	BCL2L1	BCL2L1	BCL2-like 1	7937	-0.006171073764562607	0.3218035	No
row_50	NTRK1	NTRK1	neurotrophic tyrosine kinase, receptor, type 1	7954	-0.006331321317702532	0.32163152	No
row_51	PRKAR2A	PRKAR2A	protein kinase, cAMP-dependent, regulatory, type II, alpha	8036	-0.007316764909774065	0.31822315	No
row_52	BCL2	BCL2	B-cell CLL/lymphoma 2	8283	-0.010256639681756496	0.30664444	No
row_53	PRKACA	PRKACA	protein kinase, cAMP-dependent, catalytic, alpha	8583	-0.013673356734216213	0.29269496	No
row_54	CYCS	CYCS	cytochrome c, somatic	8696	-0.014917499385774136	0.28847465	No
row_55	NFKB1	NFKB1	nuclear factor of kappa light polypeptide gene enhancer in B-cells 1 (p105)	8939	-0.017919976264238358	0.27788746	No
row_56	ENDOG	ENDOG	endonuclease G	9105	-0.019865503534674644	0.27145347	No
row_57	CASP6	CASP6	caspase 6, apoptosis-related cysteine peptidase	9438	-0.023594805970788002	0.2568274	No
row_58	PIK3R3	PIK3R3	phosphoinositide-3-kinase, regulatory subunit 3 (p55, gamma)	10110	-0.03122853860259056	0.22557843	No
row_59	PIK3R5	PIK3R5	phosphoinositide-3-kinase, regulatory subunit 5, p101	10124	-0.031410615891218185	0.2281333	No
row_60	PIK3CG	PIK3CG	phosphoinositide-3-kinase, catalytic, gamma polypeptide	10795	-0.039389658719301224	0.19777292	No
row_61	IL3RA	IL3RA	interleukin 3 receptor, alpha (low affinity)	11277	-0.0455586276948452	0.17774965	No
row_62	PIK3CA	PIK3CA	phosphoinositide-3-kinase, catalytic, alpha polypeptide	11588	-0.04929804429411888	0.16689003	No
row_63	IL3	IL3	interleukin 3 (colony-stimulating factor, multiple)	13294	-0.07051856070756912	0.08658077	No
row_64	TNFRSF10D	TNFRSF10D	tumor necrosis factor receptor superfamily, member 10d, decoy with truncated death domain	13530	-0.0735032930970192	0.08205522	No
row_65	IRAK3	IRAK3	interleukin-1 receptor-associated kinase 3	13851	-0.07780212163925171	0.07360634	No
row_66	IL1R1	IL1R1	interleukin 1 receptor, type I	14058	-0.08027690649032593	0.0712647	No
row_67	CSF2RB	CSF2RB	colony stimulating factor 2 receptor, beta, low-affinity (granulocyte-macrophage)	14232	-0.08270622044801712	0.070866674	No
row_68	PIK3R2	PIK3R2	phosphoinositide-3-kinase, regulatory subunit 2 (p85 beta)	14488	-0.0858975425362587	0.06658573	No
row_69	PPP3R2	PPP3R2	protein phosphatase 3 (formerly 2B), regulatory subunit B, 19kDa, beta isoform (calcineurin B, type II)	14956	-0.09296335279941559	0.052144464	No
row_70	CASP10	CASP10	caspase 10, apoptosis-related cysteine peptidase	14975	-0.09341184794902802	0.060803223	No
row_71	CASP9	CASP9	caspase 9, apoptosis-related cysteine peptidase	15133	-0.09604306519031525	0.06259493	No
row_72	TP53	TP53	tumor protein p53 (Li-Fraumeni syndrome)	15395	-0.10025378316640854	0.059478693	No
row_73	IL1B	IL1B	interleukin 1, beta	15552	-0.10298656672239304	0.062034063	No
row_74	PPP3R1	PPP3R1	protein phosphatase 3 (formerly 2B), regulatory subunit B, 19kDa, alpha isoform (calcineurin B, type I)	16469	-0.12036512792110443	0.027349887	No
row_75	PIK3CD	PIK3CD	phosphoinositide-3-kinase, catalytic, delta polypeptide	16633	-0.12363673746585846	0.03166431	No
row_76	TNFRSF10C	TNFRSF10C	tumor necrosis factor receptor superfamily, member 10c, decoy without an intracellular domain	16696	-0.12531356513500214	0.041336626	No
row_77	TNF	TNF	tumor necrosis factor (TNF superfamily, member 2)	17349	-0.1433822512626648	0.022568883	No
row_78	PRKACG	PRKACG	protein kinase, cAMP-dependent, catalytic, gamma	18249	-0.17834214866161346	-0.0052946536	No
row_79	FASLG	FASLG	Fas ligand (TNF superfamily, member 6)	18956	-0.23725475370883942	-0.017204806	No
row_80	DFFB	DFFB	DNA fragmentation factor, 40kDa, beta polypeptide (caspase-activated DNase)	19457	-0.46750307083129883	0.0050829747	No
