# Supplementary material for: Comprehensive analysis of β-catenin target genes in colorectal carcinoma cell lines with deregulated Wnt/β-catenin signaling
Source: BMC Genomics. 2014 Jan 28;15:74. doi: 10.1186/1471-2164-15-74 (PMC3909937; doi:10.1186/1471-2164-15-74)
Supplement: Additional file 5 — GSEA analysis using the KEGG pathway database. This zipped file contains confirming data of the GSEA analysis. The names of the directories containing the files were composed of the term ‘GSEA’, the name of the cell line, e.g. DLD1, SW480, or LS174T, and the pathway database (KEGG). Please use a web browser to view the files with the name ‘index.html’ in the corresponding directories to start exploring the data. [file 1471-2164-15-74-S5.zip › GSEA KEGG SW480/KEGG_ARGININE_AND_PROLINE_METABOLISM.xls]

NAME	PROBE	GENE SYMBOL	GENE_TITLE	RANK IN GENE LIST	RANK METRIC SCORE	RUNNING ES	CORE ENRICHMENT
row_0	ASL	ASL	argininosuccinate lyase	563	0.25750473141670227	0.013236152	No
row_1	ALDH3A2	ALDH3A2	aldehyde dehydrogenase 3 family, member A2	1015	0.18813806772232056	0.020873474	No
row_2	P4HA2	P4HA2	procollagen-proline, 2-oxoglutarate 4-dioxygenase (proline 4-hydroxylase), alpha polypeptide II	1021	0.1875811517238617	0.051284503	No
row_3	ABP1	ABP1	amiloride binding protein 1 (amine oxidase (copper-containing))	1132	0.17547689378261566	0.07433367	No
row_4	NOS3	NOS3	nitric oxide synthase 3 (endothelial cell)	1155	0.17345145344734192	0.10156313	No
row_5	GOT1	GOT1	glutamic-oxaloacetic transaminase 1, soluble (aspartate aminotransferase 1)	1517	0.14658011496067047	0.10702017	No
row_6	GLS	GLS	glutaminase	2685	0.09243907779455185	0.062305152	No
row_7	ALDH9A1	ALDH9A1	aldehyde dehydrogenase 9 family, member A1	3008	0.08219962567090988	0.059236106	No
row_8	ALDH7A1	ALDH7A1	aldehyde dehydrogenase 7 family, member A1	3132	0.0782620832324028	0.065725304	No
row_9	SMS	SMS	spermine synthase	3365	0.07181504368782043	0.06557246	No
row_10	ARG1	ARG1	arginase, liver	3544	0.0665203332901001	0.06732238	No
row_11	SAT1	SAT1	spermidine/spermine N1-acetyltransferase 1	3665	0.06325235962867737	0.071511455	No
row_12	LAP3	LAP3	leucine aminopeptidase 3	3847	0.05907084792852402	0.07188967	No
row_13	SAT2	SAT2	spermidine/spermine N1-acetyltransferase 2	5301	0.030183393508195877	0.002334405	No
row_14	PYCR2	PYCR2	pyrroline-5-carboxylate reductase family, member 2	5530	0.026569152250885963	-0.005010555	No
row_15	PYCRL	PYCRL	pyrroline-5-carboxylate reductase-like	5916	0.02070528268814087	-0.021362996	No
row_16	GLUL	GLUL	glutamate-ammonia ligase (glutamine synthetase)	7969	-0.006574556697160006	-0.12548654	No
row_17	MAOA	MAOA	monoamine oxidase A	9475	-0.023986028507351875	-0.19872084	No
row_18	ALDH4A1	ALDH4A1	aldehyde dehydrogenase 4 family, member A1	9929	-0.029147876426577568	-0.21717912	No
row_19	P4HA1	P4HA1	procollagen-proline, 2-oxoglutarate 4-dioxygenase (proline 4-hydroxylase), alpha polypeptide I	10201	-0.03241569548845291	-0.2257727	No
row_20	GOT2	GOT2	glutamic-oxaloacetic transaminase 2, mitochondrial (aspartate aminotransferase 2)	11404	-0.04709719866514206	-0.2796949	No
row_21	OAT	OAT	ornithine aminotransferase (gyrate atrophy)	11539	-0.04865282401442528	-0.2786104	No
row_22	CPS1	CPS1	carbamoyl-phosphate synthetase 1, mitochondrial	11677	-0.05019016191363335	-0.27742836	No
row_23	OTC	OTC	ornithine carbamoyltransferase	11689	-0.0503426156938076	-0.26976186	No
row_24	ALDH2	ALDH2	aldehyde dehydrogenase 2 family (mitochondrial)	12077	-0.05531284585595131	-0.28055888	No
row_25	AMD1	AMD1	adenosylmethionine decarboxylase 1	12172	-0.05628092214465141	-0.27617663	No
row_26	GATM	GATM	glycine amidinotransferase (L-arginine:glycine amidinotransferase)	12375	-0.05864298343658447	-0.27694497	No
row_27	DAO	DAO	D-amino-acid oxidase	12517	-0.06055812910199165	-0.27427295	No
row_28	ADC	ADC	arginine decarboxylase	12784	-0.06390821933746338	-0.27746153	No
row_29	PRODH	PRODH	proline dehydrogenase (oxidase) 1	13367	-0.07136781513690948	-0.2956307	No
row_30	NOS1	NOS1	nitric oxide synthase 1 (neuronal)	13991	-0.07949531078338623	-0.31457302	No
row_31	PRODH2	PRODH2	proline dehydrogenase (oxidase) 2	14152	-0.08164840191602707	-0.30942702	No
row_32	AGMAT	AGMAT	agmatine ureohydrolase (agmatinase)	14205	-0.08236123621463776	-0.29862776	No
row_33	CKM	CKM	creatine kinase, muscle	14579	-0.08726643770933151	-0.30348304	No
row_34	ACY1	ACY1	aminoacylase 1	15012	-0.09390713274478912	-0.3102773	No
row_35	GAMT	GAMT	guanidinoacetate N-methyltransferase	15929	-0.10993868857622147	-0.33926353	Yes
row_36	ALDH18A1	ALDH18A1	aldehyde dehydrogenase 18 family, member A1	16104	-0.11323435604572296	-0.32967132	Yes
row_37	P4HA3	P4HA3	procollagen-proline, 2-oxoglutarate 4-dioxygenase (proline 4-hydroxylase), alpha polypeptide III	16354	-0.1181345134973526	-0.323123	Yes
row_38	GLUD2	GLUD2	glutamate dehydrogenase 2	16583	-0.12237976491451263	-0.31480402	Yes
row_39	ALDH1B1	ALDH1B1	aldehyde dehydrogenase 1 family, member B1	16646	-0.1240684762597084	-0.29769877	Yes
row_40	NAGS	NAGS	N-acetylglutamate synthase	16745	-0.12633952498435974	-0.2820678	Yes
row_41	GLUD1	GLUD1	glutamate dehydrogenase 1	17237	-0.13974973559379578	-0.28439206	Yes
row_42	SRM	SRM	spermidine synthase	17505	-0.14842550456523895	-0.2738143	Yes
row_43	ODC1	ODC1	ornithine decarboxylase 1	17872	-0.16149428486824036	-0.2661753	Yes
row_44	PYCR1	PYCR1	pyrroline-5-carboxylate reductase 1	18712	-0.20915639400482178	-0.27499303	Yes
row_45	MAOB	MAOB	monoamine oxidase B	18778	-0.21490757167339325	-0.24319042	Yes
row_46	ASS1	ASS1	argininosuccinate synthetase 1	19141	-0.2708810865879059	-0.21746287	Yes
row_47	ARG2	ARG2	arginase, type II	19145	-0.271496057510376	-0.17323019	Yes
row_48	GLS2	GLS2	glutaminase 2 (liver, mitochondrial)	19265	-0.31238076090812683	-0.12826021	Yes
row_49	CKB	CKB	creatine kinase, brain	19426	-0.43033599853515625	-0.066107824	Yes
row_50	CKMT2	CKMT2	creatine kinase, mitochondrial 2 (sarcomeric)	19440	-0.44480985403060913	0.0059470194	Yes
