# Supplementary material for: Comprehensive analysis of β-catenin target genes in colorectal carcinoma cell lines with deregulated Wnt/β-catenin signaling
Source: BMC Genomics. 2014 Jan 28;15:74. doi: 10.1186/1471-2164-15-74 (PMC3909937; doi:10.1186/1471-2164-15-74)
Supplement: Additional file 5 — GSEA analysis using the KEGG pathway database. This zipped file contains confirming data of the GSEA analysis. The names of the directories containing the files were composed of the term ‘GSEA’, the name of the cell line, e.g. DLD1, SW480, or LS174T, and the pathway database (KEGG). Please use a web browser to view the files with the name ‘index.html’ in the corresponding directories to start exploring the data. [file 1471-2164-15-74-S5.zip › GSEA KEGG SW480/KEGG_ASTHMA.xls]

NAME	PROBE	GENE SYMBOL	GENE_TITLE	RANK IN GENE LIST	RANK METRIC SCORE	RUNNING ES	CORE ENRICHMENT
row_0	HLA-DMA	HLA-DMA	major histocompatibility complex, class II, DM alpha	2247	0.10966812074184418	-0.08011376	No
row_1	HLA-DRB4	HLA-DRB4	major histocompatibility complex, class II, DR beta 4	3022	0.08185529708862305	-0.09366619	No
row_2	HLA-DRA	HLA-DRA	major histocompatibility complex, class II, DR alpha	3456	0.06916499137878418	-0.0938014	No
row_3	HLA-DPA1	HLA-DPA1	major histocompatibility complex, class II, DP alpha 1	7007	0.005722697824239731	-0.2737498	No
row_4	HLA-DQA1	HLA-DQA1	major histocompatibility complex, class II, DQ alpha 1	8795	-0.016110319644212723	-0.36011735	No
row_5	FCER1G	FCER1G	Fc fragment of IgE, high affinity I, receptor for; gamma polypeptide	10454	-0.03516364470124245	-0.43380934	No
row_6	HLA-DOA	HLA-DOA	major histocompatibility complex, class II, DO alpha	11429	-0.04735149070620537	-0.46859524	No
row_7	PRG2	PRG2	proteoglycan 2, bone marrow (natural killer cell activator, eosinophil granule major basic protein)	12100	-0.05559009686112404	-0.48519057	No
row_8	CCL11	CCL11	chemokine (C-C motif) ligand 11	12119	-0.05580653250217438	-0.4683324	No
row_9	CD40	CD40	CD40 molecule, TNF receptor superfamily member 5	12929	-0.06562986969947815	-0.48884633	No
row_10	IL3	IL3	interleukin 3 (colony-stimulating factor, multiple)	13294	-0.07051856070756912	-0.48501727	No
row_11	CD40LG	CD40LG	CD40 ligand (TNF superfamily, member 5, hyper-IgM syndrome)	14658	-0.08849219977855682	-0.52661395	Yes
row_12	RNASE3	RNASE3	ribonuclease, RNase A family, 3 (eosinophil cationic protein)	15123	-0.0957377627491951	-0.5198704	Yes
row_13	HLA-DPB1	HLA-DPB1	major histocompatibility complex, class II, DP beta 1	15437	-0.10089840739965439	-0.50375104	Yes
row_14	HLA-DRB1	HLA-DRB1	major histocompatibility complex, class II, DR beta 1	16236	-0.11572644859552383	-0.5077411	Yes
row_15	MS4A2	MS4A2	membrane-spanning 4-domains, subfamily A, member 2 (Fc fragment of IgE, high affinity I, receptor for; beta polypeptide)	16316	-0.11737197637557983	-0.4743917	Yes
row_16	IL13	IL13	interleukin 13	16498	-0.12081804871559143	-0.44516715	Yes
row_17	IL5	IL5	interleukin 5 (colony-stimulating factor, eosinophil)	16732	-0.12613020837306976	-0.41691273	Yes
row_18	EPX	EPX	eosinophil peroxidase	16760	-0.12664900720119476	-0.37794513	Yes
row_19	HLA-DMB	HLA-DMB	major histocompatibility complex, class II, DM beta	17061	-0.13435836136341095	-0.35049987	Yes
row_20	TNF	TNF	tumor necrosis factor (TNF superfamily, member 2)	17349	-0.1433822512626648	-0.31951395	Yes
row_21	FCER1A	FCER1A	Fc fragment of IgE, high affinity I, receptor for; alpha polypeptide	17730	-0.15551376342773438	-0.28942487	Yes
row_22	HLA-DQB1	HLA-DQB1	major histocompatibility complex, class II, DQ beta 1	17788	-0.15786013007164001	-0.24204959	Yes
row_23	HLA-DOB	HLA-DOB	major histocompatibility complex, class II, DO beta	18287	-0.1805158108472824	-0.2100369	Yes
row_24	IL4	IL4	interleukin 4	18404	-0.18720757961273193	-0.15633258	Yes
row_25	IL9	IL9	interleukin 9	19077	-0.2558386027812958	-0.1092316	Yes
row_26	IL10	IL10	interleukin 10	19415	-0.41967320442199707	0.0072198063	Yes
