# Supplementary material for: Comprehensive analysis of β-catenin target genes in colorectal carcinoma cell lines with deregulated Wnt/β-catenin signaling
Source: BMC Genomics. 2014 Jan 28;15:74. doi: 10.1186/1471-2164-15-74 (PMC3909937; doi:10.1186/1471-2164-15-74)
Supplement: Additional file 5 — GSEA analysis using the KEGG pathway database. This zipped file contains confirming data of the GSEA analysis. The names of the directories containing the files were composed of the term ‘GSEA’, the name of the cell line, e.g. DLD1, SW480, or LS174T, and the pathway database (KEGG). Please use a web browser to view the files with the name ‘index.html’ in the corresponding directories to start exploring the data. [file 1471-2164-15-74-S5.zip › GSEA KEGG SW480/KEGG_AUTOIMMUNE_THYROID_DISEASE.xls]

NAME	PROBE	GENE SYMBOL	GENE_TITLE	RANK IN GENE LIST	RANK METRIC SCORE	RUNNING ES	CORE ENRICHMENT
row_0	HLA-A	HLA-A	major histocompatibility complex, class I, A	1218	0.16834263503551483	-0.03218233	No
row_1	HLA-F	HLA-F	major histocompatibility complex, class I, F	1341	0.15910914540290833	-0.009844671	No
row_2	HLA-DMA	HLA-DMA	major histocompatibility complex, class II, DM alpha	2247	0.10966812074184418	-0.03652666	No
row_3	HLA-G	HLA-G	HLA-G histocompatibility antigen, class I, G	2852	0.0871192216873169	-0.051831808	No
row_4	HLA-DRB4	HLA-DRB4	major histocompatibility complex, class II, DR beta 4	3022	0.08185529708862305	-0.045785457	No
row_5	HLA-C	HLA-C	major histocompatibility complex, class I, C	3264	0.07444331049919128	-0.04476161	No
row_6	HLA-B	HLA-B	major histocompatibility complex, class I, B	3267	0.07437464594841003	-0.031499345	No
row_7	HLA-DRA	HLA-DRA	major histocompatibility complex, class II, DR alpha	3456	0.06916499137878418	-0.028707292	No
row_8	FAS	FAS	Fas (TNF receptor superfamily, member 6)	3978	0.056086160242557526	-0.045334492	No
row_9	TG	TG	thyroglobulin	4306	0.04886481538414955	-0.053315204	No
row_10	CD86	CD86	CD86 molecule	6293	0.015265064314007759	-0.15237132	No
row_11	HLA-E	HLA-E	major histocompatibility complex, class I, E	6630	0.010730322450399399	-0.16766594	No
row_12	HLA-DPA1	HLA-DPA1	major histocompatibility complex, class II, DP alpha 1	7007	0.005722697824239731	-0.18591076	No
row_13	IFNA2	IFNA2	interferon, alpha 2	7881	-0.005581855773925781	-0.2296563	No
row_14	HLA-DQA1	HLA-DQA1	major histocompatibility complex, class II, DQ alpha 1	8795	-0.016110319644212723	-0.27356026	No
row_15	CD28	CD28	CD28 molecule	9542	-0.02475103549659252	-0.30735138	No
row_16	TPO	TPO	thyroid peroxidase	9693	-0.026525354012846947	-0.31027365	No
row_17	TSHR	TSHR	thyroid stimulating hormone receptor	10594	-0.0369495190680027	-0.34976655	No
row_18	HLA-DOA	HLA-DOA	major histocompatibility complex, class II, DO alpha	11429	-0.04735149070620537	-0.38400722	No
row_19	IFNA6	IFNA6	interferon, alpha 6	11757	-0.051183946430683136	-0.3915712	No
row_20	IFNA8	IFNA8	interferon, alpha 8	12021	-0.054633729159832	-0.3952347	No
row_21	CD40	CD40	CD40 molecule, TNF receptor superfamily member 5	12929	-0.06562986969947815	-0.42993268	No
row_22	IFNA21	IFNA21	interferon, alpha 21	12989	-0.06640459597110748	-0.42102432	No
row_23	CTLA4	CTLA4	cytotoxic T-lymphocyte-associated protein 4	14367	-0.08432303369045258	-0.47645468	No
row_24	IL2	IL2	interleukin 2	14448	-0.0854496955871582	-0.46520042	No
row_25	CD40LG	CD40LG	CD40 ligand (TNF superfamily, member 5, hyper-IgM syndrome)	14658	-0.08849219977855682	-0.4600118	No
row_26	TSHB	TSHB	thyroid stimulating hormone, beta	15248	-0.09810299426317215	-0.47257432	No
row_27	HLA-DPB1	HLA-DPB1	major histocompatibility complex, class II, DP beta 1	15437	-0.10089840739965439	-0.46407995	No
row_28	HLA-DRB1	HLA-DRB1	major histocompatibility complex, class II, DR beta 1	16236	-0.11572644859552383	-0.48418862	Yes
row_29	PRF1	PRF1	perforin 1 (pore forming protein)	16257	-0.11622719466686249	-0.4643283	Yes
row_30	IFNA10	IFNA10	interferon, alpha 10	16258	-0.11624906212091446	-0.4434389	Yes
row_31	IFNA5	IFNA5	interferon, alpha 5	16708	-0.12552867829799652	-0.44389698	Yes
row_32	CD80	CD80	CD80 molecule	16726	-0.12597817182540894	-0.42213067	Yes
row_33	IL5	IL5	interleukin 5 (colony-stimulating factor, eosinophil)	16732	-0.12613020837306976	-0.39972195	Yes
row_34	IFNA7	IFNA7	interferon, alpha 7	17022	-0.13339626789093018	-0.39056492	Yes
row_35	HLA-DMB	HLA-DMB	major histocompatibility complex, class II, DM beta	17061	-0.13435836136341095	-0.36836916	Yes
row_36	HLA-DQB1	HLA-DQB1	major histocompatibility complex, class II, DQ beta 1	17788	-0.15786013007164001	-0.377216	Yes
row_37	CGA	CGA	glycoprotein hormones, alpha polypeptide	17947	-0.16439545154571533	-0.35577375	Yes
row_38	IFNA1	IFNA1	interferon, alpha 1	18074	-0.169324591755867	-0.33180544	Yes
row_39	IFNA17	IFNA17	interferon, alpha 17	18148	-0.17348431050777435	-0.30437297	Yes
row_40	HLA-DOB	HLA-DOB	major histocompatibility complex, class II, DO beta	18287	-0.1805158108472824	-0.27900878	Yes
row_41	IFNA14	IFNA14	interferon, alpha 14	18299	-0.1808726191520691	-0.24707064	Yes
row_42	IFNA16	IFNA16	interferon, alpha 16	18386	-0.1864662617444992	-0.21797173	Yes
row_43	IL4	IL4	interleukin 4	18404	-0.18720757961273193	-0.18520279	Yes
row_44	FASLG	FASLG	Fas ligand (TNF superfamily, member 6)	18956	-0.23725475370883942	-0.17081258	Yes
row_45	IFNA4	IFNA4	interferon, alpha 4	19182	-0.28025513887405396	-0.13198516	Yes
row_46	IL10	IL10	interleukin 10	19415	-0.41967320442199707	-0.068463765	Yes
row_47	GZMB	GZMB	granzyme B (granzyme 2, cytotoxic T-lymphocyte-associated serine esterase 1)	19419	-0.4209349453449249	0.0070225326	Yes
