# Supplementary material for: Comprehensive analysis of β-catenin target genes in colorectal carcinoma cell lines with deregulated Wnt/β-catenin signaling
Source: BMC Genomics. 2014 Jan 28;15:74. doi: 10.1186/1471-2164-15-74 (PMC3909937; doi:10.1186/1471-2164-15-74)
Supplement: Additional file 5 — GSEA analysis using the KEGG pathway database. This zipped file contains confirming data of the GSEA analysis. The names of the directories containing the files were composed of the term ‘GSEA’, the name of the cell line, e.g. DLD1, SW480, or LS174T, and the pathway database (KEGG). Please use a web browser to view the files with the name ‘index.html’ in the corresponding directories to start exploring the data. [file 1471-2164-15-74-S5.zip › GSEA KEGG SW480/KEGG_BASAL_CELL_CARCINOMA.xls]

NAME	PROBE	GENE SYMBOL	GENE_TITLE	RANK IN GENE LIST	RANK METRIC SCORE	RUNNING ES	CORE ENRICHMENT
row_0	FZD1	FZD1	frizzled homolog 1 (Drosophila)	128	0.4703517258167267	0.06090939	No
row_1	FZD7	FZD7	frizzled homolog 7 (Drosophila)	1144	0.1745685487985611	0.03391071	No
row_2	TCF7L2	TCF7L2	transcription factor 7-like 2 (T-cell specific, HMG-box)	1570	0.14290693402290344	0.032620363	No
row_3	WNT7A	WNT7A	wingless-type MMTV integration site family, member 7A	1917	0.12469220161437988	0.03276756	No
row_4	WNT9A	WNT9A	wingless-type MMTV integration site family, member 9A	1959	0.12271775305271149	0.048269335	No
row_5	GLI3	GLI3	GLI-Kruppel family member GLI3 (Greig cephalopolysyndactyly syndrome)	1967	0.12213308364152908	0.06543048	No
row_6	GLI2	GLI2	GLI-Kruppel family member GLI2	3882	0.05826256424188614	-0.024345454	No
row_7	FZD2	FZD2	frizzled homolog 2 (Drosophila)	3910	0.05773866921663284	-0.01744715	No
row_8	DVL2	DVL2	dishevelled, dsh homolog 2 (Drosophila)	4810	0.03890882432460785	-0.05795877	No
row_9	FZD3	FZD3	frizzled homolog 3 (Drosophila)	5233	0.03127093240618706	-0.075109534	No
row_10	WNT5A	WNT5A	wingless-type MMTV integration site family, member 5A	5570	0.025915300473570824	-0.08861921	No
row_11	DVL3	DVL3	dishevelled, dsh homolog 3 (Drosophila)	5885	0.021265389397740364	-0.10166794	No
row_12	WNT16	WNT16	wingless-type MMTV integration site family, member 16	5995	0.019588656723499298	-0.10444654	No
row_13	GSK3B	GSK3B	glycogen synthase kinase 3 beta	6824	0.008257611654698849	-0.1457148	No
row_14	WNT10A	WNT10A	wingless-type MMTV integration site family, member 10A	8181	-0.009025287814438343	-0.21394433	No
row_15	FZD4	FZD4	frizzled homolog 4 (Drosophila)	8655	-0.01438878383487463	-0.23613168	No
row_16	WNT3	WNT3	wingless-type MMTV integration site family, member 3	9581	-0.025210604071617126	-0.27994138	No
row_17	APC	APC	adenomatosis polyposis coli	9658	-0.026018386706709862	-0.28010568	No
row_18	APC2	APC2	adenomatosis polyposis coli 2	9797	-0.027653053402900696	-0.2832143	No
row_19	STK36	STK36	serine/threonine kinase 36 (fused homolog, Drosophila)	10512	-0.035931628197431564	-0.31466776	No
row_20	BMP4	BMP4	bone morphogenetic protein 4	11384	-0.04683106392621994	-0.35260734	No
row_21	WNT1	WNT1	wingless-type MMTV integration site family, member 1	11756	-0.051179975271224976	-0.3642873	No
row_22	DVL1	DVL1	dishevelled, dsh homolog 1 (Drosophila)	11895	-0.0530499629676342	-0.36375272	No
row_23	FZD6	FZD6	frizzled homolog 6 (Drosophila)	12007	-0.05447597801685333	-0.36162928	No
row_24	LEF1	LEF1	lymphoid enhancer-binding factor 1	12073	-0.05526953935623169	-0.3570335	No
row_25	TCF7	TCF7	transcription factor 7 (T-cell specific, HMG-box)	12964	-0.06608187407255173	-0.39318568	No
row_26	GLI1	GLI1	glioma-associated oncogene homolog 1 (zinc finger protein)	13632	-0.07479488849639893	-0.41665444	No
row_27	WNT9B	WNT9B	wingless-type MMTV integration site family, member 9B	13833	-0.07758832722902298	-0.41577867	No
row_28	WNT8B	WNT8B	wingless-type MMTV integration site family, member 8B	13981	-0.07931061089038849	-0.41193843	No
row_29	WNT10B	WNT10B	wingless-type MMTV integration site family, member 10B	15062	-0.09469600021839142	-0.4537275	Yes
row_30	BMP2	BMP2	bone morphogenetic protein 2	15195	-0.0972663015127182	-0.44654247	Yes
row_31	TP53	TP53	tumor protein p53 (Li-Fraumeni syndrome)	15395	-0.10025378316640854	-0.44236407	Yes
row_32	FZD5	FZD5	frizzled homolog 5 (Drosophila)	15583	-0.10338184982538223	-0.43712166	Yes
row_33	SMO	SMO	smoothened homolog (Drosophila)	15857	-0.10861361026763916	-0.43553814	Yes
row_34	WNT2B	WNT2B	wingless-type MMTV integration site family, member 2B	16011	-0.1114877387881279	-0.4273897	Yes
row_35	WNT4	WNT4	wingless-type MMTV integration site family, member 4	16063	-0.1124034970998764	-0.41388023	Yes
row_36	WNT8A	WNT8A	wingless-type MMTV integration site family, member 8A	16353	-0.1180635467171669	-0.41176146	Yes
row_37	FZD8	FZD8	frizzled homolog 8 (Drosophila)	16521	-0.12116116285324097	-0.40294316	Yes
row_38	SUFU	SUFU	suppressor of fused homolog (Drosophila)	16780	-0.12724138796329498	-0.3979184	Yes
row_39	TCF7L1	TCF7L1	transcription factor 7-like 1 (T-cell specific, HMG-box)	17330	-0.1426851898431778	-0.40559822	Yes
row_40	PTCH2	PTCH2	patched homolog 2 (Drosophila)	17468	-0.1474805325269699	-0.3914663	Yes
row_41	WNT2	WNT2	wingless-type MMTV integration site family member 2	17510	-0.1485433280467987	-0.37225983	Yes
row_42	FZD9	FZD9	frizzled homolog 9 (Drosophila)	17528	-0.1490568220615387	-0.35174918	Yes
row_43	AXIN1	AXIN1	axin 1	17530	-0.14910759031772614	-0.3304109	Yes
row_44	HHIP	HHIP	hedgehog interacting protein	18621	-0.20181907713413239	-0.35734585	Yes
row_45	PTCH1	PTCH1	patched homolog 1 (Drosophila)	18816	-0.21877773106098175	-0.33590877	Yes
row_46	CTNNB1	CTNNB1	catenin (cadherin-associated protein), beta 1, 88kDa	18943	-0.23546361923217773	-0.30859163	Yes
row_47	SHH	SHH	sonic hedgehog homolog (Drosophila)	19038	-0.2496061623096466	-0.27760506	Yes
row_48	FZD10	FZD10	frizzled homolog 10 (Drosophila)	19260	-0.3077262341976166	-0.24479263	Yes
row_49	WNT11	WNT11	wingless-type MMTV integration site family, member 11	19383	-0.38783177733421326	-0.19541313	Yes
row_50	AXIN2	AXIN2	axin 2 (conductin, axil)	19400	-0.4092249572277069	-0.13752998	Yes
row_51	WNT5B	WNT5B	wingless-type MMTV integration site family, member 5B	19464	-0.4820770025253296	-0.07160596	Yes
row_52	WNT6	WNT6	wingless-type MMTV integration site family, member 6	19488	-0.5316944718360901	0.0034865756	Yes
