# Supplementary material for: Comprehensive analysis of β-catenin target genes in colorectal carcinoma cell lines with deregulated Wnt/β-catenin signaling
Source: BMC Genomics. 2014 Jan 28;15:74. doi: 10.1186/1471-2164-15-74 (PMC3909937; doi:10.1186/1471-2164-15-74)
Supplement: Additional file 5 — GSEA analysis using the KEGG pathway database. This zipped file contains confirming data of the GSEA analysis. The names of the directories containing the files were composed of the term ‘GSEA’, the name of the cell line, e.g. DLD1, SW480, or LS174T, and the pathway database (KEGG). Please use a web browser to view the files with the name ‘index.html’ in the corresponding directories to start exploring the data. [file 1471-2164-15-74-S5.zip › GSEA KEGG SW480/KEGG_COMPLEMENT_AND_COAGULATION_CASCADES.xls]

NAME	PROBE	GENE SYMBOL	GENE_TITLE	RANK IN GENE LIST	RANK METRIC SCORE	RUNNING ES	CORE ENRICHMENT
row_0	F13A1	F13A1	coagulation factor XIII, A1 polypeptide	19	0.8136848211288452	0.08674397	Yes
row_1	PLAU	PLAU	plasminogen activator, urokinase	58	0.6249894499778748	0.15217102	Yes
row_2	PLAT	PLAT	plasminogen activator, tissue	115	0.48812025785446167	0.20191951	Yes
row_3	F8	F8	coagulation factor VIII, procoagulant component (hemophilia A)	123	0.47405585646629333	0.25266567	Yes
row_4	F3	F3	coagulation factor III (thromboplastin, tissue factor)	136	0.45665138959884644	0.301279	Yes
row_5	SERPINA5	SERPINA5	serpin peptidase inhibitor, clade A (alpha-1 antiproteinase, antitrypsin), member 5	202	0.39863160252571106	0.3409185	Yes
row_6	PROS1	PROS1	protein S (alpha)	283	0.35011735558509827	0.37455842	Yes
row_7	SERPINA1	SERPINA1	serpin peptidase inhibitor, clade A (alpha-1 antiproteinase, antitrypsin), member 1	366	0.31545528769493103	0.404359	Yes
row_8	PLAUR	PLAUR	plasminogen activator, urokinase receptor	437	0.2924618721008301	0.43229645	Yes
row_9	CD59	CD59	CD59 molecule, complement regulatory protein	586	0.2528305649757385	0.45195982	Yes
row_10	SERPINE1	SERPINE1	serpin peptidase inhibitor, clade E (nexin, plasminogen activator inhibitor type 1), member 1	797	0.21762268245220184	0.46464682	Yes
row_11	C5	C5	complement component 5	1313	0.161084845662117	0.45559138	No
row_12	PROC	PROC	protein C (inactivator of coagulation factors Va and VIIIa)	1583	0.14174309372901917	0.45707136	No
row_13	CR1	CR1	complement component (3b/4b) receptor 1 (Knops blood group)	4144	0.05237765982747078	0.33138198	No
row_14	C3AR1	C3AR1	complement component 3a receptor 1	5277	0.03052745945751667	0.27659786	No
row_15	BDKRB2	BDKRB2	bradykinin receptor B2	5382	0.028896361589431763	0.2743775	No
row_16	THBD	THBD	thrombomodulin	5518	0.026806460693478584	0.27034143	No
row_17	F9	F9	coagulation factor IX (plasma thromboplastic component, Christmas disease, hemophilia B)	5953	0.02023550309240818	0.25025734	No
row_18	CFI	CFI	complement factor I	6851	0.007906591519713402	0.20509084	No
row_19	KNG1	KNG1	kininogen 1	7434	2.2242013073991984E-4	0.17525642	No
row_20	MASP2	MASP2	mannan-binding lectin serine peptidase 2	7918	-0.005909715313464403	0.1511141	No
row_21	C5AR1	C5AR1	complement component 5a receptor 1	8121	-0.008290797472000122	0.14164466	No
row_22	C4BPA	C4BPA	complement component 4 binding protein, alpha	8400	-0.011697188951075077	0.12864341	No
row_23	C1QA	C1QA	complement component 1, q subcomponent, A chain	8440	-0.012068740092217922	0.12794365	No
row_24	MBL2	MBL2	mannose-binding lectin (protein C) 2, soluble (opsonic defect)	8638	-0.014233199879527092	0.11937134	No
row_25	F12	F12	coagulation factor XII (Hageman factor)	8661	-0.014484462328255177	0.11980416	No
row_26	FGG	FGG	fibrinogen gamma chain	8972	-0.018346047028899193	0.10587798	No
row_27	BDKRB1	BDKRB1	bradykinin receptor B1	9911	-0.02890641801059246	0.060871914	No
row_28	C9	C9	complement component 9	10382	-0.03439522534608841	0.04046741	No
row_29	KLKB1	KLKB1	kallikrein B, plasma (Fletcher factor) 1	10863	-0.04033611714839935	0.020190334	No
row_30	SERPING1	SERPING1	serpin peptidase inhibitor, clade G (C1 inhibitor), member 1, (angioedema, hereditary)	10870	-0.04036382585763931	0.02423391	No
row_31	F7	F7	coagulation factor VII (serum prothrombin conversion accelerator)	10991	-0.04200291261076927	0.022605633	No
row_32	VWF	VWF	von Willebrand factor	11029	-0.042527180165052414	0.025292031	No
row_33	FGB	FGB	fibrinogen beta chain	11120	-0.0436137318611145	0.025376502	No
row_34	A2M	A2M	alpha-2-macroglobulin	11282	-0.045621540397405624	0.022034902	No
row_35	CD46	CD46	CD46 molecule, complement regulatory protein	11779	-0.051398180425167084	0.0021295107	No
row_36	SERPINF2	SERPINF2	serpin peptidase inhibitor, clade F (alpha-2 antiplasmin, pigment epithelium derived factor), member 2	12102	-0.05566031113266945	-0.008389665	No
row_37	C7	C7	complement component 7	12129	-0.05586584657430649	-0.0037009665	No
row_38	F11	F11	coagulation factor XI (plasma thromboplastin antecedent)	12136	-0.05597901716828346	0.0020259942	No
row_39	C1QC	C1QC	complement component 1, q subcomponent, C chain	12967	-0.06611395627260208	-0.033428207	No
row_40	C8A	C8A	complement component 8, alpha polypeptide	12992	-0.06643076986074448	-0.027497957	No
row_41	FGA	FGA	fibrinogen alpha chain	13172	-0.06881973147392273	-0.029262148	No
row_42	PLG	PLG	plasminogen	13368	-0.07137893885374069	-0.031571295	No
row_43	F2	F2	coagulation factor II (thrombin)	13790	-0.07708337157964706	-0.04485998	No
row_44	SERPINC1	SERPINC1	serpin peptidase inhibitor, clade C (antithrombin), member 1	13906	-0.07842323184013367	-0.042305473	No
row_45	C4BPB	C4BPB	complement component 4 binding protein, beta	14141	-0.08149145543575287	-0.045525268	No
row_46	CFB	CFB	complement factor B	14145	-0.08155681937932968	-0.036886998	No
row_47	C8B	C8B	complement component 8, beta polypeptide	14479	-0.08581224083900452	-0.04472	No
row_48	SERPIND1	SERPIND1	serpin peptidase inhibitor, clade D (heparin cofactor), member 1	14707	-0.08933267742395401	-0.046735354	No
row_49	F2R	F2R	coagulation factor II (thrombin) receptor	14863	-0.09149214625358582	-0.044824086	No
row_50	MASP1	MASP1	mannan-binding lectin serine peptidase 1 (C4/C2 activating component of Ra-reactive factor)	14916	-0.0923648327589035	-0.03753452	No
row_51	F5	F5	coagulation factor V (proaccelerin, labile factor)	15451	-0.10114538669586182	-0.054026466	No
row_52	C2	C2	complement component 2	15766	-0.10698793083429337	-0.05860188	No
row_53	CFD	CFD	complement factor D (adipsin)	15961	-0.11050436645746231	-0.056641832	No
row_54	C8G	C8G	complement component 8, gamma polypeptide	16138	-0.11388495564460754	-0.05339389	No
row_55	C6	C6	complement component 6	16259	-0.11625362187623978	-0.04701762	No
row_56	C1QB	C1QB	complement component 1, q subcomponent, B chain	16705	-0.12544295191764832	-0.056324206	No
row_57	CFH	CFH	complement factor H	16958	-0.13167348504066467	-0.055057615	No
row_58	CD55	CD55	CD55 molecule, decay accelerating factor for complement (Cromer blood group)	18578	-0.19842034578323364	-0.11672676	No
row_59	F13B	F13B	coagulation factor XIII, B polypeptide	18581	-0.19856002926826477	-0.09542374	No
row_60	TFPI	TFPI	tissue factor pathway inhibitor (lipoprotein-associated coagulation inhibitor)	18861	-0.22414910793304443	-0.08557306	No
row_61	F10	F10	coagulation factor X	18989	-0.24120928347110748	-0.06608515	No
row_62	C1S	C1S	complement component 1, s subcomponent	19058	-0.2530016601085663	-0.042299096	No
row_63	CPB2	CPB2	carboxypeptidase B2 (plasma, carboxypeptidase U)	19063	-0.25440704822540283	-0.01507813	No
row_64	CR2	CR2	complement component (3d/Epstein Barr virus) receptor 2	19368	-0.37400487065315247	0.009645066	No
