# Supplementary material for: Comprehensive analysis of β-catenin target genes in colorectal carcinoma cell lines with deregulated Wnt/β-catenin signaling
Source: BMC Genomics. 2014 Jan 28;15:74. doi: 10.1186/1471-2164-15-74 (PMC3909937; doi:10.1186/1471-2164-15-74)
Supplement: Additional file 5 — GSEA analysis using the KEGG pathway database. This zipped file contains confirming data of the GSEA analysis. The names of the directories containing the files were composed of the term ‘GSEA’, the name of the cell line, e.g. DLD1, SW480, or LS174T, and the pathway database (KEGG). Please use a web browser to view the files with the name ‘index.html’ in the corresponding directories to start exploring the data. [file 1471-2164-15-74-S5.zip › GSEA KEGG SW480/KEGG_CYSTEINE_AND_METHIONINE_METABOLISM.xls]

NAME	PROBE	GENE SYMBOL	GENE_TITLE	RANK IN GENE LIST	RANK METRIC SCORE	RUNNING ES	CORE ENRICHMENT
row_0	GOT1	GOT1	glutamic-oxaloacetic transaminase 1, soluble (aspartate aminotransferase 1)	1517	0.14658011496067047	-0.028685808	No
row_1	SMS	SMS	spermine synthase	3365	0.07181504368782043	-0.099265136	No
row_2	LDHC	LDHC	lactate dehydrogenase C	3502	0.06775269657373428	-0.08358024	No
row_3	DNMT1	DNMT1	DNA (cytosine-5-)-methyltransferase 1	3756	0.06112990900874138	-0.07610103	No
row_4	MTR	MTR	5-methyltetrahydrofolate-homocysteine methyltransferase	3771	0.06087425351142883	-0.05646782	No
row_5	AHCYL1	AHCYL1	S-adenosylhomocysteine hydrolase-like 1	3938	0.05718809366226196	-0.045850985	No
row_6	LDHA	LDHA	lactate dehydrogenase A	4695	0.04116165265440941	-0.07080634	No
row_7	BHMT	BHMT	betaine-homocysteine methyltransferase	7567	-0.0013894140720367432	-0.21736905	No
row_8	ADI1	ADI1	acireductone dioxygenase 1	7807	-0.004656804725527763	-0.22805175	No
row_9	LDHB	LDHB	lactate dehydrogenase B	8885	-0.017225345596671104	-0.27744776	No
row_10	MAT1A	MAT1A	methionine adenosyltransferase I, alpha	11261	-0.04532116651535034	-0.3839234	No
row_11	GOT2	GOT2	glutamic-oxaloacetic transaminase 2, mitochondrial (aspartate aminotransferase 2)	11404	-0.04709719866514206	-0.37545088	No
row_12	TAT	TAT	tyrosine aminotransferase	11930	-0.053551528602838516	-0.38443455	No
row_13	AMD1	AMD1	adenosylmethionine decarboxylase 1	12172	-0.05628092214465141	-0.3779618	No
row_14	MPST	MPST	mercaptopyruvate sulfurtransferase	13208	-0.06930076330900192	-0.4077982	No
row_15	MAT2B	MAT2B	methionine adenosyltransferase II, beta	14820	-0.09094993770122528	-0.45989496	Yes
row_16	APIP	APIP	APAF1 interacting protein	15244	-0.0980120524764061	-0.44879198	Yes
row_17	MAT2A	MAT2A	methionine adenosyltransferase II, alpha	15313	-0.09888769686222076	-0.41921636	Yes
row_18	SDS	SDS	serine dehydratase	15387	-0.10017052292823792	-0.38946792	Yes
row_19	AHCY	AHCY	S-adenosylhomocysteine hydrolase	15529	-0.10244791209697723	-0.36244053	Yes
row_20	CBS	CBS	cystathionine-beta-synthase	15580	-0.10335604101419449	-0.3304493	Yes
row_21	LDHAL6A	LDHAL6A	lactate dehydrogenase A-like 6A	16101	-0.11318427324295044	-0.3192418	Yes
row_22	DNMT3L	DNMT3L	DNA (cytosine-5-)-methyltransferase 3-like	16699	-0.1253465861082077	-0.3079117	Yes
row_23	MTAP	MTAP	methylthioadenosine phosphorylase	17156	-0.13699859380722046	-0.28546557	Yes
row_24	SRM	SRM	spermidine synthase	17505	-0.14842550456523895	-0.25366864	Yes
row_25	DNMT3B	DNMT3B	DNA (cytosine-5-)-methyltransferase 3 beta	17751	-0.15627022087574005	-0.21397449	Yes
row_26	CDO1	CDO1	cysteine dioxygenase, type I	18009	-0.16674764454364777	-0.17139229	Yes
row_27	DNMT3A	DNMT3A	DNA (cytosine-5-)-methyltransferase 3 alpha	18774	-0.21438993513584137	-0.1388474	Yes
row_28	CTH	CTH	cystathionase (cystathionine gamma-lyase)	19082	-0.2570442259311676	-0.068639755	Yes
row_29	LDHAL6B	LDHAL6B	lactate dehydrogenase A-like 6B	19179	-0.27778345346450806	0.019306531	Yes
