# Supplementary material for: Comprehensive analysis of β-catenin target genes in colorectal carcinoma cell lines with deregulated Wnt/β-catenin signaling
Source: BMC Genomics. 2014 Jan 28;15:74. doi: 10.1186/1471-2164-15-74 (PMC3909937; doi:10.1186/1471-2164-15-74)
Supplement: Additional file 5 — GSEA analysis using the KEGG pathway database. This zipped file contains confirming data of the GSEA analysis. The names of the directories containing the files were composed of the term ‘GSEA’, the name of the cell line, e.g. DLD1, SW480, or LS174T, and the pathway database (KEGG). Please use a web browser to view the files with the name ‘index.html’ in the corresponding directories to start exploring the data. [file 1471-2164-15-74-S5.zip › GSEA KEGG SW480/KEGG_CYTOKINE_CYTOKINE_RECEPTOR_INTERACTION.xls]

NAME	PROBE	GENE SYMBOL	GENE_TITLE	RANK IN GENE LIST	RANK METRIC SCORE	RUNNING ES	CORE ENRICHMENT
row_0	IL1RAP	IL1RAP	interleukin 1 receptor accessory protein	18	0.8171002268791199	0.025556507	No
row_1	PDGFC	PDGFC	platelet derived growth factor C	25	0.7755494713783264	0.05038735	No
row_2	IL15	IL15	interleukin 15	30	0.7281061410903931	0.07378374	No
row_3	TNFSF15	TNFSF15	tumor necrosis factor (ligand) superfamily, member 15	71	0.5879268646240234	0.09077191	No
row_4	LEPR	LEPR	leptin receptor	72	0.5868993997573853	0.10979782	No
row_5	IL20RA	IL20RA	interleukin 20 receptor, alpha	213	0.39092662930488586	0.11522211	No
row_6	TNFSF9	TNFSF9	tumor necrosis factor (ligand) superfamily, member 9	219	0.38825318217277527	0.1275495	No
row_7	CCL2	CCL2	chemokine (C-C motif) ligand 2	264	0.3622741103172302	0.13701543	No
row_8	TNFSF10	TNFSF10	tumor necrosis factor (ligand) superfamily, member 10	325	0.32788392901420593	0.1445381	No
row_9	CSF2	CSF2	colony stimulating factor 2 (granulocyte-macrophage)	327	0.3275086581707001	0.15510339	No
row_10	NGFR	NGFR	nerve growth factor receptor (TNFR superfamily, member 16)	349	0.3214024305343628	0.16443521	No
row_11	CX3CL1	CX3CL1	chemokine (C-X3-C motif) ligand 1	488	0.27600035071372986	0.16623741	No
row_12	TGFB2	TGFB2	transforming growth factor, beta 2	587	0.2528032064437866	0.16935867	No
row_13	EGFR	EGFR	epidermal growth factor receptor (erythroblastic leukemia viral (v-erb-b) oncogene homolog, avian)	652	0.2407538741827011	0.17384969	No
row_14	CXCL2	CXCL2	chemokine (C-X-C motif) ligand 2	889	0.20404870808124542	0.16824535	No
row_15	IL15RA	IL15RA	interleukin 15 receptor, alpha	1091	0.17998018860816956	0.16367292	No
row_16	LIF	LIF	leukemia inhibitory factor (cholinergic differentiation factor)	1117	0.1770082414150238	0.16811672	No
row_17	TGFBR2	TGFBR2	transforming growth factor, beta receptor II (70/80kDa)	1151	0.17395655810832977	0.17204738	No
row_18	IL10RB	IL10RB	interleukin 10 receptor, beta	1153	0.17370842397212982	0.17762682	No
row_19	ACVR1	ACVR1	activin A receptor, type I	1206	0.16935157775878906	0.18042445	No
row_20	TNFRSF14	TNFRSF14	tumor necrosis factor receptor superfamily, member 14 (herpesvirus entry mediator)	1235	0.166881263256073	0.18438463	No
row_21	TNFRSF1A	TNFRSF1A	tumor necrosis factor receptor superfamily, member 1A	1236	0.16686226427555084	0.18979391	No
row_22	TNFRSF12A	TNFRSF12A	tumor necrosis factor receptor superfamily, member 12A	1430	0.15235283970832825	0.18474008	No
row_23	IL1A	IL1A	interleukin 1, alpha	1817	0.12882448732852936	0.16893077	No
row_24	IL13RA1	IL13RA1	interleukin 13 receptor, alpha 1	2006	0.12049489468336105	0.16310306	No
row_25	TSLP	TSLP	-	2140	0.11453673243522644	0.15992987	No
row_26	IL23R	IL23R	interleukin 23 receptor	2288	0.10778927803039551	0.1558131	No
row_27	CCR6	CCR6	chemokine (C-C motif) receptor 6	2512	0.09919064491987228	0.14748259	No
row_28	INHBC	INHBC	inhibin, beta C	2610	0.0951622724533081	0.14554527	No
row_29	PDGFB	PDGFB	platelet-derived growth factor beta polypeptide (simian sarcoma viral (v-sis) oncogene homolog)	2833	0.08747977018356323	0.13688691	No
row_30	IL7	IL7	interleukin 7	3146	0.07785140722990036	0.12325658	No
row_31	CLCF1	CLCF1	cardiotrophin-like cytokine factor 1	3229	0.07519896328449249	0.121448725	No
row_32	PDGFA	PDGFA	platelet-derived growth factor alpha polypeptide	3262	0.07447891682386398	0.12220633	No
row_33	BMPR2	BMPR2	bone morphogenetic protein receptor, type II (serine/threonine kinase)	3425	0.07030480355024338	0.11609775	No
row_34	PPBP	PPBP	pro-platelet basic protein (chemokine (C-X-C motif) ligand 7)	3556	0.06619054079055786	0.111512624	No
row_35	BMPR1A	BMPR1A	bone morphogenetic protein receptor, type IA	3616	0.06461786478757858	0.1105526	No
row_36	IFNGR2	IFNGR2	interferon gamma receptor 2 (interferon gamma transducer 1)	3874	0.05848713591694832	0.09914221	No
row_37	CCR1	CCR1	chemokine (C-C motif) receptor 1	3902	0.05787017196416855	0.099620275	No
row_38	CXCL1	CXCL1	chemokine (C-X-C motif) ligand 1 (melanoma growth stimulating activity, alpha)	3935	0.057280171662569046	0.09982033	No
row_39	FAS	FAS	Fas (TNF receptor superfamily, member 6)	3978	0.056086160242557526	0.099463925	No
row_40	IL25	IL25	interleukin 25	4181	0.051675956696271896	0.090680405	No
row_41	GH2	GH2	growth hormone 2	4369	0.047716859728097916	0.082545176	No
row_42	TNFRSF21	TNFRSF21	tumor necrosis factor receptor superfamily, member 21	4422	0.04665635526180267	0.08136532	No
row_43	IL22	IL22	interleukin 22	4547	0.04416047781705856	0.076376684	No
row_44	LIFR	LIFR	leukemia inhibitory factor receptor alpha	4657	0.04164782911539078	0.072083235	No
row_45	IL18	IL18	interleukin 18 (interferon-gamma-inducing factor)	4785	0.03951451927423477	0.066788666	No
row_46	TNFRSF17	TNFRSF17	tumor necrosis factor receptor superfamily, member 17	4818	0.038747671991586685	0.066387944	No
row_47	IL9R	IL9R	interleukin 9 receptor	4821	0.0387142151594162	0.067539416	No
row_48	IL6ST	IL6ST	interleukin 6 signal transducer (gp130, oncostatin M receptor)	5259	0.030853310599923134	0.045913532	No
row_49	CCL28	CCL28	chemokine (C-C motif) ligand 28	5355	0.029352400451898575	0.041946355	No
row_50	TNFRSF10B	TNFRSF10B	tumor necrosis factor receptor superfamily, member 10b	5581	0.02576819621026516	0.03113212	No
row_51	CCL26	CCL26	chemokine (C-C motif) ligand 26	6099	0.018051877617836	0.0049491725	No
row_52	IFNGR1	IFNGR1	interferon gamma receptor 1	6157	0.01722457818686962	0.0025563259	No
row_53	TNFSF14	TNFSF14	tumor necrosis factor (ligand) superfamily, member 14	6230	0.016274984925985336	-6.439431E-4	No
row_54	IL22RA1	IL22RA1	interleukin 22 receptor, alpha 1	6238	0.016182750463485718	-4.8176767E-4	No
row_55	MET	MET	met proto-oncogene (hepatocyte growth factor receptor)	6408	0.013577579520642757	-0.008791744	No
row_56	CXCL3	CXCL3	chemokine (C-X-C motif) ligand 3	6588	0.011351585388183594	-0.01769164	No
row_57	CXCL16	CXCL16	chemokine (C-X-C motif) ligand 16	6632	0.010687354020774364	-0.019571546	No
row_58	VEGFB	VEGFB	vascular endothelial growth factor B	6773	0.008756987750530243	-0.026536293	No
row_59	IL17RA	IL17RA	interleukin 17 receptor A	6933	0.00681191124022007	-0.034547836	No
row_60	IFNG	IFNG	interferon, gamma	6964	0.006343440152704716	-0.035895474	No
row_61	TNFRSF10A	TNFRSF10A	tumor necrosis factor receptor superfamily, member 10a	7040	0.0051824795082211494	-0.039610665	No
row_62	IL7R	IL7R	interleukin 7 receptor	7065	0.004695542622357607	-0.04070107	No
row_63	IL21	IL21	interleukin 21	7070	0.004613404627889395	-0.040758617	No
row_64	CCL23	CCL23	chemokine (C-C motif) ligand 23	7116	0.004111140500754118	-0.04295526	No
row_65	CCL16	CCL16	chemokine (C-C motif) ligand 16	7230	0.0025188587605953217	-0.048724283	No
row_66	OSMR	OSMR	oncostatin M receptor	7647	-0.0024018005933612585	-0.0701852	No
row_67	IL12B	IL12B	interleukin 12B (natural killer cell stimulatory factor 2, cytotoxic lymphocyte maturation factor 2, p40)	7747	-0.003796068485826254	-0.07518796	No
row_68	HGF	HGF	hepatocyte growth factor (hepapoietin A; scatter factor)	7776	-0.004231032449752092	-0.07650052	No
row_69	IFNA2	IFNA2	interferon, alpha 2	7881	-0.005581855773925781	-0.08170427	No
row_70	CSF1	CSF1	colony stimulating factor 1 (macrophage)	7981	-0.0067574866116046906	-0.08661102	No
row_71	CXCL5	CXCL5	chemokine (C-X-C motif) ligand 5	8038	-0.007338657509535551	-0.08927257	No
row_72	TNFRSF18	TNFRSF18	tumor necrosis factor receptor superfamily, member 18	8053	-0.007459738757461309	-0.0897556	No
row_73	IL2RB	IL2RB	interleukin 2 receptor, beta	8166	-0.008825917728245258	-0.09526839	No
row_74	CCL21	CCL21	chemokine (C-C motif) ligand 21	8207	-0.009304799139499664	-0.09703779	No
row_75	GH1	GH1	growth hormone 1	8293	-0.010346349328756332	-0.101103336	No
row_76	TNFRSF8	TNFRSF8	tumor necrosis factor receptor superfamily, member 8	8401	-0.011707943864166737	-0.10626382	No
row_77	FLT1	FLT1	fms-related tyrosine kinase 1 (vascular endothelial growth factor/vascular permeability factor receptor)	8576	-0.013594022952020168	-0.11483214	No
row_78	IL4R	IL4R	interleukin 4 receptor	8654	-0.014382673427462578	-0.11835263	No
row_79	CCL4	CCL4	chemokine (C-C motif) ligand 4	9085	-0.019685424864292145	-0.13997813	No
row_80	TNFSF13B	TNFSF13B	tumor necrosis factor (ligand) superfamily, member 13b	9208	-0.02106499671936035	-0.1456119	No
row_81	IFNAR2	IFNAR2	interferon (alpha, beta and omega) receptor 2	9234	-0.021206621080636978	-0.14621884	No
row_82	CXCL6	CXCL6	chemokine (C-X-C motif) ligand 6 (granulocyte chemotactic protein 2)	9239	-0.02130104973912239	-0.14573541	No
row_83	TNFRSF11A	TNFRSF11A	tumor necrosis factor receptor superfamily, member 11a, NFKB activator	9549	-0.024867171421647072	-0.16092803	No
row_84	ACVR1B	ACVR1B	activin A receptor, type IB	9591	-0.02536938153207302	-0.16222842	No
row_85	IL11	IL11	interleukin 11	9643	-0.02579205296933651	-0.16403288	No
row_86	CCL18	CCL18	chemokine (C-C motif) ligand 18 (pulmonary and activation-regulated)	9666	-0.026163434609770775	-0.16432379	No
row_87	TPO	TPO	thyroid peroxidase	9693	-0.026525354012846947	-0.16481008	No
row_88	MPL	MPL	myeloproliferative leukemia virus oncogene	9747	-0.027131669223308563	-0.16667466	No
row_89	FLT4	FLT4	fms-related tyrosine kinase 4	9780	-0.02751222811639309	-0.1674396	No
row_90	IL6	IL6	interleukin 6 (interferon, beta 2)	9785	-0.027556581422686577	-0.16675338	No
row_91	CCL27	CCL27	chemokine (C-C motif) ligand 27	10048	-0.030461806803941727	-0.17933117	No
row_92	CSF1R	CSF1R	colony stimulating factor 1 receptor, formerly McDonough feline sarcoma viral (v-fms) oncogene homolog	10135	-0.031609684228897095	-0.1827592	No
row_93	CCL7	CCL7	chemokine (C-C motif) ligand 7	10232	-0.03278527036309242	-0.18666686	No
row_94	EDA2R	EDA2R	ectodysplasin A2 receptor	10276	-0.033232431858778	-0.1878159	No
row_95	CXCL14	CXCL14	chemokine (C-X-C motif) ligand 14	10353	-0.0340917706489563	-0.1906457	No
row_96	ACVR2A	ACVR2A	activin A receptor, type IIA	10420	-0.03475864604115486	-0.19293611	No
row_97	CXCR3	CXCR3	chemokine (C-X-C motif) receptor 3	10530	-0.03612702712416649	-0.19740854	No
row_98	CCR2	CCR2	chemokine (C-C motif) receptor 2	10543	-0.03634295240044594	-0.1968517	No
row_99	IL8	IL8	interleukin 8	10620	-0.03723083436489105	-0.19957973	No
row_100	CXCL10	CXCL10	chemokine (C-X-C motif) ligand 10	10844	-0.040160126984119415	-0.20982386	No
row_101	CXCL9	CXCL9	chemokine (C-X-C motif) ligand 9	10913	-0.040980856865644455	-0.21201612	No
row_102	TNFRSF13C	TNFRSF13C	tumor necrosis factor receptor superfamily, member 13C	11014	-0.04232795163989067	-0.21582153	No
row_103	LTBR	LTBR	lymphotoxin beta receptor (TNFR superfamily, member 3)	11228	-0.04485505819320679	-0.22539571	No
row_104	TNFRSF4	TNFRSF4	tumor necrosis factor receptor superfamily, member 4	11266	-0.0453987643122673	-0.22583969	No
row_105	IL3RA	IL3RA	interleukin 3 receptor, alpha (low affinity)	11277	-0.0455586276948452	-0.22488055	No
row_106	KIT	KIT	v-kit Hardy-Zuckerman 4 feline sarcoma viral oncogene homolog	11285	-0.04566142335534096	-0.22376275	No
row_107	IL17RB	IL17RB	interleukin 17 receptor B	11294	-0.04571546986699104	-0.22269496	No
row_108	CCR9	CCR9	chemokine (C-C motif) receptor 9	11413	-0.04716156795620918	-0.22727565	No
row_109	IFNAR1	IFNAR1	interferon (alpha, beta and omega) receptor 1	11463	-0.04781760275363922	-0.22826254	No
row_110	CCR8	CCR8	chemokine (C-C motif) receptor 8	11537	-0.048636503517627716	-0.2304655	No
row_111	LTB	LTB	lymphotoxin beta (TNF superfamily, member 3)	11666	-0.05013373866677284	-0.2354676	No
row_112	CCL24	CCL24	chemokine (C-C motif) ligand 24	11740	-0.051004558801651	-0.2375938	No
row_113	IFNA6	IFNA6	interferon, alpha 6	11757	-0.051183946430683136	-0.23676294	No
row_114	IL22RA2	IL22RA2	interleukin 22 receptor, alpha 2	11759	-0.051218148320913315	-0.23515435	No
row_115	IL17B	IL17B	interleukin 17B	11769	-0.0513039194047451	-0.23395719	No
row_116	ACVRL1	ACVRL1	activin A receptor type II-like 1	11885	-0.0528947077691555	-0.23819669	No
row_117	CCR10	CCR10	chemokine (C-C motif) receptor 10	11957	-0.05397560074925423	-0.24012302	No
row_118	IFNA8	IFNA8	interferon, alpha 8	12021	-0.054633729159832	-0.2416138	No
row_119	CCL11	CCL11	chemokine (C-C motif) ligand 11	12119	-0.05580653250217438	-0.24482694	No
row_120	XCL1	XCL1	chemokine (C motif) ligand 1	12639	-0.06202670931816101	-0.2696879	No
row_121	TNFSF12	TNFSF12	tumor necrosis factor (ligand) superfamily, member 12	12752	-0.06345842033624649	-0.2734296	No
row_122	IFNB1	IFNB1	interferon, beta 1, fibroblast	12765	-0.06364867091178894	-0.2719876	No
row_123	EPO	EPO	erythropoietin	12821	-0.06438275426626205	-0.2727481	No
row_124	KDR	KDR	kinase insert domain receptor (a type III receptor tyrosine kinase)	12913	-0.06547027826309204	-0.27533734	No
row_125	CD40	CD40	CD40 molecule, TNF receptor superfamily member 5	12929	-0.06562986969947815	-0.2739864	No
row_126	TNFRSF1B	TNFRSF1B	tumor necrosis factor receptor superfamily, member 1B	12942	-0.06582249701023102	-0.2724739	No
row_127	BMP7	BMP7	bone morphogenetic protein 7 (osteogenic protein 1)	12982	-0.0663161650300026	-0.27234337	No
row_128	IFNA21	IFNA21	interferon, alpha 21	12989	-0.06640459597110748	-0.27050132	No
row_129	CCL22	CCL22	chemokine (C-C motif) ligand 22	13082	-0.06766213476657867	-0.27307126	No
row_130	CCL19	CCL19	chemokine (C-C motif) ligand 19	13151	-0.0685867890715599	-0.2743686	No
row_131	PRLR	PRLR	prolactin receptor	13287	-0.07041695713996887	-0.2790756	No
row_132	IL3	IL3	interleukin 3 (colony-stimulating factor, multiple)	13294	-0.07051856070756912	-0.2771002	No
row_133	INHBB	INHBB	inhibin, beta B (activin AB beta polypeptide)	13309	-0.07071667909622192	-0.2755326	No
row_134	TGFB1	TGFB1	transforming growth factor, beta 1 (Camurati-Engelmann disease)	13436	-0.07220695912837982	-0.2797156	No
row_135	IL21R	IL21R	interleukin 21 receptor	13479	-0.07270286232233047	-0.27953333	No
row_136	TNFRSF10D	TNFRSF10D	tumor necrosis factor receptor superfamily, member 10d, decoy with truncated death domain	13530	-0.0735032930970192	-0.27973932	No
row_137	CRLF2	CRLF2	cytokine receptor-like factor 2	13588	-0.07414884120225906	-0.28028682	No
row_138	GDF5	GDF5	growth differentiation factor 5 (cartilage-derived morphogenetic protein-1)	13619	-0.07456478476524353	-0.27942288	No
row_139	TNFRSF13B	TNFRSF13B	tumor necrosis factor receptor superfamily, member 13B	13649	-0.07500091940164566	-0.27849302	No
row_140	TNFSF11	TNFSF11	tumor necrosis factor (ligand) superfamily, member 11	13694	-0.07569508999586105	-0.2783173	No
row_141	GHR	GHR	growth hormone receptor	13857	-0.07790367305278778	-0.28417954	No
row_142	IFNK	IFNK	interferon, kappa	13888	-0.07823047041893005	-0.28319678	No
row_143	CSF3R	CSF3R	colony stimulating factor 3 receptor (granulocyte)	13993	-0.07950569689273834	-0.28600407	No
row_144	IL1R1	IL1R1	interleukin 1 receptor, type I	14058	-0.08027690649032593	-0.28671536	No
row_145	FLT3	FLT3	fms-related tyrosine kinase 3	14171	-0.08196118474006653	-0.28985727	Yes
row_146	IL26	IL26	interleukin 26	14172	-0.08198782801628113	-0.2871994	Yes
row_147	TGFBR1	TGFBR1	transforming growth factor, beta receptor I (activin A receptor type II-like kinase, 53kDa)	14193	-0.0822078287601471	-0.28556994	Yes
row_148	EPOR	EPOR	erythropoietin receptor	14204	-0.08235933631658554	-0.2834178	Yes
row_149	CSF2RB	CSF2RB	colony stimulating factor 2 receptor, beta, low-affinity (granulocyte-macrophage)	14232	-0.08270622044801712	-0.28213462	Yes
row_150	CX3CR1	CX3CR1	chemokine (C-X3-C motif) receptor 1	14238	-0.08277207612991333	-0.2797102	Yes
row_151	INHBA	INHBA	inhibin, beta A (activin A, activin AB alpha polypeptide)	14258	-0.08299849182367325	-0.27800333	Yes
row_152	IL28A	IL28A	interleukin 28A (interferon, lambda 2)	14289	-0.0834156721830368	-0.2768525	Yes
row_153	PF4	PF4	platelet factor 4 (chemokine (C-X-C motif) ligand 4)	14392	-0.08461177349090576	-0.2793907	Yes
row_154	IL2	IL2	interleukin 2	14448	-0.0854496955871582	-0.2794683	Yes
row_155	CXCL12	CXCL12	chemokine (C-X-C motif) ligand 12 (stromal cell-derived factor 1)	14474	-0.08572590351104736	-0.27798367	Yes
row_156	CCL17	CCL17	chemokine (C-C motif) ligand 17	14541	-0.08675576001405716	-0.27858844	Yes
row_157	LTA	LTA	lymphotoxin alpha (TNF superfamily, member 1)	14593	-0.08749550580978394	-0.27839264	Yes
row_158	CCL13	CCL13	chemokine (C-C motif) ligand 13	14605	-0.08768695592880249	-0.27611956	Yes
row_159	CD40LG	CD40LG	CD40 ligand (TNF superfamily, member 5, hyper-IgM syndrome)	14658	-0.08849219977855682	-0.2759432	Yes
row_160	IL28RA	IL28RA	interleukin 28 receptor, alpha (interferon, lambda receptor)	14731	-0.08955734968185425	-0.27676782	Yes
row_161	TNFSF13	TNFSF13	tumor necrosis factor (ligand) superfamily, member 13	14860	-0.09141693264245987	-0.28043163	Yes
row_162	PDGFRA	PDGFRA	platelet-derived growth factor receptor, alpha polypeptide	14940	-0.09270700067281723	-0.28151658	Yes
row_163	CXCL11	CXCL11	chemokine (C-X-C motif) ligand 11	14991	-0.09360556304454803	-0.2810709	Yes
row_164	CCL20	CCL20	chemokine (C-C motif) ligand 20	15050	-0.09449268132448196	-0.28101066	Yes
row_165	BMP2	BMP2	bone morphogenetic protein 2	15195	-0.0972663015127182	-0.28531325	Yes
row_166	TGFB3	TGFB3	transforming growth factor, beta 3	15224	-0.09767536073923111	-0.28359658	Yes
row_167	CSF2RA	CSF2RA	colony stimulating factor 2 receptor, alpha, low-affinity (granulocyte-macrophage)	15267	-0.09829486161470413	-0.28258467	Yes
row_168	IL10RA	IL10RA	interleukin 10 receptor, alpha	15300	-0.09873820841312408	-0.28104064	Yes
row_169	CCL5	CCL5	chemokine (C-C motif) ligand 5	15330	-0.09932631999254227	-0.2793222	Yes
row_170	CCL25	CCL25	chemokine (C-C motif) ligand 25	15333	-0.0993506908416748	-0.27620506	Yes
row_171	CCR4	CCR4	chemokine (C-C motif) receptor 4	15352	-0.0996575579047203	-0.27390635	Yes
row_172	PDGFRB	PDGFRB	platelet-derived growth factor receptor, beta polypeptide	15354	-0.09969059377908707	-0.27072638	Yes
row_173	IL5RA	IL5RA	interleukin 5 receptor, alpha	15488	-0.1018136665225029	-0.27431202	Yes
row_174	CCL8	CCL8	chemokine (C-C motif) ligand 8	15522	-0.10234887152910233	-0.27270272	Yes
row_175	IL1B	IL1B	interleukin 1, beta	15552	-0.10298656672239304	-0.27086565	Yes
row_176	XCR1	XCR1	chemokine (C motif) receptor 1	15662	-0.10496263206005096	-0.27310658	Yes
row_177	TNFSF8	TNFSF8	tumor necrosis factor (ligand) superfamily, member 8	15710	-0.10580946505069733	-0.27210996	Yes
row_178	TNFSF18	TNFSF18	tumor necrosis factor (ligand) superfamily, member 18	15855	-0.10859677195549011	-0.27604523	Yes
row_179	CNTFR	CNTFR	ciliary neurotrophic factor receptor	15864	-0.10875089466571808	-0.272934	Yes
row_180	OSM	OSM	oncostatin M	15887	-0.10910975933074951	-0.27053598	Yes
row_181	CTF1	CTF1	cardiotrophin 1	15899	-0.10927297174930573	-0.26756313	Yes
row_182	IFNW1	IFNW1	interferon, omega 1	15983	-0.11091510206460953	-0.26826492	Yes
row_183	IFNA10	IFNA10	interferon, alpha 10	16258	-0.11624906212091446	-0.278683	Yes
row_184	IL29	IL29	interleukin 29 (interferon, lambda 1)	16307	-0.1172398179769516	-0.27736762	Yes
row_185	EDA	EDA	ectodysplasin A	16309	-0.11725054681301117	-0.2736184	Yes
row_186	AMH	AMH	anti-Mullerian hormone	16369	-0.11835768073797226	-0.2728363	Yes
row_187	IL13	IL13	interleukin 13	16498	-0.12081804871559143	-0.27554697	Yes
row_188	LEP	LEP	leptin (obesity homolog, mouse)	16530	-0.12132912874221802	-0.2732188	Yes
row_189	IL20	IL20	interleukin 20	16555	-0.1220739334821701	-0.2705041	Yes
row_190	CXCR6	CXCR6	chemokine (C-X-C motif) receptor 6	16585	-0.12242569029331207	-0.26803684	Yes
row_191	FLT3LG	FLT3LG	fms-related tyrosine kinase 3 ligand	16636	-0.12376198917627335	-0.26661357	Yes
row_192	TNFRSF25	TNFRSF25	tumor necrosis factor receptor superfamily, member 25	16657	-0.12442523241043091	-0.26361552	Yes
row_193	IL12RB1	IL12RB1	interleukin 12 receptor, beta 1	16663	-0.12459424138069153	-0.25983533	Yes
row_194	FIGF	FIGF	c-fos induced growth factor (vascular endothelial growth factor D)	16676	-0.12488267570734024	-0.25640824	Yes
row_195	TNFRSF10C	TNFRSF10C	tumor necrosis factor receptor superfamily, member 10c, decoy without an intracellular domain	16696	-0.12531356513500214	-0.2533296	Yes
row_196	XCL2	XCL2	chemokine (C motif) ligand 2	16704	-0.12543858587741852	-0.24962562	Yes
row_197	IFNA5	IFNA5	interferon, alpha 5	16708	-0.12552867829799652	-0.2457116	Yes
row_198	AMHR2	AMHR2	anti-Mullerian hormone receptor, type II	16729	-0.12606284022331238	-0.24266046	Yes
row_199	IL5	IL5	interleukin 5 (colony-stimulating factor, eosinophil)	16732	-0.12613020837306976	-0.23867516	Yes
row_200	IL23A	IL23A	interleukin 23, alpha subunit p19	16829	-0.1284005343914032	-0.23948321	Yes
row_201	IL11RA	IL11RA	interleukin 11 receptor, alpha	16989	-0.13237906992435455	-0.24342416	Yes
row_202	IFNA7	IFNA7	interferon, alpha 7	17022	-0.13339626789093018	-0.24075659	Yes
row_203	TNF	TNF	tumor necrosis factor (TNF superfamily, member 2)	17349	-0.1433822512626648	-0.2529874	Yes
row_204	CSF3	CSF3	colony stimulating factor 3 (granulocyte)	17402	-0.1449151486158371	-0.25098196	Yes
row_205	IL2RA	IL2RA	interleukin 2 receptor, alpha	17457	-0.14694426953792572	-0.24901427	Yes
row_206	EGF	EGF	epidermal growth factor (beta-urogastrone)	17577	-0.15070633590221405	-0.25029007	Yes
row_207	PRL	PRL	prolactin	17664	-0.15340875089168549	-0.24976964	Yes
row_208	IL18R1	IL18R1	interleukin 18 receptor 1	17876	-0.1615505963563919	-0.25545725	Yes
row_209	IFNA1	IFNA1	interferon, alpha 1	18074	-0.169324591755867	-0.26016802	Yes
row_210	IFNA17	IFNA17	interferon, alpha 17	18148	-0.17348431050777435	-0.2583237	Yes
row_211	IL12A	IL12A	interleukin 12A (natural killer cell stimulatory factor 1, cytotoxic lymphocyte maturation factor 1, p35)	18214	-0.1768363118171692	-0.2559565	Yes
row_212	IFNA14	IFNA14	interferon, alpha 14	18299	-0.1808726191520691	-0.25444221	Yes
row_213	IL18RAP	IL18RAP	interleukin 18 receptor accessory protein	18322	-0.1822493076324463	-0.2496732	Yes
row_214	VEGFC	VEGFC	vascular endothelial growth factor C	18328	-0.18238580226898193	-0.24401955	Yes
row_215	PF4V1	PF4V1	platelet factor 4 variant 1	18332	-0.18267004191875458	-0.23825315	Yes
row_216	IFNA16	IFNA16	interferon, alpha 16	18386	-0.1864662617444992	-0.23495248	Yes
row_217	IL4	IL4	interleukin 4	18404	-0.18720757961273193	-0.22976384	Yes
row_218	IL1R2	IL1R2	interleukin 1 receptor, type II	18544	-0.19654016196727753	-0.23058932	Yes
row_219	IL17A	IL17A	interleukin 17A	18660	-0.2047090381383896	-0.22990736	Yes
row_220	CCL1	CCL1	chemokine (C-C motif) ligand 1	18663	-0.20487040281295776	-0.2233695	Yes
row_221	TNFSF4	TNFSF4	tumor necrosis factor (ligand) superfamily, member 4 (tax-transcriptionally activated glycoprotein 1, 34kDa)	18710	-0.2088164985179901	-0.21898185	Yes
row_222	CXCL13	CXCL13	chemokine (C-X-C motif) ligand 13 (B-cell chemoattractant)	18762	-0.21345272660255432	-0.21470279	Yes
row_223	FASLG	FASLG	Fas ligand (TNF superfamily, member 6)	18956	-0.23725475370883942	-0.21700428	Yes
row_224	IL2RG	IL2RG	interleukin 2 receptor, gamma (severe combined immunodeficiency)	19052	-0.25219759345054626	-0.21374734	Yes
row_225	IL9	IL9	interleukin 9	19077	-0.2558386027812958	-0.20669627	Yes
row_226	KITLG	KITLG	KIT ligand	19098	-0.2594843804836273	-0.19931991	Yes
row_227	IL19	IL19	interleukin 19	19135	-0.2692175507545471	-0.19245645	Yes
row_228	IFNA4	IFNA4	interferon, alpha 4	19182	-0.28025513887405396	-0.18575293	Yes
row_229	TNFRSF9	TNFRSF9	tumor necrosis factor receptor superfamily, member 9	19230	-0.29676344990730286	-0.17856602	Yes
row_230	CCR7	CCR7	chemokine (C-C motif) receptor 7	19234	-0.29782745242118835	-0.16906647	Yes
row_231	ACVR2B	ACVR2B	activin A receptor, type IIB	19305	-0.3264884650707245	-0.1621068	Yes
row_232	IL12RB2	IL12RB2	interleukin 12 receptor, beta 2	19311	-0.330260306596756	-0.15165941	Yes
row_233	IL24	IL24	interleukin 24	19318	-0.33542293310165405	-0.14109644	Yes
row_234	CCR3	CCR3	chemokine (C-C motif) receptor 3	19395	-0.4014212191104889	-0.13201828	Yes
row_235	IL10	IL10	interleukin 10	19415	-0.41967320442199707	-0.1193972	Yes
row_236	CXCR4	CXCR4	chemokine (C-X-C motif) receptor 4	19423	-0.42798420786857605	-0.10588539	Yes
row_237	BMPR1B	BMPR1B	bone morphogenetic protein receptor, type IB	19433	-0.43704691529273987	-0.09218334	Yes
row_238	IL6R	IL6R	interleukin 6 receptor	19442	-0.4464644491672516	-0.07812421	Yes
row_239	EDAR	EDAR	ectodysplasin A receptor	19471	-0.48749035596847534	-0.063770644	Yes
row_240	INHBE	INHBE	inhibin, beta E	19500	-0.568554162979126	-0.046789173	Yes
row_241	TNFRSF19	TNFRSF19	tumor necrosis factor receptor superfamily, member 19	19521	-0.6489970088005066	-0.02678573	Yes
row_242	TNFRSF11B	TNFRSF11B	tumor necrosis factor receptor superfamily, member 11b (osteoprotegerin)	19544	-0.8805769085884094	6.2144076E-4	Yes
