# Supplementary material for: Comprehensive analysis of β-catenin target genes in colorectal carcinoma cell lines with deregulated Wnt/β-catenin signaling
Source: BMC Genomics. 2014 Jan 28;15:74. doi: 10.1186/1471-2164-15-74 (PMC3909937; doi:10.1186/1471-2164-15-74)
Supplement: Additional file 5 — GSEA analysis using the KEGG pathway database. This zipped file contains confirming data of the GSEA analysis. The names of the directories containing the files were composed of the term ‘GSEA’, the name of the cell line, e.g. DLD1, SW480, or LS174T, and the pathway database (KEGG). Please use a web browser to view the files with the name ‘index.html’ in the corresponding directories to start exploring the data. [file 1471-2164-15-74-S5.zip › GSEA KEGG SW480/KEGG_DNA_REPLICATION.xls]

NAME	PROBE	GENE SYMBOL	GENE_TITLE	RANK IN GENE LIST	RANK METRIC SCORE	RUNNING ES	CORE ENRICHMENT
row_0	POLD4	POLD4	polymerase (DNA-directed), delta 4	621	0.24696587026119232	0.09089026	Yes
row_1	PRIM1	PRIM1	primase, polypeptide 1, 49kDa	1360	0.1578148752450943	0.13149512	Yes
row_2	RPA1	RPA1	replication protein A1, 70kDa	1399	0.15482787787914276	0.2064711	Yes
row_3	POLE2	POLE2	polymerase (DNA directed), epsilon 2 (p59 subunit)	1885	0.12601952254772186	0.2442383	Yes
row_4	LIG1	LIG1	ligase I, DNA, ATP-dependent	2306	0.10729353129863739	0.27603135	Yes
row_5	MCM5	MCM5	MCM5 minichromosome maintenance deficient 5, cell division cycle 46 (S. cerevisiae)	2591	0.09575242549180984	0.30905664	Yes
row_6	RNASEH2A	RNASEH2A	ribonuclease H2, subunit A	2597	0.09549082815647125	0.35624278	Yes
row_7	RFC2	RFC2	replication factor C (activator 1) 2, 40kDa	2739	0.09056977927684784	0.3940179	Yes
row_8	RNASEH2C	RNASEH2C	ribonuclease H2, subunit C	3254	0.0746258795261383	0.404766	Yes
row_9	RPA3	RPA3	replication protein A3, 14kDa	3777	0.060723431408405304	0.40819725	Yes
row_10	RFC5	RFC5	replication factor C (activator 1) 5, 36.5kDa	3791	0.06044616922736168	0.43756256	Yes
row_11	POLE3	POLE3	polymerase (DNA directed), epsilon 3 (p17 subunit)	3901	0.05787722021341324	0.46073425	Yes
row_12	RNASEH2B	RNASEH2B	ribonuclease H2, subunit B	4006	0.055478159338235855	0.48297015	Yes
row_13	POLD3	POLD3	polymerase (DNA-directed), delta 3, accessory subunit	4089	0.05366078019142151	0.50543004	Yes
row_14	POLA1	POLA1	polymerase (DNA directed), alpha 1	4424	0.04658660292625427	0.5114674	Yes
row_15	MCM4	MCM4	MCM4 minichromosome maintenance deficient 4 (S. cerevisiae)	4682	0.041320279240608215	0.5188324	Yes
row_16	PCNA	PCNA	proliferating cell nuclear antigen	4937	0.036347631365060806	0.52388054	Yes
row_17	MCM7	MCM7	MCM7 minichromosome maintenance deficient 7 (S. cerevisiae)	5140	0.03289925307035446	0.5298789	Yes
row_18	FEN1	FEN1	flap structure-specific endonuclease 1	5176	0.03213662654161453	0.5440525	Yes
row_19	RFC4	RFC4	replication factor C (activator 1) 4, 37kDa	5300	0.030200254172086716	0.5527564	Yes
row_20	MCM6	MCM6	MCM6 minichromosome maintenance deficient 6 (MIS5 homolog, S. pombe) (S. cerevisiae)	5367	0.029173817485570908	0.56387013	Yes
row_21	RFC1	RFC1	replication factor C (activator 1) 1, 145kDa	5403	0.02861754782497883	0.57629526	Yes
row_22	POLA2	POLA2	polymerase (DNA directed), alpha 2 (70kD subunit)	6003	0.019477402791380882	0.5552904	No
row_23	MCM2	MCM2	MCM2 minichromosome maintenance deficient 2, mitotin (S. cerevisiae)	6778	0.00873586069792509	0.519985	No
row_24	POLD2	POLD2	polymerase (DNA directed), delta 2, regulatory subunit 50kDa	7071	0.004602286033332348	0.50731486	No
row_25	POLE	POLE	polymerase (DNA directed), epsilon	7481	-3.911033854819834E-4	0.4865595	No
row_26	RFC3	RFC3	replication factor C (activator 1) 3, 38kDa	7608	-0.0019785244949162006	0.48108858	No
row_27	RPA2	RPA2	replication protein A2, 32kDa	7783	-0.004347298294305801	0.47433585	No
row_28	MCM3	MCM3	MCM3 minichromosome maintenance deficient 3 (S. cerevisiae)	8188	-0.00907022412866354	0.45814863	No
row_29	SSBP1	SSBP1	single-stranded DNA binding protein 1	8689	-0.01486107986420393	0.43992117	No
row_30	RNASEH1	RNASEH1	ribonuclease H1	9150	-0.020384976640343666	0.426487	No
row_31	POLD1	POLD1	polymerase (DNA directed), delta 1, catalytic subunit 125kDa	9782	-0.02751941792666912	0.40783846	No
row_32	POLE4	POLE4	polymerase (DNA-directed), epsilon 4 (p12 subunit)	11351	-0.046483930200338364	0.35061735	No
row_33	RPA4	RPA4	replication protein A4, 34kDa	17245	-0.14009924232959747	0.118373096	No
