# Supplementary material for: Comprehensive analysis of β-catenin target genes in colorectal carcinoma cell lines with deregulated Wnt/β-catenin signaling
Source: BMC Genomics. 2014 Jan 28;15:74. doi: 10.1186/1471-2164-15-74 (PMC3909937; doi:10.1186/1471-2164-15-74)
Supplement: Additional file 5 — GSEA analysis using the KEGG pathway database. This zipped file contains confirming data of the GSEA analysis. The names of the directories containing the files were composed of the term ‘GSEA’, the name of the cell line, e.g. DLD1, SW480, or LS174T, and the pathway database (KEGG). Please use a web browser to view the files with the name ‘index.html’ in the corresponding directories to start exploring the data. [file 1471-2164-15-74-S5.zip › GSEA KEGG SW480/KEGG_ECM_RECEPTOR_INTERACTION.xls]

NAME	PROBE	GENE SYMBOL	GENE_TITLE	RANK IN GENE LIST	RANK METRIC SCORE	RUNNING ES	CORE ENRICHMENT
row_0	ITGB8	ITGB8	integrin, beta 8	1	1.7432847023010254	0.13628793	Yes
row_1	TNC	TNC	tenascin C (hexabrachion)	5	0.9805421233177185	0.21282041	Yes
row_2	THBS1	THBS1	thrombospondin 1	52	0.639159083366394	0.2604462	Yes
row_3	COL6A1	COL6A1	collagen, type VI, alpha 1	126	0.4713980555534363	0.2935654	Yes
row_4	ITGA3	ITGA3	integrin, alpha 3 (antigen CD49C, alpha 3 subunit of VLA-3 receptor)	134	0.45824703574180603	0.3290447	Yes
row_5	FN1	FN1	fibronectin 1	145	0.44216859340667725	0.3631125	Yes
row_6	ITGB4	ITGB4	integrin, beta 4	201	0.4005718529224396	0.3916167	Yes
row_7	COL6A3	COL6A3	collagen, type VI, alpha 3	347	0.3216606378555298	0.40932855	Yes
row_8	LAMA3	LAMA3	laminin, alpha 3	514	0.2687434256076813	0.42182365	Yes
row_9	SDC3	SDC3	syndecan 3 (N-syndecan)	533	0.2644008696079254	0.4415778	Yes
row_10	SDC4	SDC4	syndecan 4 (amphiglycan, ryudocan)	795	0.21843057870864868	0.44526047	Yes
row_11	ITGA6	ITGA6	integrin, alpha 6	1088	0.1801728457212448	0.44435942	Yes
row_12	ITGB5	ITGB5	integrin, beta 5	1286	0.16341005265712738	0.44702494	Yes
row_13	HMMR	HMMR	hyaluronan-mediated motility receptor (RHAMM)	1342	0.15903976559638977	0.45663935	Yes
row_14	LAMB1	LAMB1	laminin, beta 1	1397	0.15501438081264496	0.46599025	Yes
row_15	COL4A1	COL4A1	collagen, type IV, alpha 1	1473	0.14889146387577057	0.4737841	Yes
row_16	ITGA2	ITGA2	integrin, alpha 2 (CD49B, alpha 2 subunit of VLA-2 receptor)	1768	0.13081257045269012	0.46892	No
row_17	ITGAV	ITGAV	integrin, alpha V (vitronectin receptor, alpha polypeptide, antigen CD51)	2073	0.11713377386331558	0.46247268	No
row_18	ITGB1	ITGB1	integrin, beta 1 (fibronectin receptor, beta polypeptide, antigen CD29 includes MDF2, MSK12)	2321	0.10676105320453644	0.45814064	No
row_19	ITGA10	ITGA10	integrin, alpha 10	2418	0.10285425931215286	0.4612558	No
row_20	LAMA5	LAMA5	laminin, alpha 5	2487	0.10048343986272812	0.46562314	No
row_21	COMP	COMP	cartilage oligomeric matrix protein	2825	0.08781548589468002	0.45518857	No
row_22	ITGB6	ITGB6	integrin, beta 6	2948	0.08409780263900757	0.4555019	No
row_23	SPP1	SPP1	secreted phosphoprotein 1 (osteopontin, bone sialoprotein I, early T-lymphocyte activation 1)	3129	0.07832201570272446	0.4523857	No
row_24	LAMB2	LAMB2	laminin, beta 2 (laminin S)	5499	0.027116931974887848	0.33287582	No
row_25	DAG1	DAG1	dystroglycan 1 (dystrophin-associated glycoprotein 1)	5918	0.02068355679512024	0.3130322	No
row_26	CD47	CD47	CD47 molecule	6084	0.018239380791783333	0.30598715	No
row_27	GP1BA	GP1BA	glycoprotein Ib (platelet), alpha polypeptide	6380	0.013961805030703545	0.29193303	No
row_28	ITGA7	ITGA7	integrin, alpha 7	6518	0.012141158804297447	0.28584862	No
row_29	COL5A2	COL5A2	collagen, type V, alpha 2	6595	0.011247859336435795	0.28282627	No
row_30	VTN	VTN	vitronectin	6767	0.008849352598190308	0.27473876	No
row_31	SV2B	SV2B	synaptic vesicle glycoprotein 2B	7412	4.537093045655638E-4	0.2417096	No
row_32	COL1A1	COL1A1	collagen, type I, alpha 1	8461	-0.012290974147617817	0.18886381	No
row_33	CHAD	CHAD	chondroadherin	8843	-0.016717011108994484	0.17060968	No
row_34	ITGA8	ITGA8	integrin, alpha 8	9908	-0.02888547070324421	0.11824023	No
row_35	LAMC1	LAMC1	laminin, gamma 1 (formerly LAMB2)	9927	-0.02912837825715542	0.11959415	No
row_36	ITGA4	ITGA4	integrin, alpha 4 (antigen CD49D, alpha 4 subunit of VLA-4 receptor)	10572	-0.036661382764577866	0.08939673	No
row_37	THBS3	THBS3	thrombospondin 3	10680	-0.03809146583080292	0.08688214	No
row_38	COL6A2	COL6A2	collagen, type VI, alpha 2	10684	-0.03816426545381546	0.08971287	No
row_39	COL11A2	COL11A2	collagen, type XI, alpha 2	10911	-0.04092042148113251	0.08130976	No
row_40	GP5	GP5	glycoprotein V (platelet)	11007	-0.042245909571647644	0.07973619	No
row_41	VWF	VWF	von Willebrand factor	11029	-0.042527180165052414	0.08198397	No
row_42	ITGA5	ITGA5	integrin, alpha 5 (fibronectin receptor, alpha polypeptide)	11109	-0.04346815124154091	0.081327476	No
row_43	LAMB3	LAMB3	laminin, beta 3	11110	-0.04346839338541031	0.084727064	No
row_44	COL5A3	COL5A3	collagen, type V, alpha 3	11626	-0.049742359668016434	0.06217588	No
row_45	ITGB3	ITGB3	integrin, beta 3 (platelet glycoprotein IIIa, antigen CD61)	11699	-0.05051659792661667	0.062430028	No
row_46	COL11A1	COL11A1	collagen, type XI, alpha 1	11776	-0.05137939006090164	0.06254628	No
row_47	GP9	GP9	glycoprotein IX (platelet)	11791	-0.05154753103852272	0.06585893	No
row_48	LAMB4	LAMB4	laminin, beta 4	12018	-0.054604846984148026	0.058526054	No
row_49	SDC1	SDC1	syndecan 1	12054	-0.05504012852907181	0.061033655	No
row_50	HSPG2	HSPG2	heparan sulfate proteoglycan 2 (perlecan)	12078	-0.055336251854896545	0.06418053	No
row_51	THBS4	THBS4	thrombospondin 4	12206	-0.056689001619815826	0.062093563	No
row_52	LAMC2	LAMC2	laminin, gamma 2	12750	-0.06341596692800522	0.03917418	No
row_53	COL3A1	COL3A1	collagen, type III, alpha 1 (Ehlers-Danlos syndrome type IV, autosomal dominant)	13010	-0.066731758415699	0.031095421	No
row_54	CD44	CD44	CD44 molecule (Indian blood group)	13533	-0.07355386763811111	0.0100471	No
row_55	LAMA4	LAMA4	laminin, alpha 4	14214	-0.08243784308433533	-0.018418552	No
row_56	COL4A6	COL4A6	collagen, type IV, alpha 6	14340	-0.0840202271938324	-0.018265303	No
row_57	LAMA1	LAMA1	laminin, alpha 1	14411	-0.08490580320358276	-0.015218949	No
row_58	TNR	TNR	tenascin R (restrictin, janusin)	14441	-0.08534125238656998	-0.010033493	No
row_59	ITGA2B	ITGA2B	integrin, alpha 2b (platelet glycoprotein IIb of IIb/IIIa complex, antigen CD41)	15161	-0.09659261256456375	-0.039394487	No
row_60	COL1A2	COL1A2	collagen, type I, alpha 2	15172	-0.09678161144256592	-0.03233879	No
row_61	RELN	RELN	reelin	15378	-0.10007323324680328	-0.035037473	No
row_62	SV2C	SV2C	synaptic vesicle glycoprotein 2C	15383	-0.1001417487859726	-0.027410928	No
row_63	ITGB7	ITGB7	integrin, beta 7	15809	-0.10768458247184753	-0.040809713	No
row_64	ITGA11	ITGA11	integrin, alpha 11	15849	-0.10853447020053864	-0.03432378	No
row_65	SDC2	SDC2	syndecan 2 (heparan sulfate proteoglycan 1, cell surface-associated, fibroglycan)	15854	-0.1085955947637558	-0.026036076	No
row_66	COL4A4	COL4A4	collagen, type IV, alpha 4	16048	-0.11217207461595535	-0.027172416	No
row_67	LAMA2	LAMA2	laminin, alpha 2 (merosin, congenital muscular dystrophy)	16160	-0.1142529547214508	-0.02393592	No
row_68	GP6	GP6	glycoprotein VI (platelet)	16872	-0.12944722175598145	-0.050316673	No
row_69	CD36	CD36	CD36 molecule (thrombospondin receptor)	17746	-0.15597079694271088	-0.08294056	No
row_70	TNXB	TNXB	tenascin XB	17771	-0.15708571672439575	-0.07188738	No
row_71	IBSP	IBSP	integrin-binding sialoprotein (bone sialoprotein, bone sialoprotein II)	17851	-0.1607811152935028	-0.063369036	No
row_72	LAMC3	LAMC3	laminin, gamma 3	17882	-0.16192086040973663	-0.052245766	No
row_73	ITGA9	ITGA9	integrin, alpha 9	18035	-0.16770708560943604	-0.04693376	No
row_74	SV2A	SV2A	synaptic vesicle glycoprotein 2A	18270	-0.17944501340389252	-0.044913847	No
row_75	COL4A2	COL4A2	collagen, type IV, alpha 2	18730	-0.21057847142219543	-0.05201113	No
row_76	TNN	TNN	tenascin N	18831	-0.22092856466770172	-0.039866947	No
row_77	COL5A1	COL5A1	collagen, type V, alpha 1	18981	-0.2401743084192276	-0.028733376	No
row_78	THBS2	THBS2	thrombospondin 2	19096	-0.25900396704673767	-0.014330181	No
row_79	COL2A1	COL2A1	collagen, type II, alpha 1 (primary osteoarthritis, spondyloepiphyseal dysplasia, congenital)	19469	-0.4845556616783142	0.0044666287	No
