# Supplementary material for: Comprehensive analysis of β-catenin target genes in colorectal carcinoma cell lines with deregulated Wnt/β-catenin signaling
Source: BMC Genomics. 2014 Jan 28;15:74. doi: 10.1186/1471-2164-15-74 (PMC3909937; doi:10.1186/1471-2164-15-74)
Supplement: Additional file 5 — GSEA analysis using the KEGG pathway database. This zipped file contains confirming data of the GSEA analysis. The names of the directories containing the files were composed of the term ‘GSEA’, the name of the cell line, e.g. DLD1, SW480, or LS174T, and the pathway database (KEGG). Please use a web browser to view the files with the name ‘index.html’ in the corresponding directories to start exploring the data. [file 1471-2164-15-74-S5.zip › GSEA KEGG SW480/KEGG_ENDOCYTOSIS.xls]

NAME	PROBE	GENE SYMBOL	GENE_TITLE	RANK IN GENE LIST	RANK METRIC SCORE	RUNNING ES	CORE ENRICHMENT
row_0	PSD3	PSD3	pleckstrin and Sec7 domain containing 3	37	0.7074171304702759	0.047173057	Yes
row_1	ADRB2	ADRB2	adrenergic, beta-2-, receptor, surface	42	0.6936289072036743	0.09509044	Yes
row_2	ARF6	ARF6	ADP-ribosylation factor 6	208	0.39545780420303345	0.114022344	Yes
row_3	ZFYVE20	ZFYVE20	zinc finger, FYVE domain containing 20	250	0.3673917353153229	0.13739847	Yes
row_4	PARD6B	PARD6B	par-6 partitioning defective 6 homolog beta (C. elegans)	420	0.2973788380622864	0.14931954	Yes
row_5	SH3KBP1	SH3KBP1	SH3-domain kinase binding protein 1	464	0.28589481115341187	0.16693838	Yes
row_6	DNM3	DNM3	dynamin 3	490	0.27582672238349915	0.18478647	Yes
row_7	EGFR	EGFR	epidermal growth factor receptor (erythroblastic leukemia viral (v-erb-b) oncogene homolog, avian)	652	0.2407538741827011	0.19319129	Yes
row_8	GIT2	GIT2	G protein-coupled receptor kinase interactor 2	666	0.23963478207588196	0.20914693	Yes
row_9	STAM2	STAM2	signal transducing adaptor molecule (SH3 domain and ITAM motif) 2	716	0.23035593330860138	0.22260325	Yes
row_10	ARRB1	ARRB1	arrestin, beta 1	852	0.2088954895734787	0.23013788	Yes
row_11	VPS4B	VPS4B	vacuolar protein sorting 4 homolog B (S. cerevisiae)	855	0.20845942199230194	0.2444976	Yes
row_12	HSPA2	HSPA2	heat shock 70kDa protein 2	932	0.19982761144638062	0.25444418	Yes
row_13	VPS28	VPS28	vacuolar protein sorting 28 homolog (S. cerevisiae)	1005	0.18888311088085175	0.26383764	Yes
row_14	ARFGAP3	ARFGAP3	ADP-ribosylation factor GTPase activating protein 3	1051	0.1847241073846817	0.27433422	Yes
row_15	NEDD4	NEDD4	neural precursor cell expressed, developmentally down-regulated 4	1057	0.18406900763511658	0.28684708	Yes
row_16	HLA-A	HLA-A	major histocompatibility complex, class I, A	1218	0.16834263503551483	0.2902796	Yes
row_17	PSD4	PSD4	pleckstrin and Sec7 domain containing 4	1305	0.16150082647800446	0.29705167	Yes
row_18	HSPA1A	HSPA1A	heat shock 70kDa protein 1A	1322	0.1602894365787506	0.30734774	Yes
row_19	HLA-F	HLA-F	major histocompatibility complex, class I, F	1341	0.15910914540290833	0.31745887	Yes
row_20	EPS15	EPS15	epidermal growth factor receptor pathway substrate 15	1348	0.1585346907377243	0.32814863	Yes
row_21	IGF1R	IGF1R	insulin-like growth factor 1 receptor	1352	0.15843383967876434	0.33898607	Yes
row_22	VPS25	VPS25	vacuolar protein sorting 25 homolog (S. cerevisiae)	1489	0.14821623265743256	0.34225926	Yes
row_23	NEDD4L	NEDD4L	neural precursor cell expressed, developmentally down-regulated 4-like	1500	0.14749960601329803	0.35197726	Yes
row_24	PLD1	PLD1	phospholipase D1, phosphatidylcholine-specific	1765	0.13100466132164001	0.34745875	Yes
row_25	SH3GLB1	SH3GLB1	SH3-domain GRB2-like endophilin B1	1822	0.12856434285640717	0.353492	Yes
row_26	LDLR	LDLR	low density lipoprotein receptor (familial hypercholesterolemia)	2193	0.11198478192090988	0.34219027	Yes
row_27	IQSEC2	IQSEC2	IQ motif and Sec7 domain 2	2219	0.11062926054000854	0.34857705	Yes
row_28	LDLRAP1	LDLRAP1	low density lipoprotein receptor adaptor protein 1	2241	0.1098826676607132	0.35511824	Yes
row_29	CHMP4A	CHMP4A	chromatin modifying protein 4A	2438	0.10223483294248581	0.35210866	Yes
row_30	VPS37C	VPS37C	vacuolar protein sorting 37 homolog C (S. cerevisiae)	2474	0.1008896604180336	0.35730428	Yes
row_31	EEA1	EEA1	early endosome antigen 1, 162kD	2639	0.09435537457466125	0.35539743	Yes
row_32	RAB31	RAB31	RAB31, member RAS oncogene family	2683	0.09261864423751831	0.3596069	Yes
row_33	CHMP2A	CHMP2A	chromatin modifying protein 2A	2782	0.08941228687763214	0.36075896	Yes
row_34	HLA-G	HLA-G	HLA-G histocompatibility antigen, class I, G	2852	0.0871192216873169	0.36324674	Yes
row_35	SMURF2	SMURF2	SMAD specific E3 ubiquitin protein ligase 2	3018	0.08199582993984222	0.36043084	Yes
row_36	CLTB	CLTB	clathrin, light chain (Lcb)	3213	0.07563341408967972	0.35567874	Yes
row_37	RABEP1	RABEP1	rabaptin, RAB GTPase binding effector protein 1	3250	0.07467353343963623	0.35900396	Yes
row_38	CDC42	CDC42	cell division cycle 42 (GTP binding protein, 25kDa)	3251	0.07466147094964981	0.36418393	Yes
row_39	HLA-C	HLA-C	major histocompatibility complex, class I, C	3264	0.07444331049919128	0.36873025	Yes
row_40	HLA-B	HLA-B	major histocompatibility complex, class I, B	3267	0.07437464594841003	0.37378722	Yes
row_41	RAB5C	RAB5C	RAB5C, member RAS oncogene family	3321	0.07285061478614807	0.37610975	Yes
row_42	VPS36	VPS36	vacuolar protein sorting 36 (yeast)	3357	0.07195897400379181	0.37929818	Yes
row_43	EHD2	EHD2	EH-domain containing 2	3361	0.07184769958257675	0.3841283	Yes
row_44	ITCH	ITCH	itchy homolog E3 ubiquitin protein ligase (mouse)	3377	0.07154626399278641	0.388319	Yes
row_45	USP8	USP8	ubiquitin specific peptidase 8	3834	0.05945265665650368	0.36893982	No
row_46	SMAP1	SMAP1	stromal membrane-associated protein 1	3852	0.05902549624443054	0.37215874	No
row_47	STAMBP	STAMBP	STAM binding protein	3939	0.05707571282982826	0.37168586	No
row_48	FGFR2	FGFR2	ffer syndrome, Jackson-Weiss syndrome)	4101	0.053383346647024155	0.36709103	No
row_49	CLTA	CLTA	clathrin, light chain (Lca)	4214	0.050741732120513916	0.36483854	No
row_50	EHD1	EHD1	EH-domain containing 1	4581	0.04332942143082619	0.3489797	No
row_51	RAB11A	RAB11A	RAB11A, member RAS oncogene family	4751	0.0402316190302372	0.34306008	No
row_52	GRK1	GRK1	G protein-coupled receptor kinase 1	4788	0.03945430740714073	0.3439418	No
row_53	CHMP4B	CHMP4B	chromatin modifying protein 4B	4840	0.038395751267671585	0.34397694	No
row_54	AP2S1	AP2S1	adaptor-related protein complex 2, sigma 1 subunit	4870	0.03787686675786972	0.34511006	No
row_55	MDM2	MDM2	Mdm2, transformed 3T3 cell double minute 2, p53 binding protein (mouse)	4876	0.03770978003740311	0.3474686	No
row_56	CHMP6	CHMP6	chromatin modifying protein 6	4898	0.03727031499147415	0.348972	No
row_57	DNM1	DNM1	dynamin 1	4936	0.0363476499915123	0.34958667	No
row_58	SH3GL1	SH3GL1	SH3-domain GRB2-like 1	4942	0.03620721399784088	0.35184097	No
row_59	EHD4	EHD4	EH-domain containing 4	4965	0.03570081666111946	0.35318393	No
row_60	HGS	HGS	hepatocyte growth factor-regulated tyrosine kinase substrate	5048	0.034571852535009384	0.3513559	No
row_61	SNF8	SNF8	SNF8, ESCRT-II complex subunit, homolog (S. cerevisiae)	5049	0.03456554934382439	0.35375404	No
row_62	TSG101	TSG101	tumor susceptibility gene 101	5071	0.034177377820014954	0.35504282	No
row_63	GRK5	GRK5	G protein-coupled receptor kinase 5	5410	0.028541281819343567	0.33960122	No
row_64	EPN2	EPN2	epsin 2	5561	0.026037195697426796	0.3336761	No
row_65	PDCD6IP	PDCD6IP	programmed cell death 6 interacting protein	5594	0.025575054809451103	0.3338011	No
row_66	VPS4A	VPS4A	vacuolar protein sorting 4 homolog A (S. cerevisiae)	5723	0.023623904213309288	0.3288425	No
row_67	DNM2	DNM2	dynamin 2	5818	0.02238631434738636	0.32555053	No
row_68	HSPA6	HSPA6	heat shock 70kDa protein 6 (HSP70B')	5860	0.02175697311758995	0.32494673	No
row_69	VPS37A	VPS37A	vacuolar protein sorting 37 homolog A (S. cerevisiae)	5932	0.020497476682066917	0.32270923	No
row_70	HSPA8	HSPA8	heat shock 70kDa protein 8	6368	0.014113166369497776	0.30126688	No
row_71	MET	MET	met proto-oncogene (hepatocyte growth factor receptor)	6408	0.013577579520642757	0.30019867	No
row_72	CLTC	CLTC	clathrin, heavy chain (Hc)	6436	0.01319474633783102	0.29972243	No
row_73	IQSEC1	IQSEC1	IQ motif and Sec7 domain 1	6544	0.011771824210882187	0.29502398	No
row_74	PRKCI	PRKCI	protein kinase C, iota	6623	0.010839679278433323	0.29175562	No
row_75	HLA-E	HLA-E	major histocompatibility complex, class I, E	6630	0.010730322450399399	0.29219082	No
row_76	AP2A1	AP2A1	adaptor-related protein complex 2, alpha 1 subunit	6888	0.00736924959346652	0.27945533	No
row_77	DNAJC6	DNAJC6	DnaJ (Hsp40) homolog, subfamily C, member 6	6979	0.00620223768055439	0.2752467	No
row_78	PRKCZ	PRKCZ	protein kinase C, zeta	7109	0.004193668253719807	0.26888853	No
row_79	FAM125B	FAM125B	family with sequence similarity 125, member B	7241	0.002338376361876726	0.26229852	No
row_80	SMURF1	SMURF1	SMAD specific E3 ubiquitin protein ligase 1	7246	0.002289555734023452	0.2622512	No
row_81	FGFR3	FGFR3	fibroblast growth factor receptor 3 (achondroplasia, thanatophoric dwarfism)	7529	-0.001037847832776606	0.24778788	No
row_82	CHMP1B	CHMP1B	chromatin modifying protein 1B	7533	-0.001060189912095666	0.2477068	No
row_83	HRAS	HRAS	v-Ha-ras Harvey rat sarcoma viral oncogene homolog	7537	-0.0010996299097314477	0.24762847	No
row_84	STAM	STAM	signal transducing adaptor molecule (SH3 domain and ITAM motif) 1	7649	-0.0024277621414512396	0.24207555	No
row_85	NTRK1	NTRK1	neurotrophic tyrosine kinase, receptor, type 1	7954	-0.006331321317702532	0.22684552	No
row_86	CHMP2B	CHMP2B	chromatin modifying protein 2B	8060	-0.007540928665548563	0.22195661	No
row_87	AP2A2	AP2A2	adaptor-related protein complex 2, alpha 2 subunit	8072	-0.0077062370255589485	0.22192428	No
row_88	IL2RB	IL2RB	interleukin 2 receptor, beta	8166	-0.008825917728245258	0.21774305	No
row_89	SH3GL2	SH3GL2	SH3-domain GRB2-like 2	8265	-0.010035868734121323	0.21338804	No
row_90	DNM1L	DNM1L	dynamin 1-like	8323	-0.01058967225253582	0.21118475	No
row_91	RAB11FIP5	RAB11FIP5	RAB11 family interacting protein 5 (class I)	8383	-0.011450518853962421	0.2089381	No
row_92	FLT1	FLT1	fms-related tyrosine kinase 1 (vascular endothelial growth factor/vascular permeability factor receptor)	8576	-0.013594022952020168	0.19998485	No
row_93	ERBB3	ERBB3	v-erb-b2 erythroblastic leukemia viral oncogene homolog 3 (avian)	8640	-0.01426897756755352	0.19772758	No
row_94	AP2M1	AP2M1	adaptor-related protein complex 2, mu 1 subunit	8845	-0.01678352802991867	0.18837708	No
row_95	TFRC	TFRC	transferrin receptor (p90, CD71)	9093	-0.019764777272939682	0.17701705	No
row_96	PARD3	PARD3	par-3 partitioning defective 3 homolog (C. elegans)	9168	-0.02067974954843521	0.17463756	No
row_97	VPS37B	VPS37B	vacuolar protein sorting 37 homolog B (S. cerevisiae)	9242	-0.021315015852451324	0.17235368	No
row_98	AP2B1	AP2B1	adaptor-related protein complex 2, beta 1 subunit	9462	-0.023818116635084152	0.1627181	No
row_99	CBL	CBL	Cas-Br-M (murine) ecotropic retroviral transforming sequence	9608	-0.025543155148625374	0.15701643	No
row_100	PIP5K1C	PIP5K1C	phosphatidylinositol-4-phosphate 5-kinase, type I, gamma	9760	-0.027312830090522766	0.15112826	No
row_101	RAB5A	RAB5A	RAB5A, member RAS oncogene family	9879	-0.028537893667817116	0.14702605	No
row_102	CHMP5	CHMP5	chromatin modifying protein 5	9906	-0.02882314845919609	0.14768565	No
row_103	RUFY1	RUFY1	RUN and FYVE domain containing 1	9925	-0.029117099940776825	0.14877799	No
row_104	CSF1R	CSF1R	colony stimulating factor 1 receptor, formerly McDonough feline sarcoma viral (v-fms) oncogene homolog	10135	-0.031609684228897095	0.14019841	No
row_105	RAB5B	RAB5B	RAB5B, member RAS oncogene family	10316	-0.03367592394351959	0.13325694	No
row_106	TRAF6	TRAF6	TNF receptor-associated factor 6	10318	-0.033709436655044556	0.13554415	No
row_107	WWP1	WWP1	WW domain containing E3 ubiquitin protein ligase 1	10386	-0.03442974388599396	0.13447943	No
row_108	RET	RET	ret proto-oncogene (multiple endocrine neoplasia and medullary thyroid carcinoma 1, Hirschsprung disease)	10485	-0.035617705434560776	0.13189928	No
row_109	CBLB	CBLB	Cas-Br-M (murine) ecotropic retroviral transforming sequence b	10489	-0.03564271330833435	0.13421752	No
row_110	RAB22A	RAB22A	RAB22A, member RAS oncogene family	10520	-0.03602392226457596	0.13517052	No
row_111	HSPA1L	HSPA1L	heat shock 70kDa protein 1-like	10566	-0.03663059324026108	0.13539246	No
row_112	RAB11B	RAB11B	RAB11B, member RAS oncogene family	10597	-0.03696630150079727	0.13641085	No
row_113	EHD3	EHD3	EH-domain containing 3	10806	-0.039538588374853134	0.12843291	No
row_114	GRK4	GRK4	G protein-coupled receptor kinase 4	10849	-0.040171436965465546	0.12905516	No
row_115	ARFGAP1	ARFGAP1	ADP-ribosylation factor GTPase activating protein 1	11017	-0.04234708100557327	0.12338536	No
row_116	CLTCL1	CLTCL1	clathrin, heavy chain-like 1	11208	-0.044542793184518814	0.1166824	No
row_117	KIT	KIT	v-kit Hardy-Zuckerman 4 feline sarcoma viral oncogene homolog	11285	-0.04566142335534096	0.115933046	No
row_118	CHMP4C	CHMP4C	chromatin modifying protein 4C	11598	-0.04940798506140709	0.10327929	No
row_119	FGFR4	FGFR4	fibroblast growth factor receptor 4	11796	-0.05163795128464699	0.09670779	No
row_120	SH3GLB2	SH3GLB2	SH3-domain GRB2-like endophilin B2	12264	-0.05744142085313797	0.07662211	No
row_121	RAB4A	RAB4A	RAB4A, member RAS oncogene family	12345	-0.05834631621837616	0.07654665	No
row_122	ADRBK2	ADRBK2	adrenergic, beta, receptor kinase 2	12619	-0.06183036416769028	0.06676496	No
row_123	KDR	KDR	kinase insert domain receptor (a type III receptor tyrosine kinase)	12913	-0.06547027826309204	0.056204937	No
row_124	RAB11FIP4	RAB11FIP4	RAB11 family interacting protein 4 (class II)	13188	-0.0691128671169281	0.046876963	No
row_125	CBLC	CBLC	Cas-Br-M (murine) ecotropic retroviral transforming sequence c	13387	-0.07163602858781815	0.041641366	No
row_126	DAB2	DAB2	disabled homolog 2, mitogen-responsive phosphoprotein (Drosophila)	13481	-0.07278165966272354	0.041897345	No
row_127	PARD6A	PARD6A	par-6 partitioning defective 6 homolog alpha (C.elegans)	13589	-0.07415558397769928	0.041527037	No
row_128	SH3GL3	SH3GL3	SH3-domain GRB2-like 3	13842	-0.07766252011060715	0.033926196	No
row_129	EPN1	EPN1	epsin 1	14093	-0.08081970363855362	0.026647484	No
row_130	PLD2	PLD2	phospholipase D2	14235	-0.08274639397859573	0.025120711	No
row_131	RAB11FIP3	RAB11FIP3	RAB11 family interacting protein 3 (class II)	14348	-0.08412989228963852	0.025184695	No
row_132	PARD6G	PARD6G	par-6 partitioning defective 6 homolog gamma (C. elegans)	14681	-0.08890743553638458	0.014240519	No
row_133	VPS37D	VPS37D	vacuolar protein sorting 37 homolog D (S. cerevisiae)	14687	-0.08899432420730591	0.020157173	No
row_134	ADRBK1	ADRBK1	adrenergic, beta, receptor kinase 1	14710	-0.08935322612524033	0.025222484	No
row_135	F2R	F2R	coagulation factor II (thrombin) receptor	14863	-0.09149214625358582	0.023735505	No
row_136	PDGFRA	PDGFRA	platelet-derived growth factor receptor, alpha polypeptide	14940	-0.09270700067281723	0.026250137	No
row_137	GRK6	GRK6	G protein-coupled receptor kinase 6	14965	-0.09316205233335495	0.031476617	No
row_138	EPN3	EPN3	epsin 3	14981	-0.09346851706504822	0.037188247	No
row_139	GIT1	GIT1	G protein-coupled receptor kinase interactor 1	15156	-0.09653803706169128	0.034917388	No
row_140	SRC	SRC	v-src sarcoma (Schmidt-Ruppin A-2) viral oncogene homolog (avian)	15539	-0.10268833488225937	0.022352137	No
row_141	PSD	PSD	pleckstrin and Sec7 domain containing	15672	-0.10508152097463608	0.022838857	No
row_142	RNF41	RNF41	ring finger protein 41	15913	-0.10954839736223221	0.018068762	No
row_143	PSD2	PSD2	pleckstrin and Sec7 domain containing 2	16387	-0.11875498294830322	0.0019277248	No
row_144	ERBB4	ERBB4	v-erb-a erythroblastic leukemia viral oncogene homolog 4 (avian)	16491	-0.12070035189390182	0.0049928376	No
row_145	ADRB3	ADRB3	adrenergic, beta-3-, receptor	16541	-0.12158877402544022	0.010902951	No
row_146	ADRB1	ADRB1	adrenergic, beta-1-, receptor	16547	-0.12179046869277954	0.019094981	No
row_147	ARRB2	ARRB2	arrestin, beta 2	17265	-0.1407373547554016	-0.008097605	No
row_148	IL2RA	IL2RA	interleukin 2 receptor, alpha	17457	-0.14694426953792572	-0.007747553	No
row_149	RAB11FIP1	RAB11FIP1	RAB11 family interacting protein 1 (class I)	17534	-0.14937789738178253	-0.0013011284	No
row_150	EGF	EGF	epidermal growth factor (beta-urogastrone)	17577	-0.15070633590221405	0.0069899494	No
row_151	PIP5K1A	PIP5K1A	phosphatidylinositol-4-phosphate 5-kinase, type I, alpha	18375	-0.18568062782287598	-0.021207998	No
row_152	RAB11FIP2	RAB11FIP2	RAB11 family interacting protein 2 (class I)	18677	-0.2059658318758011	-0.022432877	No
row_153	IL2RG	IL2RG	interleukin 2 receptor, gamma (severe combined immunodeficiency)	19052	-0.25219759345054626	-0.024212915	No
row_154	PIP5K1B	PIP5K1B	phosphatidylinositol-4-phosphate 5-kinase, type I, beta	19224	-0.29395851492881775	-0.01263223	No
row_155	CXCR4	CXCR4	chemokine (C-X-C motif) receptor 4	19423	-0.42798420786857605	0.006855397	No
