# Supplementary material for: Comprehensive analysis of β-catenin target genes in colorectal carcinoma cell lines with deregulated Wnt/β-catenin signaling
Source: BMC Genomics. 2014 Jan 28;15:74. doi: 10.1186/1471-2164-15-74 (PMC3909937; doi:10.1186/1471-2164-15-74)
Supplement: Additional file 5 — GSEA analysis using the KEGG pathway database. This zipped file contains confirming data of the GSEA analysis. The names of the directories containing the files were composed of the term ‘GSEA’, the name of the cell line, e.g. DLD1, SW480, or LS174T, and the pathway database (KEGG). Please use a web browser to view the files with the name ‘index.html’ in the corresponding directories to start exploring the data. [file 1471-2164-15-74-S5.zip › GSEA KEGG SW480/KEGG_ETHER_LIPID_METABOLISM.xls]

NAME	PROBE	GENE SYMBOL	GENE_TITLE	RANK IN GENE LIST	RANK METRIC SCORE	RUNNING ES	CORE ENRICHMENT
row_0	PLA2G7	PLA2G7	phospholipase A2, group VII (platelet-activating factor acetylhydrolase, plasma)	50	0.6457798480987549	0.22688177	Yes
row_1	PLA2G4A	PLA2G4A	phospholipase A2, group IVA (cytosolic, calcium-dependent)	217	0.38881388306617737	0.35652542	Yes
row_2	PPAP2B	PPAP2B	phosphatidic acid phosphatase type 2B	665	0.23966485261917114	0.41878912	Yes
row_3	PPAP2C	PPAP2C	phosphatidic acid phosphatase type 2C	1353	0.15840359032154083	0.43989238	Yes
row_4	PLA2G4B	PLA2G4B	phospholipase A2, group IVB (cytosolic)	1651	0.13695557415485382	0.47334453	Yes
row_5	PLD1	PLD1	phospholipase D1, phosphatidylcholine-specific	1765	0.13100466132164001	0.5141038	Yes
row_6	PAFAH1B1	PAFAH1B1	platelet-activating factor acetylhydrolase, isoform Ib, alpha subunit 45kDa	3161	0.07736512273550034	0.4701626	No
row_7	AGPS	AGPS	alkylglycerone phosphate synthase	4548	0.04414563626050949	0.41487956	No
row_8	PLA2G2F	PLA2G2F	phospholipase A2, group IIF	4675	0.04137241095304489	0.42312732	No
row_9	ENPP2	ENPP2	ectonucleotide pyrophosphatase/phosphodiesterase 2 (autotaxin)	4747	0.0402756929397583	0.43380162	No
row_10	PLA2G2A	PLA2G2A	phospholipase A2, group IIA (platelets, synovial fluid)	5011	0.03508085012435913	0.4327992	No
row_11	ENPP6	ENPP6	ectonucleotide pyrophosphatase/phosphodiesterase 6	5678	0.024161584675312042	0.4072823	No
row_12	PPAP2A	PPAP2A	phosphatidic acid phosphatase type 2A	6185	0.016827376559376717	0.38735208	No
row_13	PAFAH1B3	PAFAH1B3	platelet-activating factor acetylhydrolase, isoform Ib, gamma subunit 29kDa	7069	0.0046308329328894615	0.3437849	No
row_14	PLA2G1B	PLA2G1B	phospholipase A2, group IB (pancreas)	8420	-0.011865757405757904	0.2788763	No
row_15	CHPT1	CHPT1	choline phosphotransferase 1	8800	-0.016199525445699692	0.2652259	No
row_16	PAFAH2	PAFAH2	platelet-activating factor acetylhydrolase 2, 40kDa	10445	-0.035064224153757095	0.19350581	No
row_17	PLA2G3	PLA2G3	phospholipase A2, group III	11141	-0.043814655393362045	0.17348664	No
row_18	PLA2G12A	PLA2G12A	phospholipase A2, group XIIA	11876	-0.05269533023238182	0.15462577	No
row_19	PAFAH1B2	PAFAH1B2	platelet-activating factor acetylhydrolase, isoform Ib, beta subunit 30kDa	12710	-0.06298322975635529	0.13435103	No
row_20	PLA2G10	PLA2G10	phospholipase A2, group X	13525	-0.07343941181898117	0.11876417	No
row_21	PLA2G5	PLA2G5	phospholipase A2, group V	13571	-0.07396622747182846	0.14273982	No
row_22	PLA2G12B	PLA2G12B	phospholipase A2, group XIIB	13707	-0.075856514275074	0.16277876	No
row_23	PLD2	PLD2	phospholipase D2	14235	-0.08274639397859573	0.16519396	No
row_24	PLA2G6	PLA2G6	phospholipase A2, group VI (cytosolic, calcium-independent)	14506	-0.08621389418840408	0.18200038	No
row_25	PLA2G2D	PLA2G2D	phospholipase A2, group IID	15035	-0.09417566657066345	0.18842514	No
row_26	PLA2G2E	PLA2G2E	phospholipase A2, group IIE	16515	-0.1210649311542511	0.15570918	No
