# Supplementary material for: Comprehensive analysis of β-catenin target genes in colorectal carcinoma cell lines with deregulated Wnt/β-catenin signaling
Source: BMC Genomics. 2014 Jan 28;15:74. doi: 10.1186/1471-2164-15-74 (PMC3909937; doi:10.1186/1471-2164-15-74)
Supplement: Additional file 5 — GSEA analysis using the KEGG pathway database. This zipped file contains confirming data of the GSEA analysis. The names of the directories containing the files were composed of the term ‘GSEA’, the name of the cell line, e.g. DLD1, SW480, or LS174T, and the pathway database (KEGG). Please use a web browser to view the files with the name ‘index.html’ in the corresponding directories to start exploring the data. [file 1471-2164-15-74-S5.zip › GSEA KEGG SW480/KEGG_FOCAL_ADHESION.xls]

NAME	PROBE	GENE SYMBOL	GENE_TITLE	RANK IN GENE LIST	RANK METRIC SCORE	RUNNING ES	CORE ENRICHMENT
row_0	ITGB8	ITGB8	integrin, beta 8	1	1.7432847023010254	0.074423075	Yes
row_1	TNC	TNC	tenascin C (hexabrachion)	5	0.9805421233177185	0.116157845	Yes
row_2	PDGFC	PDGFC	platelet derived growth factor C	25	0.7755494713783264	0.14830913	Yes
row_3	THBS1	THBS1	thrombospondin 1	52	0.639159083366394	0.1742723	Yes
row_4	CAV2	CAV2	caveolin 2	75	0.5846899151802063	0.198115	Yes
row_5	RAC2	RAC2	ras-related C3 botulinum toxin substrate 2 (rho family, small GTP binding protein Rac2)	119	0.4768086373806	0.21626477	Yes
row_6	COL6A1	COL6A1	collagen, type VI, alpha 1	126	0.4713980555534363	0.23609357	Yes
row_7	ITGA3	ITGA3	integrin, alpha 3 (antigen CD49C, alpha 3 subunit of VLA-3 receptor)	134	0.45824703574180603	0.2553089	Yes
row_8	FN1	FN1	fibronectin 1	145	0.44216859340667725	0.2736825	Yes
row_9	ITGB4	ITGB4	integrin, beta 4	201	0.4005718529224396	0.28795585	Yes
row_10	CAV1	CAV1	caveolin 1, caveolae protein, 22kDa	216	0.3895518183708191	0.3038751	Yes
row_11	COL6A3	COL6A3	collagen, type VI, alpha 3	347	0.3216606378555298	0.3109053	Yes
row_12	BIRC3	BIRC3	baculoviral IAP repeat-containing 3	455	0.28879401087760925	0.31771883	Yes
row_13	LAMA3	LAMA3	laminin, alpha 3	514	0.2687434256076813	0.3262055	Yes
row_14	BIRC2	BIRC2	baculoviral IAP repeat-containing 2	572	0.25528112053871155	0.3341686	Yes
row_15	PXN	PXN	paxillin	632	0.24497470259666443	0.34158823	Yes
row_16	EGFR	EGFR	epidermal growth factor receptor (erythroblastic leukemia viral (v-erb-b) oncogene homolog, avian)	652	0.2407538741827011	0.35089254	Yes
row_17	VCL	VCL	vinculin	772	0.22197507321834564	0.354232	Yes
row_18	AKT3	AKT3	v-akt murine thymoma viral oncogene homolog 3 (protein kinase B, gamma)	870	0.20689810812473297	0.35806313	Yes
row_19	SOS2	SOS2	son of sevenless homolog 2 (Drosophila)	905	0.20231600105762482	0.36495095	Yes
row_20	ITGA6	ITGA6	integrin, alpha 6	1088	0.1801728457212448	0.36325213	Yes
row_21	SHC1	SHC1	SHC (Src homology 2 domain containing) transforming protein 1	1163	0.17279893159866333	0.36681393	Yes
row_22	MYLK	MYLK	myosin, light chain kinase	1183	0.1710812747478485	0.37314177	Yes
row_23	BAD	BAD	BCL2-antagonist of cell death	1250	0.16601787507534027	0.37682688	Yes
row_24	ITGB5	ITGB5	integrin, beta 5	1286	0.16341005265712738	0.38200098	Yes
row_25	IGF1R	IGF1R	insulin-like growth factor 1 receptor	1352	0.15843383967876434	0.3854137	Yes
row_26	LAMB1	LAMB1	laminin, beta 1	1397	0.15501438081264496	0.38976452	Yes
row_27	CAPN2	CAPN2	calpain 2, (m/II) large subunit	1413	0.1536320298910141	0.3955534	Yes
row_28	COL4A1	COL4A1	collagen, type IV, alpha 1	1473	0.14889146387577057	0.39886826	Yes
row_29	JUN	JUN	jun oncogene	1725	0.13252680003643036	0.39157173	No
row_30	ITGA2	ITGA2	integrin, alpha 2 (CD49B, alpha 2 subunit of VLA-2 receptor)	1768	0.13081257045269012	0.39499187	No
row_31	PRKCA	PRKCA	protein kinase C, alpha	1907	0.125213161110878	0.39321667	No
row_32	PARVA	PARVA	parvin, alpha	2022	0.11968998610973358	0.39244455	No
row_33	ITGAV	ITGAV	integrin, alpha V (vitronectin receptor, alpha polypeptide, antigen CD51)	2073	0.11713377386331558	0.3948673	No
row_34	ITGB1	ITGB1	integrin, beta 1 (fibronectin receptor, beta polypeptide, antigen CD29 includes MDF2, MSK12)	2321	0.10676105320453644	0.38667655	No
row_35	BRAF	BRAF	v-raf murine sarcoma viral oncogene homolog B1	2414	0.10301599651575089	0.38632786	No
row_36	ROCK2	ROCK2	Rho-associated, coiled-coil containing protein kinase 2	2416	0.10288339853286743	0.39067152	No
row_37	ITGA10	ITGA10	integrin, alpha 10	2418	0.10285425931215286	0.3950139	No
row_38	LAMA5	LAMA5	laminin, alpha 5	2487	0.10048343986272812	0.39579606	No
row_39	COMP	COMP	cartilage oligomeric matrix protein	2825	0.08781548589468002	0.38214958	No
row_40	PDGFB	PDGFB	platelet-derived growth factor beta polypeptide (simian sarcoma viral (v-sis) oncogene homolog)	2833	0.08747977018356323	0.38552544	No
row_41	CCND3	CCND3	cyclin D3	2857	0.08698736876249313	0.3880542	No
row_42	ACTN1	ACTN1	actinin, alpha 1	2936	0.08455413579940796	0.38763958	No
row_43	ITGB6	ITGB6	integrin, beta 6	2948	0.08409780263900757	0.39066443	No
row_44	PPP1R12A	PPP1R12A	protein phosphatase 1, regulatory (inhibitor) subunit 12A	3049	0.08099616318941116	0.38896203	No
row_45	SPP1	SPP1	secreted phosphoprotein 1 (osteopontin, bone sialoprotein I, early T-lymphocyte activation 1)	3129	0.07832201570272446	0.38822955	No
row_46	PIK3CB	PIK3CB	phosphoinositide-3-kinase, catalytic, beta polypeptide	3241	0.07484027743339539	0.3856963	No
row_47	CDC42	CDC42	cell division cycle 42 (GTP binding protein, 25kDa)	3251	0.07466147094964981	0.38842124	No
row_48	PDGFA	PDGFA	platelet-derived growth factor alpha polypeptide	3262	0.07447891682386398	0.3910868	No
row_49	PPP1CB	PPP1CB	protein phosphatase 1, catalytic subunit, beta isoform	3286	0.0736515000462532	0.39304584	No
row_50	RHOA	RHOA	ras homolog gene family, member A	3339	0.07241049408912659	0.39345473	No
row_51	FLNA	FLNA	filamin A, alpha (actin binding protein 280)	3398	0.07112737745046616	0.39349905	No
row_52	RAP1A	RAP1A	RAP1A, member of RAS oncogene family	3447	0.06954661756753922	0.39399207	No
row_53	AKT2	AKT2	v-akt murine thymoma viral oncogene homolog 2	3525	0.067197784781456	0.3928876	No
row_54	FLNB	FLNB	filamin B, beta (actin binding protein 278)	3555	0.06619944423437119	0.39421853	No
row_55	SHC4	SHC4	SHC (Src homology 2 domain containing) family, member 4	3570	0.06590700894594193	0.39631137	No
row_56	CRKL	CRKL	v-crk sarcoma virus CT10 oncogene homolog (avian)-like	3875	0.05843891203403473	0.38311356	No
row_57	MAPK8	MAPK8	mitogen-activated protein kinase 8	4307	0.048859238624572754	0.36294997	No
row_58	PTK2	PTK2	PTK2 protein tyrosine kinase 2	4313	0.04878060147166252	0.3647758	No
row_59	PPP1CC	PPP1CC	protein phosphatase 1, catalytic subunit, gamma isoform	4328	0.048535529524087906	0.3661265	No
row_60	RAPGEF1	RAPGEF1	Rap guanine nucleotide exchange factor (GEF) 1	4341	0.04829227179288864	0.3675701	No
row_61	VAV2	VAV2	vav 2 oncogene	4538	0.044291313737630844	0.3593435	No
row_62	BCAR1	BCAR1	breast cancer anti-estrogen resistance 1	5032	0.03474956005811691	0.33537632	No
row_63	PTEN	PTEN	phosphatase and tensin homolog (mutated in multiple advanced cancers 1)	5203	0.03178199380636215	0.3279576	No
row_64	ARHGAP5	ARHGAP5	Rho GTPase activating protein 5	5422	0.028383919969201088	0.31791568	No
row_65	LAMB2	LAMB2	laminin, beta 2 (laminin S)	5499	0.027116931974887848	0.31515056	No
row_66	GRB2	GRB2	growth factor receptor-bound protein 2	5557	0.026189865544438362	0.31332672	No
row_67	PRKCG	PRKCG	protein kinase C, gamma	5651	0.024595089256763458	0.30957618	No
row_68	PPP1CA	PPP1CA	protein phosphatase 1, catalytic subunit, alpha isoform	5908	0.02082778513431549	0.29724967	No
row_69	ILK	ILK	integrin-linked kinase	6056	0.01867087185382843	0.29045823	No
row_70	ACTB	ACTB	actin, beta	6245	0.01607700251042843	0.28143933	No
row_71	AKT1	AKT1	v-akt murine thymoma viral oncogene homolog 1	6295	0.015238704159855843	0.27956066	No
row_72	MAP2K1	MAP2K1	mitogen-activated protein kinase kinase 1	6310	0.014935080893337727	0.27947593	No
row_73	CRK	CRK	v-crk sarcoma virus CT10 oncogene homolog (avian)	6353	0.014336923137307167	0.27792013	No
row_74	PIK3R1	PIK3R1	phosphoinositide-3-kinase, regulatory subunit 1 (p85 alpha)	6402	0.013632343150675297	0.27602446	No
row_75	MET	MET	met proto-oncogene (hepatocyte growth factor receptor)	6408	0.013577579520642757	0.27634636	No
row_76	ITGA7	ITGA7	integrin, alpha 7	6518	0.012141158804297447	0.2712378	No
row_77	ACTG1	ACTG1	actin, gamma 1	6584	0.011380561627447605	0.26836827	No
row_78	COL5A2	COL5A2	collagen, type V, alpha 2	6595	0.011247859336435795	0.26833254	No
row_79	PAK4	PAK4	p21(CDKN1A)-activated kinase 4	6628	0.010771195404231548	0.26714066	No
row_80	VTN	VTN	vitronectin	6767	0.008849352598190308	0.26039428	No
row_81	VEGFB	VEGFB	vascular endothelial growth factor B	6773	0.008756987750530243	0.26051024	No
row_82	GSK3B	GSK3B	glycogen synthase kinase 3 beta	6824	0.008257611654698849	0.2582817	No
row_83	SHC3	SHC3	SHC (Src homology 2 domain containing) transforming protein 3	6862	0.007689313963055611	0.25670004	No
row_84	DOCK1	DOCK1	dedicator of cytokinesis 1	7132	0.003929040860384703	0.24298044	No
row_85	MYL2	MYL2	myosin, light chain 2, regulatory, cardiac, slow	7222	0.002604131121188402	0.23849694	No
row_86	CCND1	CCND1	cyclin D1	7482	-4.6910205855965614E-4	0.2251458	No
row_87	TLN2	TLN2	talin 2	7536	-0.0010872556595131755	0.22245605	No
row_88	HRAS	HRAS	v-Ha-ras Harvey rat sarcoma viral oncogene homolog	7537	-0.0010996299097314477	0.22250304	No
row_89	PGF	PGF	placental growth factor, vascular endothelial growth factor-related protein	7746	-0.003792655188590288	0.2119268	No
row_90	HGF	HGF	hepatocyte growth factor (hepapoietin A; scatter factor)	7776	-0.004231032449752092	0.2106104	No
row_91	TLN1	TLN1	talin 1	8187	-0.00905804056674242	0.18983062	No
row_92	BCL2	BCL2	B-cell CLL/lymphoma 2	8283	-0.010256639681756496	0.18536429	No
row_93	VASP	VASP	vasodilator-stimulated phosphoprotein	8345	-0.010811888612806797	0.18267699	No
row_94	COL1A1	COL1A1	collagen, type I, alpha 1	8461	-0.012290974147617817	0.17726505	No
row_95	PARVB	PARVB	parvin, beta	8485	-0.012535236775875092	0.17661317	No
row_96	FLT1	FLT1	fms-related tyrosine kinase 1 (vascular endothelial growth factor/vascular permeability factor receptor)	8576	-0.013594022952020168	0.17254755	No
row_97	MAPK9	MAPK9	mitogen-activated protein kinase 9	8669	-0.014596239663660526	0.1684215	No
row_98	RAC3	RAC3	ras-related C3 botulinum toxin substrate 3 (rho family, small GTP binding protein Rac3)	8838	-0.01665142923593521	0.16045967	No
row_99	CHAD	CHAD	chondroadherin	8843	-0.016717011108994484	0.16096732	No
row_100	RAF1	RAF1	v-raf-1 murine leukemia viral oncogene homolog 1	9036	-0.019152343273162842	0.15187329	No
row_101	PDPK1	PDPK1	3-phosphoinositide dependent protein kinase-1	9057	-0.0193709135055542	0.15166831	No
row_102	ACTN4	ACTN4	actinin, alpha 4	9236	-0.021251602098345757	0.14338674	No
row_103	MYLPF	MYLPF	-	9361	-0.022661255672574043	0.13795319	No
row_104	RAC1	RAC1	ras-related C3 botulinum toxin substrate 1 (rho family, small GTP binding protein Rac1)	9406	-0.023185787722468376	0.13667215	No
row_105	DIAPH1	DIAPH1	diaphanous homolog 1 (Drosophila)	9659	-0.026030421257019043	0.12477439	No
row_106	ZYX	ZYX	zyxin	9694	-0.026525426656007767	0.12415229	No
row_107	PIP5K1C	PIP5K1C	phosphatidylinositol-4-phosphate 5-kinase, type I, gamma	9760	-0.027312830090522766	0.12196341	No
row_108	FLT4	FLT4	fms-related tyrosine kinase 4	9780	-0.02751222811639309	0.122157864	No
row_109	MYL9	MYL9	myosin, light chain 9, regulatory	9812	-0.027826916426420212	0.12174624	No
row_110	ITGA8	ITGA8	integrin, alpha 8	9908	-0.02888547070324421	0.11807576	No
row_111	LAMC1	LAMC1	laminin, gamma 1 (formerly LAMB2)	9927	-0.02912837825715542	0.11839088	No
row_112	MAPK1	MAPK1	mitogen-activated protein kinase 1	10004	-0.03008960373699665	0.11575274	No
row_113	ELK1	ELK1	ELK1, member of ETS oncogene family	10053	-0.030546952039003372	0.11457968	No
row_114	PIK3R3	PIK3R3	phosphoinositide-3-kinase, regulatory subunit 3 (p55, gamma)	10110	-0.03122853860259056	0.11302272	No
row_115	PIK3R5	PIK3R5	phosphoinositide-3-kinase, regulatory subunit 5, p101	10124	-0.031410615891218185	0.11369347	No
row_116	PAK7	PAK7	p21(CDKN1A)-activated kinase 7	10370	-0.03428294509649277	0.10250964	No
row_117	ITGA4	ITGA4	integrin, alpha 4 (antigen CD49D, alpha 4 subunit of VLA-4 receptor)	10572	-0.036661382764577866	0.09369898	No
row_118	PAK2	PAK2	p21 (CDKN1A)-activated kinase 2	10573	-0.03668256849050522	0.09526609	No
row_119	MAPK3	MAPK3	mitogen-activated protein kinase 3	10580	-0.0367550402879715	0.09652654	No
row_120	THBS3	THBS3	thrombospondin 3	10680	-0.03809146583080292	0.09304284	No
row_121	COL6A2	COL6A2	collagen, type VI, alpha 2	10684	-0.03816426545381546	0.09451838	No
row_122	PIK3CG	PIK3CG	phosphoinositide-3-kinase, catalytic, gamma polypeptide	10795	-0.039389658719301224	0.09052226	No
row_123	ERBB2	ERBB2	v-erb-b2 erythroblastic leukemia viral oncogene homolog 2, neuro/glioblastoma derived oncogene homolog (avian)	10899	-0.040815889835357666	0.08694845	No
row_124	COL11A2	COL11A2	collagen, type XI, alpha 2	10911	-0.04092042148113251	0.088128716	No
row_125	VWF	VWF	von Willebrand factor	11029	-0.042527180165052414	0.08390525	No
row_126	ITGA5	ITGA5	integrin, alpha 5 (fibronectin receptor, alpha polypeptide)	11109	-0.04346815124154091	0.08168378	No
row_127	LAMB3	LAMB3	laminin, beta 3	11110	-0.04346839338541031	0.08354078	No
row_128	ROCK1	ROCK1	Rho-associated, coiled-coil containing protein kinase 1	11335	-0.046313874423503876	0.07395508	No
row_129	PIK3CA	PIK3CA	phosphoinositide-3-kinase, catalytic, alpha polypeptide	11588	-0.04929804429411888	0.06305133	No
row_130	COL5A3	COL5A3	collagen, type V, alpha 3	11626	-0.049742359668016434	0.063266195	No
row_131	SOS1	SOS1	son of sevenless homolog 1 (Drosophila)	11673	-0.05016862601041794	0.06303464	No
row_132	ITGB3	ITGB3	integrin, beta 3 (platelet glycoprotein IIIa, antigen CD61)	11699	-0.05051659792661667	0.063902095	No
row_133	COL11A1	COL11A1	collagen, type XI, alpha 1	11776	-0.05137939006090164	0.06217348	No
row_134	LAMB4	LAMB4	laminin, beta 4	12018	-0.054604846984148026	0.052064326	No
row_135	CAV3	CAV3	caveolin 3	12045	-0.05490230768918991	0.05306752	No
row_136	THBS4	THBS4	thrombospondin 4	12206	-0.056689001619815826	0.04722913	No
row_137	PARVG	PARVG	parvin, gamma	12513	-0.06053905561566353	0.034017786	No
row_138	MAPK10	MAPK10	mitogen-activated protein kinase 10	12600	-0.06163247302174568	0.032210927	No
row_139	LAMC2	LAMC2	laminin, gamma 2	12750	-0.06341596692800522	0.027227808	No
row_140	MYLK2	MYLK2	myosin light chain kinase 2, skeletal muscle	12780	-0.0638069435954094	0.028456537	No
row_141	VAV1	VAV1	vav 1 oncogene	12844	-0.06471676379442215	0.027968844	No
row_142	KDR	KDR	kinase insert domain receptor (a type III receptor tyrosine kinase)	12913	-0.06547027826309204	0.02725521	No
row_143	COL3A1	COL3A1	collagen, type III, alpha 1 (Ehlers-Danlos syndrome type IV, autosomal dominant)	13010	-0.066731758415699	0.025149934	No
row_144	ACTN2	ACTN2	actinin, alpha 2	13118	-0.06805270910263062	0.0225332	No
row_145	ACTN3	ACTN3	actinin, alpha 3	13270	-0.0701204463839531	0.01773325	No
row_146	PAK1	PAK1	p21/Cdc42/Rac1-activated kinase 1 (STE20 homolog, yeast)	13352	-0.07125286757946014	0.016595513	No
row_147	LAMA4	LAMA4	laminin, alpha 4	14214	-0.08243784308433533	-0.02433285	No
row_148	COL4A6	COL4A6	collagen, type IV, alpha 6	14340	-0.0840202271938324	-0.027196707	No
row_149	LAMA1	LAMA1	laminin, alpha 1	14411	-0.08490580320358276	-0.02718329	No
row_150	TNR	TNR	tenascin R (restrictin, janusin)	14441	-0.08534125238656998	-0.025034595	No
row_151	PIK3R2	PIK3R2	phosphoinositide-3-kinase, regulatory subunit 2 (p85 beta)	14488	-0.0858975425362587	-0.023739781	No
row_152	VAV3	VAV3	vav 3 oncogene	14742	-0.08967914432287216	-0.03297004	No
row_153	PDGFRA	PDGFRA	platelet-derived growth factor receptor, alpha polypeptide	14940	-0.09270700067281723	-0.03917988	No
row_154	FYN	FYN	FYN oncogene related to SRC, FGR, YES	14954	-0.09291902929544449	-0.035881437	No
row_155	ITGA2B	ITGA2B	integrin, alpha 2b (platelet glycoprotein IIb of IIb/IIIa complex, antigen CD41)	15161	-0.09659261256456375	-0.042389914	No
row_156	COL1A2	COL1A2	collagen, type I, alpha 2	15172	-0.09678161144256592	-0.03877158	No
row_157	PDGFRB	PDGFRB	platelet-derived growth factor receptor, beta polypeptide	15354	-0.09969059377908707	-0.043857053	No
row_158	RELN	RELN	reelin	15378	-0.10007323324680328	-0.040769238	No
row_159	SRC	SRC	v-src sarcoma (Schmidt-Ruppin A-2) viral oncogene homolog (avian)	15539	-0.10268833488225937	-0.044642497	No
row_160	ITGB7	ITGB7	integrin, beta 7	15809	-0.10768458247184753	-0.053929567	No
row_161	ITGA11	ITGA11	integrin, alpha 11	15849	-0.10853447020053864	-0.0513063	No
row_162	COL4A4	COL4A4	collagen, type IV, alpha 4	16048	-0.11217207461595535	-0.0567362	No
row_163	LAMA2	LAMA2	laminin, alpha 2 (merosin, congenital muscular dystrophy)	16160	-0.1142529547214508	-0.05758572	No
row_164	PIK3CD	PIK3CD	phosphoinositide-3-kinase, catalytic, delta polypeptide	16633	-0.12363673746585846	-0.07667143	No
row_165	FIGF	FIGF	c-fos induced growth factor (vascular endothelial growth factor D)	16676	-0.12488267570734024	-0.07350463	No
row_166	MYL7	MYL7	myosin, light chain 7, regulatory	16874	-0.1294754445552826	-0.078143686	No
row_167	RASGRF1	RASGRF1	Ras protein-specific guanine nucleotide-releasing factor 1	17001	-0.13267460465431213	-0.07898061	No
row_168	PAK6	PAK6	p21(CDKN1A)-activated kinase 6	17199	-0.13865628838539124	-0.083227456	No
row_169	EGF	EGF	epidermal growth factor (beta-urogastrone)	17577	-0.15070633590221405	-0.09625223	No
row_170	TNXB	TNXB	tenascin XB	17771	-0.15708571672439575	-0.099505246	No
row_171	SHC2	SHC2	SHC (Src homology 2 domain containing) transforming protein 2	17786	-0.15769194066524506	-0.09349127	No
row_172	IBSP	IBSP	integrin-binding sialoprotein (bone sialoprotein, bone sialoprotein II)	17851	-0.1607811152935028	-0.08992664	No
row_173	LAMC3	LAMC3	laminin, gamma 3	17882	-0.16192086040973663	-0.08455802	No
row_174	ITGA9	ITGA9	integrin, alpha 9	18035	-0.16770708560943604	-0.0852406	No
row_175	VEGFC	VEGFC	vascular endothelial growth factor C	18328	-0.18238580226898193	-0.092523776	No
row_176	COL4A2	COL4A2	collagen, type IV, alpha 2	18730	-0.21057847142219543	-0.10422979	No
row_177	PAK3	PAK3	p21 (CDKN1A)-activated kinase 3	18790	-0.21588169038295746	-0.098053075	No
row_178	PDGFD	PDGFD	platelet derived growth factor D	18801	-0.2173687368631363	-0.089283146	No
row_179	TNN	TNN	tenascin N	18831	-0.22092856466770172	-0.08134204	No
row_180	FLNC	FLNC	filamin C, gamma (actin binding protein 280)	18936	-0.23494258522987366	-0.07667421	No
row_181	CTNNB1	CTNNB1	catenin (cadherin-associated protein), beta 1, 88kDa	18943	-0.23546361923217773	-0.06692475	No
row_182	COL5A1	COL5A1	collagen, type V, alpha 1	18981	-0.2401743084192276	-0.058574453	No
row_183	THBS2	THBS2	thrombospondin 2	19096	-0.25900396704673767	-0.05339496	No
row_184	IGF1	IGF1	insulin-like growth factor 1 (somatomedin C)	19223	-0.293647438287735	-0.04735498	No
row_185	COL2A1	COL2A1	collagen, type II, alpha 1 (primary osteoarthritis, spondyloepiphyseal dysplasia, congenital)	19469	-0.4845556616783142	-0.03930275	No
row_186	CCND2	CCND2	cyclin D2	19551	-1.0239286422729492	2.5868547E-4	No
