# Supplementary material for: Comprehensive analysis of β-catenin target genes in colorectal carcinoma cell lines with deregulated Wnt/β-catenin signaling
Source: BMC Genomics. 2014 Jan 28;15:74. doi: 10.1186/1471-2164-15-74 (PMC3909937; doi:10.1186/1471-2164-15-74)
Supplement: Additional file 5 — GSEA analysis using the KEGG pathway database. This zipped file contains confirming data of the GSEA analysis. The names of the directories containing the files were composed of the term ‘GSEA’, the name of the cell line, e.g. DLD1, SW480, or LS174T, and the pathway database (KEGG). Please use a web browser to view the files with the name ‘index.html’ in the corresponding directories to start exploring the data. [file 1471-2164-15-74-S5.zip › GSEA KEGG SW480/KEGG_FRUCTOSE_AND_MANNOSE_METABOLISM.xls]

NAME	PROBE	GENE SYMBOL	GENE_TITLE	RANK IN GENE LIST	RANK METRIC SCORE	RUNNING ES	CORE ENRICHMENT
row_0	FPGT	FPGT	fucose-1-phosphate guanylyltransferase	54	0.6361229419708252	0.19699758	Yes
row_1	GMPPA	GMPPA	GDP-mannose pyrophosphorylase A	703	0.23330824077129364	0.23707244	Yes
row_2	GMPPB	GMPPB	GDP-mannose pyrophosphorylase B	726	0.22855514287948608	0.3077194	Yes
row_3	AKR1B10	AKR1B10	aldo-keto reductase family 1, member B10 (aldose reductase)	805	0.21628087759017944	0.37164342	Yes
row_4	FBP1	FBP1	fructose-1,6-bisphosphatase 1	953	0.19524265825748444	0.42542648	Yes
row_5	MPI	MPI	mannose phosphate isomerase	1476	0.14883577823638916	0.44542813	Yes
row_6	PFKFB4	PFKFB4	6-phosphofructo-2-kinase/fructose-2,6-biphosphatase 4	1514	0.1467391401529312	0.48961383	Yes
row_7	PFKFB3	PFKFB3	6-phosphofructo-2-kinase/fructose-2,6-biphosphatase 3	1878	0.1262061893939972	0.5106533	Yes
row_8	PMM1	PMM1	phosphomannomutase 1	2153	0.11390402913093567	0.53238815	Yes
row_9	PFKL	PFKL	phosphofructokinase, liver	2479	0.10072878748178482	0.5473733	Yes
row_10	GMDS	GMDS	GDP-mannose 4,6-dehydratase	2813	0.08854486048221588	0.5581225	Yes
row_11	PFKP	PFKP	phosphofructokinase, platelet	3004	0.08235111087560654	0.57425135	Yes
row_12	MTMR6	MTMR6	myotubularin related protein 6	3206	0.07610996067523956	0.5878568	Yes
row_13	MTMR2	MTMR2	myotubularin related protein 2	3541	0.06664393842220306	0.5916772	Yes
row_14	AKR1B1	AKR1B1	aldo-keto reductase family 1, member B1 (aldose reductase)	3965	0.056510914117097855	0.58775675	No
row_15	MTMR7	MTMR7	myotubularin related protein 7	4999	0.03520972281694412	0.54590183	No
row_16	ALDOA	ALDOA	aldolase A, fructose-bisphosphate	5003	0.03516991063952446	0.5567927	No
row_17	MTMR1	MTMR1	myotubularin related protein 1	5693	0.023952029645442963	0.5290227	No
row_18	TPI1	TPI1	triosephosphate isomerase 1	5859	0.021765723824501038	0.5274063	No
row_19	FUK	FUK	fucokinase	7118	0.004093809053301811	0.46425503	No
row_20	ALDOB	ALDOB	aldolase B, fructose-bisphosphate	7357	9.928238578140736E-4	0.45237607	No
row_21	PFKM	PFKM	phosphofructokinase, muscle	7597	-0.001851172768510878	0.44071543	No
row_22	HK1	HK1	hexokinase 1	7823	-0.0048020933754742146	0.43069857	No
row_23	PFKFB2	PFKFB2	6-phosphofructo-2-kinase/fructose-2,6-biphosphatase 2	7888	-0.005655614193528891	0.42919642	No
row_24	PHPT1	PHPT1	phosphohistidine phosphatase 1	8274	-0.01014671754091978	0.4126625	No
row_25	FBP2	FBP2	fructose-1,6-bisphosphatase 2	9028	-0.019061358645558357	0.3800785	No
row_26	HK2	HK2	hexokinase 2	9703	-0.02658698707818985	0.3539043	No
row_27	KHK	KHK	ketohexokinase (fructokinase)	9746	-0.027113115414977074	0.36026743	No
row_28	PFKFB1	PFKFB1	6-phosphofructo-2-kinase/fructose-2,6-biphosphatase 1	10040	-0.03039376251399517	0.35480413	No
row_29	PMM2	PMM2	phosphomannomutase 2	10589	-0.036870185285806656	0.3383131	No
row_30	TSTA3	TSTA3	tissue specific transplantation antigen P35B	11956	-0.0539720319211483	0.28529337	No
row_31	HK3	HK3	hexokinase 3 (white cell)	13624	-0.07463070005178452	0.22334339	No
row_32	SORD	SORD	sorbitol dehydrogenase	14026	-0.07992175221443176	0.22790158	No
row_33	ALDOC	ALDOC	aldolase C, fructose-bisphosphate	18205	-0.17610524594783783	0.06920043	No
