# Supplementary material for: Comprehensive analysis of β-catenin target genes in colorectal carcinoma cell lines with deregulated Wnt/β-catenin signaling
Source: BMC Genomics. 2014 Jan 28;15:74. doi: 10.1186/1471-2164-15-74 (PMC3909937; doi:10.1186/1471-2164-15-74)
Supplement: Additional file 5 — GSEA analysis using the KEGG pathway database. This zipped file contains confirming data of the GSEA analysis. The names of the directories containing the files were composed of the term ‘GSEA’, the name of the cell line, e.g. DLD1, SW480, or LS174T, and the pathway database (KEGG). Please use a web browser to view the files with the name ‘index.html’ in the corresponding directories to start exploring the data. [file 1471-2164-15-74-S5.zip › GSEA KEGG SW480/KEGG_GLYCEROLIPID_METABOLISM.xls]

NAME	PROBE	GENE SYMBOL	GENE_TITLE	RANK IN GENE LIST	RANK METRIC SCORE	RUNNING ES	CORE ENRICHMENT
row_0	LIPG	LIPG	lipase, endothelial	44	0.6755101084709167	0.1273005	Yes
row_1	MGLL	MGLL	monoglyceride lipase	239	0.37529927492141724	0.18933712	Yes
row_2	LPL	LPL	lipoprotein lipase	263	0.362295001745224	0.2576426	Yes
row_3	PNPLA3	PNPLA3	patatin-like phospholipase domain containing 3	549	0.26012566685676575	0.2929269	Yes
row_4	PPAP2B	PPAP2B	phosphatidic acid phosphatase type 2B	665	0.23966485261917114	0.33299872	Yes
row_5	ALDH3A2	ALDH3A2	aldehyde dehydrogenase 3 family, member A2	1015	0.18813806772232056	0.35119691	Yes
row_6	MBOAT1	MBOAT1	membrane bound O-acyltransferase domain containing 1	1040	0.18577837944030762	0.38559723	Yes
row_7	DGAT2	DGAT2	diacylglycerol O-acyltransferase homolog 2 (mouse)	1070	0.18270695209503174	0.4191523	Yes
row_8	PPAP2C	PPAP2C	phosphatidic acid phosphatase type 2C	1353	0.15840359032154083	0.43508115	Yes
row_9	DGKH	DGKH	diacylglycerol kinase, eta	1581	0.14180105924606323	0.45064434	Yes
row_10	ALDH9A1	ALDH9A1	aldehyde dehydrogenase 9 family, member A1	3008	0.08219962567090988	0.39333355	No
row_11	DGKQ	DGKQ	diacylglycerol kinase, theta 110kDa	3099	0.07945828139781952	0.4039607	No
row_12	ALDH7A1	ALDH7A1	aldehyde dehydrogenase 7 family, member A1	3132	0.0782620832324028	0.41733065	No
row_13	AKR1B1	AKR1B1	aldo-keto reductase family 1, member B1 (aldose reductase)	3965	0.056510914117097855	0.38553274	No
row_14	CEL	CEL	carboxyl ester lipase (bile salt-stimulated lipase)	4141	0.05243387445807457	0.38662106	No
row_15	PNLIPRP1	PNLIPRP1	pancreatic lipase-related protein 1	4232	0.050364408642053604	0.39166832	No
row_16	GK2	GK2	glycerol kinase 2	4729	0.040524691343307495	0.37402284	No
row_17	AKR1A1	AKR1A1	aldo-keto reductase family 1, member A1 (aldehyde reductase)	5188	0.03196854144334793	0.35668373	No
row_18	GLYCTK	GLYCTK	-	5407	0.02858033776283264	0.35099366	No
row_19	PPAP2A	PPAP2A	phosphatidic acid phosphatase type 2A	6185	0.016827376559376717	0.31440338	No
row_20	DGKI	DGKI	diacylglycerol kinase, iota	6892	0.007338446099311113	0.27963167	No
row_21	DAK	DAK	dihydroxyacetone kinase 2 homolog (S. cerevisiae)	7615	-0.0020635039545595646	0.24302834	No
row_22	GLA	GLA	galactosidase, alpha	7822	-0.004767024423927069	0.23338608	No
row_23	AGPAT2	AGPAT2	1-acylglycerol-3-phosphate O-acyltransferase 2 (lysophosphatidic acid acyltransferase, beta)	7976	-0.006725851912051439	0.2268355	No
row_24	LIPF	LIPF	lipase, gastric	8554	-0.013327319175004959	0.199823	No
row_25	DGKG	DGKG	diacylglycerol kinase, gamma 90kDa	8944	-0.01797604374587536	0.18333621	No
row_26	AGPAT3	AGPAT3	1-acylglycerol-3-phosphate O-acyltransferase 3	9483	-0.024087106809020042	0.16038589	No
row_27	LIPC	LIPC	lipase, hepatic	10207	-0.03247775137424469	0.12956445	No
row_28	DGKZ	DGKZ	diacylglycerol kinase, zeta 104kDa	10492	-0.03567605838179588	0.12185306	No
row_29	DGKB	DGKB	diacylglycerol kinase, beta 90kDa	11430	-0.04737988859415054	0.08292318	No
row_30	ALDH2	ALDH2	aldehyde dehydrogenase 2 family (mitochondrial)	12077	-0.05531284585595131	0.06042713	No
row_31	AGPAT1	AGPAT1	1-acylglycerol-3-phosphate O-acyltransferase 1 (lysophosphatidic acid acyltransferase, alpha)	12348	-0.0583837516605854	0.05778826	No
row_32	DGKA	DGKA	diacylglycerol kinase, alpha 80kDa	12615	-0.06180758774280548	0.056011025	No
row_33	MBOAT2	MBOAT2	membrane bound O-acyltransferase domain containing 2	13072	-0.0675116702914238	0.045591168	No
row_34	DGKE	DGKE	diacylglycerol kinase, epsilon 64kDa	14224	-0.08260104805231094	0.0024498303	No
row_35	AGPAT6	AGPAT6	1-acylglycerol-3-phosphate O-acyltransferase 6 (lysophosphatidic acid acyltransferase, zeta)	14461	-0.0855446457862854	0.006762455	No
row_36	GK	GK	glycerol kinase	14741	-0.08967909216880798	0.009664475	No
row_37	GPAM	GPAM	glycerol-3-phosphate acyltransferase, mitochondrial	15060	-0.09463761001825333	0.011518918	No
row_38	DGKD	DGKD	diacylglycerol kinase, delta 130kDa	16105	-0.11323639750480652	-0.02026366	No
row_39	ALDH1B1	ALDH1B1	aldehyde dehydrogenase 1 family, member B1	16646	-0.1240684762597084	-0.024141157	No
row_40	PNLIP	PNLIP	pancreatic lipase	18812	-0.21844761073589325	-0.09319134	No
row_41	AGPAT4	AGPAT4	1-acylglycerol-3-phosphate O-acyltransferase 4 (lysophosphatidic acid acyltransferase, delta)	19062	-0.25423210859298706	-0.057192534	No
row_42	PNLIPRP2	PNLIPRP2	pancreatic lipase-related protein 2	19425	-0.4299331605434418	0.006713055	No
