# Supplementary material for: Comprehensive analysis of β-catenin target genes in colorectal carcinoma cell lines with deregulated Wnt/β-catenin signaling
Source: BMC Genomics. 2014 Jan 28;15:74. doi: 10.1186/1471-2164-15-74 (PMC3909937; doi:10.1186/1471-2164-15-74)
Supplement: Additional file 5 — GSEA analysis using the KEGG pathway database. This zipped file contains confirming data of the GSEA analysis. The names of the directories containing the files were composed of the term ‘GSEA’, the name of the cell line, e.g. DLD1, SW480, or LS174T, and the pathway database (KEGG). Please use a web browser to view the files with the name ‘index.html’ in the corresponding directories to start exploring the data. [file 1471-2164-15-74-S5.zip › GSEA KEGG SW480/KEGG_GLYCINE_SERINE_AND_THREONINE_METABOLISM.xls]

NAME	PROBE	GENE SYMBOL	GENE_TITLE	RANK IN GENE LIST	RANK METRIC SCORE	RUNNING ES	CORE ENRICHMENT
row_0	SHMT1	SHMT1	serine hydroxymethyltransferase 1 (soluble)	1987	0.12126526981592178	-0.0587688	No
row_1	ALAS1	ALAS1	aminolevulinate, delta-, synthase 1	2830	0.0876554474234581	-0.070813745	No
row_2	AMT	AMT	aminomethyltransferase	4062	0.05426030978560448	-0.11462063	No
row_3	SRR	SRR	serine racemase	4913	0.036925267428159714	-0.14506099	No
row_4	GLYCTK	GLYCTK	-	5407	0.02858033776283264	-0.1601766	No
row_5	AGXT	AGXT	alanine-glyoxylate aminotransferase (oxalosis I; hyperoxaluria I; glycolicaciduria; serine-pyruvate aminotransferase)	6269	0.015675382688641548	-0.19871417	No
row_6	PSPH	PSPH	phosphoserine phosphatase	7397	6.065077031962574E-4	-0.25621706	No
row_7	BHMT	BHMT	betaine-homocysteine methyltransferase	7567	-0.0013894140720367432	-0.2643796	No
row_8	GLDC	GLDC	glycine dehydrogenase (decarboxylating)	8379	-0.011399204842746258	-0.30187252	No
row_9	DLD	DLD	dihydrolipoamide dehydrogenase	8516	-0.01292529609054327	-0.3042551	No
row_10	MAOA	MAOA	monoamine oxidase A	9475	-0.023986028507351875	-0.34481397	No
row_11	PIPOX	PIPOX	pipecolic acid oxidase	10744	-0.038746755570173264	-0.39601588	No
row_12	PHGDH	PHGDH	phosphoglycerate dehydrogenase	10794	-0.039357010275125504	-0.38457185	No
row_13	CHDH	CHDH	choline dehydrogenase	11332	-0.046278759837150574	-0.39566615	No
row_14	GATM	GATM	glycine amidinotransferase (L-arginine:glycine amidinotransferase)	12375	-0.05864298343658447	-0.42823982	No
row_15	DAO	DAO	D-amino-acid oxidase	12517	-0.06055812910199165	-0.4139909	No
row_16	SARDH	SARDH	sarcosine dehydrogenase	14427	-0.08506250381469727	-0.48160022	Yes
row_17	SHMT2	SHMT2	serine hydroxymethyltransferase 2 (mitochondrial)	15063	-0.09469722956418991	-0.48054737	Yes
row_18	SDS	SDS	serine dehydratase	15387	-0.10017052292823792	-0.4615753	Yes
row_19	DMGDH	DMGDH	dimethylglycine dehydrogenase	15565	-0.10315799713134766	-0.43406686	Yes
row_20	CBS	CBS	cystathionine-beta-synthase	15580	-0.10335604101419449	-0.3981404	Yes
row_21	AGXT2	AGXT2	alanine-glyoxylate aminotransferase 2	15866	-0.1088220477104187	-0.37415493	Yes
row_22	GAMT	GAMT	guanidinoacetate N-methyltransferase	15929	-0.10993868857622147	-0.33835292	Yes
row_23	GCAT	GCAT	glycine C-acetyltransferase (2-amino-3-ketobutyrate coenzyme A ligase)	16169	-0.11438360810279846	-0.31003985	Yes
row_24	PSAT1	PSAT1	phosphoserine aminotransferase 1	16527	-0.12130020558834076	-0.28531784	Yes
row_25	ALAS2	ALAS2	aminolevulinate, delta-, synthase 2 (sideroblastic/hypochromic anemia)	17914	-0.16306747496128082	-0.29848674	Yes
row_26	AOC3	AOC3	amine oxidase, copper containing 3 (vascular adhesion protein 1)	18312	-0.18139256536960602	-0.25450835	Yes
row_27	AOC2	AOC2	amine oxidase, copper containing 2 (retina-specific)	18708	-0.20861436426639557	-0.2007764	Yes
row_28	MAOB	MAOB	monoamine oxidase B	18778	-0.21490757167339325	-0.12811759	Yes
row_29	GNMT	GNMT	glycine N-methyltransferase	18796	-0.21641729772090912	-0.052260417	Yes
row_30	CTH	CTH	cystathionase (cystathionine gamma-lyase)	19082	-0.2570442259311676	0.024275199	Yes
