# Supplementary material for: Comprehensive analysis of β-catenin target genes in colorectal carcinoma cell lines with deregulated Wnt/β-catenin signaling
Source: BMC Genomics. 2014 Jan 28;15:74. doi: 10.1186/1471-2164-15-74 (PMC3909937; doi:10.1186/1471-2164-15-74)
Supplement: Additional file 5 — GSEA analysis using the KEGG pathway database. This zipped file contains confirming data of the GSEA analysis. The names of the directories containing the files were composed of the term ‘GSEA’, the name of the cell line, e.g. DLD1, SW480, or LS174T, and the pathway database (KEGG). Please use a web browser to view the files with the name ‘index.html’ in the corresponding directories to start exploring the data. [file 1471-2164-15-74-S5.zip › GSEA KEGG SW480/KEGG_GRAFT_VERSUS_HOST_DISEASE.xls]

NAME	PROBE	GENE SYMBOL	GENE_TITLE	RANK IN GENE LIST	RANK METRIC SCORE	RUNNING ES	CORE ENRICHMENT
row_0	HLA-A	HLA-A	major histocompatibility complex, class I, A	1218	0.16834263503551483	-0.013306747	No
row_1	HLA-F	HLA-F	major histocompatibility complex, class I, F	1341	0.15910914540290833	0.026838748	No
row_2	IL1A	IL1A	interleukin 1, alpha	1817	0.12882448732852936	0.040070344	No
row_3	HLA-DMA	HLA-DMA	major histocompatibility complex, class II, DM alpha	2247	0.10966812074184418	0.05007251	No
row_4	HLA-G	HLA-G	HLA-G histocompatibility antigen, class I, G	2852	0.0871192216873169	0.04453486	No
row_5	HLA-DRB4	HLA-DRB4	major histocompatibility complex, class II, DR beta 4	3022	0.08185529708862305	0.05974598	No
row_6	HLA-C	HLA-C	major histocompatibility complex, class I, C	3264	0.07444331049919128	0.06910747	No
row_7	HLA-B	HLA-B	major histocompatibility complex, class I, B	3267	0.07437464594841003	0.09069218	No
row_8	HLA-DRA	HLA-DRA	major histocompatibility complex, class II, DR alpha	3456	0.06916499137878418	0.10122957	No
row_9	KIR2DL5A	KIR2DL5A	killer cell immunoglobulin-like receptor, two domains, long cytoplasmic tail, 5A	3888	0.058143727481365204	0.09610511	No
row_10	FAS	FAS	Fas (TNF receptor superfamily, member 6)	3978	0.056086160242557526	0.10790028	No
row_11	KIR3DL1	KIR3DL1	killer cell immunoglobulin-like receptor, three domains, long cytoplasmic tail, 1	5256	0.03089786134660244	0.051493153	No
row_12	CD86	CD86	CD86 molecule	6293	0.015265064314007759	0.0028732922	No
row_13	HLA-E	HLA-E	major histocompatibility complex, class I, E	6630	0.010730322450399399	-0.01121005	No
row_14	IFNG	IFNG	interferon, gamma	6964	0.006343440152704716	-0.026418898	No
row_15	HLA-DPA1	HLA-DPA1	major histocompatibility complex, class II, DP alpha 1	7007	0.005722697824239731	-0.026901726	No
row_16	KIR2DL3	KIR2DL3	killer cell immunoglobulin-like receptor, two domains, long cytoplasmic tail, 3	7580	-0.0015799237880855799	-0.055742808	No
row_17	HLA-DQA1	HLA-DQA1	major histocompatibility complex, class II, DQ alpha 1	8795	-0.016110319644212723	-0.11323459	No
row_18	CD28	CD28	CD28 molecule	9542	-0.02475103549659252	-0.1442326	No
row_19	IL6	IL6	interleukin 6 (interferon, beta 2)	9785	-0.027556581422686577	-0.14859419	No
row_20	KIR2DL2	KIR2DL2	killer cell immunoglobulin-like receptor, two domains, long cytoplasmic tail, 2	9790	-0.02759331651031971	-0.14075308	No
row_21	HLA-DOA	HLA-DOA	major histocompatibility complex, class II, DO alpha	11429	-0.04735149070620537	-0.21085533	No
row_22	IL2	IL2	interleukin 2	14448	-0.0854496955871582	-0.3405415	No
row_23	HLA-DPB1	HLA-DPB1	major histocompatibility complex, class II, DP beta 1	15437	-0.10089840739965439	-0.36173236	Yes
row_24	KIR2DL1	KIR2DL1	killer cell immunoglobulin-like receptor, two domains, long cytoplasmic tail, 1	15465	-0.10142506659030914	-0.33354062	Yes
row_25	IL1B	IL1B	interleukin 1, beta	15552	-0.10298656672239304	-0.30791593	Yes
row_26	HLA-DRB1	HLA-DRB1	major histocompatibility complex, class II, DR beta 1	16236	-0.11572644859552383	-0.3091588	Yes
row_27	PRF1	PRF1	perforin 1 (pore forming protein)	16257	-0.11622719466686249	-0.27629226	Yes
row_28	KLRD1	KLRD1	killer cell lectin-like receptor subfamily D, member 1	16703	-0.12540178000926971	-0.2625219	Yes
row_29	CD80	CD80	CD80 molecule	16726	-0.12597817182540894	-0.2269145	Yes
row_30	HLA-DMB	HLA-DMB	major histocompatibility complex, class II, DM beta	17061	-0.13435836136341095	-0.20484626	Yes
row_31	TNF	TNF	tumor necrosis factor (TNF superfamily, member 2)	17349	-0.1433822512626648	-0.17773907	Yes
row_32	HLA-DQB1	HLA-DQB1	major histocompatibility complex, class II, DQ beta 1	17788	-0.15786013007164001	-0.15414546	Yes
row_33	HLA-DOB	HLA-DOB	major histocompatibility complex, class II, DO beta	18287	-0.1805158108472824	-0.12701924	Yes
row_34	FASLG	FASLG	Fas ligand (TNF superfamily, member 6)	18956	-0.23725475370883942	-0.092056885	Yes
row_35	GZMB	GZMB	granzyme B (granzyme 2, cytotoxic T-lymphocyte-associated serine esterase 1)	19419	-0.4209349453449249	0.0070181433	Yes
