# Supplementary material for: Comprehensive analysis of β-catenin target genes in colorectal carcinoma cell lines with deregulated Wnt/β-catenin signaling
Source: BMC Genomics. 2014 Jan 28;15:74. doi: 10.1186/1471-2164-15-74 (PMC3909937; doi:10.1186/1471-2164-15-74)
Supplement: Additional file 5 — GSEA analysis using the KEGG pathway database. This zipped file contains confirming data of the GSEA analysis. The names of the directories containing the files were composed of the term ‘GSEA’, the name of the cell line, e.g. DLD1, SW480, or LS174T, and the pathway database (KEGG). Please use a web browser to view the files with the name ‘index.html’ in the corresponding directories to start exploring the data. [file 1471-2164-15-74-S5.zip › GSEA KEGG SW480/KEGG_HEDGEHOG_SIGNALING_PATHWAY.xls]

NAME	PROBE	GENE SYMBOL	GENE_TITLE	RANK IN GENE LIST	RANK METRIC SCORE	RUNNING ES	CORE ENRICHMENT
row_0	LRP2	LRP2	low density lipoprotein-related protein 2	164	0.41773656010627747	0.05385163	No
row_1	PRKX	PRKX	protein kinase, X-linked	207	0.39725378155708313	0.110905595	No
row_2	ZIC2	ZIC2	Zic family member 2 (odd-paired homolog, Drosophila)	982	0.19108256697654724	0.0997007	No
row_3	WNT7A	WNT7A	wingless-type MMTV integration site family, member 7A	1917	0.12469220161437988	0.07039742	No
row_4	WNT9A	WNT9A	wingless-type MMTV integration site family, member 9A	1959	0.12271775305271149	0.08658535	No
row_5	GLI3	GLI3	GLI-Kruppel family member GLI3 (Greig cephalopolysyndactyly syndrome)	1967	0.12213308364152908	0.10442937	No
row_6	RAB23	RAB23	RAB23, member RAS oncogene family	2943	0.08429864794015884	0.06700364	No
row_7	CSNK1G2	CSNK1G2	casein kinase 1, gamma 2	3224	0.07529985904693604	0.06387043	No
row_8	PRKACB	PRKACB	protein kinase, cAMP-dependent, catalytic, beta	3675	0.06297359615564346	0.050183926	No
row_9	GLI2	GLI2	GLI-Kruppel family member GLI2	3882	0.05826256424188614	0.04830554	No
row_10	CSNK1D	CSNK1D	casein kinase 1, delta	4924	0.03665563464164734	3.9509262E-4	No
row_11	BMP8B	BMP8B	bone morphogenetic protein 8b (osteogenic protein 2)	4932	0.03650645911693573	0.005477176	No
row_12	WNT5A	WNT5A	wingless-type MMTV integration site family, member 5A	5570	0.025915300473570824	-0.02332033	No
row_13	CSNK1A1	CSNK1A1	casein kinase 1, alpha 1	5884	0.02127218246459961	-0.03619788	No
row_14	WNT16	WNT16	wingless-type MMTV integration site family, member 16	5995	0.019588656723499298	-0.038918223	No
row_15	GSK3B	GSK3B	glycogen synthase kinase 3 beta	6824	0.008257611654698849	-0.08014032	No
row_16	WNT10A	WNT10A	wingless-type MMTV integration site family, member 10A	8181	-0.009025287814438343	-0.14831938	No
row_17	CSNK1G1	CSNK1G1	casein kinase 1, gamma 1	8466	-0.01234789565205574	-0.16104014	No
row_18	PRKACA	PRKACA	protein kinase, cAMP-dependent, catalytic, alpha	8583	-0.013673356734216213	-0.16494974	No
row_19	FBXW11	FBXW11	F-box and WD-40 domain protein 11	9412	-0.023245008662343025	-0.2039381	No
row_20	WNT3	WNT3	wingless-type MMTV integration site family, member 3	9581	-0.025210604071617126	-0.20879428	No
row_21	STK36	STK36	serine/threonine kinase 36 (fused homolog, Drosophila)	10512	-0.035931628197431564	-0.2511215	No
row_22	BMP8A	BMP8A	bone morphogenetic protein 8a	11194	-0.044364433735609055	-0.27942526	No
row_23	BMP4	BMP4	bone morphogenetic protein 4	11384	-0.04683106392621994	-0.2821358	No
row_24	WNT1	WNT1	wingless-type MMTV integration site family, member 1	11756	-0.051179975271224976	-0.2935296	No
row_25	CSNK1G3	CSNK1G3	casein kinase 1, gamma 3	12234	-0.05708025023341179	-0.3094788	No
row_26	DHH	DHH	desert hedgehog homolog (Drosophila)	12496	-0.060311250388622284	-0.31387177	No
row_27	BMP7	BMP7	bone morphogenetic protein 7 (osteogenic protein 1)	12982	-0.0663161650300026	-0.3288546	No
row_28	GLI1	GLI1	glioma-associated oncogene homolog 1 (zinc finger protein)	13632	-0.07479488849639893	-0.35098225	No
row_29	IHH	IHH	Indian hedgehog homolog (Drosophila)	13645	-0.07496800273656845	-0.34042415	No
row_30	WNT9B	WNT9B	wingless-type MMTV integration site family, member 9B	13833	-0.07758832722902298	-0.33844802	No
row_31	BMP5	BMP5	bone morphogenetic protein 5	13860	-0.07794670760631561	-0.32816377	No
row_32	WNT8B	WNT8B	wingless-type MMTV integration site family, member 8B	13981	-0.07931061089038849	-0.3224958	No
row_33	WNT10B	WNT10B	wingless-type MMTV integration site family, member 10B	15062	-0.09469600021839142	-0.36375538	Yes
row_34	BMP2	BMP2	bone morphogenetic protein 2	15195	-0.0972663015127182	-0.3560265	Yes
row_35	GAS1	GAS1	growth arrest-specific 1	15401	-0.1003391295671463	-0.35158244	Yes
row_36	CSNK1E	CSNK1E	casein kinase 1, epsilon	15722	-0.10598164051771164	-0.35219365	Yes
row_37	SMO	SMO	smoothened homolog (Drosophila)	15857	-0.10861361026763916	-0.34287608	Yes
row_38	WNT2B	WNT2B	wingless-type MMTV integration site family, member 2B	16011	-0.1114877387881279	-0.3341043	Yes
row_39	WNT4	WNT4	wingless-type MMTV integration site family, member 4	16063	-0.1124034970998764	-0.31996635	Yes
row_40	WNT8A	WNT8A	wingless-type MMTV integration site family, member 8A	16353	-0.1180635467171669	-0.31718743	Yes
row_41	SUFU	SUFU	suppressor of fused homolog (Drosophila)	16780	-0.12724138796329498	-0.32006484	Yes
row_42	PTCH2	PTCH2	patched homolog 2 (Drosophila)	17468	-0.1474805325269699	-0.33330762	Yes
row_43	WNT2	WNT2	wingless-type MMTV integration site family member 2	17510	-0.1485433280467987	-0.31327063	Yes
row_44	PRKACG	PRKACG	protein kinase, cAMP-dependent, catalytic, gamma	18249	-0.17834214866161346	-0.3245286	Yes
row_45	HHIP	HHIP	hedgehog interacting protein	18621	-0.20181907713413239	-0.31347087	Yes
row_46	PTCH1	PTCH1	patched homolog 1 (Drosophila)	18816	-0.21877773106098175	-0.29081056	Yes
row_47	BTRC	BTRC	beta-transducin repeat containing	18818	-0.21940678358078003	-0.25816107	Yes
row_48	SHH	SHH	sonic hedgehog homolog (Drosophila)	19038	-0.2496061623096466	-0.23218781	Yes
row_49	BMP6	BMP6	bone morphogenetic protein 6	19313	-0.333088755607605	-0.1965921	Yes
row_50	WNT11	WNT11	wingless-type MMTV integration site family, member 11	19383	-0.38783177733421326	-0.14232674	Yes
row_51	WNT5B	WNT5B	wingless-type MMTV integration site family, member 5B	19464	-0.4820770025253296	-0.07457889	Yes
row_52	WNT6	WNT6	wingless-type MMTV integration site family, member 6	19488	-0.5316944718360901	0.0034865078	Yes
