# Supplementary material for: Comprehensive analysis of β-catenin target genes in colorectal carcinoma cell lines with deregulated Wnt/β-catenin signaling
Source: BMC Genomics. 2014 Jan 28;15:74. doi: 10.1186/1471-2164-15-74 (PMC3909937; doi:10.1186/1471-2164-15-74)
Supplement: Additional file 5 — GSEA analysis using the KEGG pathway database. This zipped file contains confirming data of the GSEA analysis. The names of the directories containing the files were composed of the term ‘GSEA’, the name of the cell line, e.g. DLD1, SW480, or LS174T, and the pathway database (KEGG). Please use a web browser to view the files with the name ‘index.html’ in the corresponding directories to start exploring the data. [file 1471-2164-15-74-S5.zip › GSEA KEGG SW480/KEGG_HEMATOPOIETIC_CELL_LINEAGE.xls]

NAME	PROBE	GENE SYMBOL	GENE_TITLE	RANK IN GENE LIST	RANK METRIC SCORE	RUNNING ES	CORE ENRICHMENT
row_0	ITGA3	ITGA3	integrin, alpha 3 (antigen CD49C, alpha 3 subunit of VLA-3 receptor)	134	0.45824703574180603	0.041137934	No
row_1	CSF2	CSF2	colony stimulating factor 2 (granulocyte-macrophage)	327	0.3275086581707001	0.065597944	No
row_2	CD59	CD59	CD59 molecule, complement regulatory protein	586	0.2528305649757385	0.07884367	No
row_3	ITGA6	ITGA6	integrin, alpha 6	1088	0.1801728457212448	0.07199824	No
row_4	CD14	CD14	CD14 molecule	1287	0.1632346212863922	0.0789363	No
row_5	ITGA2	ITGA2	integrin, alpha 2 (CD49B, alpha 2 subunit of VLA-2 receptor)	1768	0.13081257045269012	0.06799684	No
row_6	IL1A	IL1A	interleukin 1, alpha	1817	0.12882448732852936	0.07903133	No
row_7	HLA-DRB4	HLA-DRB4	major histocompatibility complex, class II, DR beta 4	3022	0.08185529708862305	0.025785893	No
row_8	THPO	THPO	thrombopoietin (myeloproliferative leukemia virus oncogene ligand, megakaryocyte growth and development factor)	3032	0.0813787654042244	0.033851236	No
row_9	IL7	IL7	interleukin 7	3146	0.07785140722990036	0.03620678	No
row_10	HLA-DRA	HLA-DRA	major histocompatibility complex, class II, DR alpha	3456	0.06916499137878418	0.02758791	No
row_11	ITGAM	ITGAM	integrin, alpha M (complement component 3 receptor 3 subunit)	3513	0.06750033050775528	0.03178562	No
row_12	CR1	CR1	complement component (3b/4b) receptor 1 (Knops blood group)	4144	0.05237765982747078	0.004924975	No
row_13	IL9R	IL9R	interleukin 9 receptor	4821	0.0387142151594162	-0.025729427	No
row_14	CD9	CD9	CD9 molecule	6052	0.018738102167844772	-0.0869238	No
row_15	GP1BA	GP1BA	glycoprotein Ib (platelet), alpha polypeptide	6380	0.013961805030703545	-0.10225154	No
row_16	IL7R	IL7R	interleukin 7 receptor	7065	0.004695542622357607	-0.13688146	No
row_17	DNTT	DNTT	deoxynucleotidyltransferase, terminal	7837	-0.005026582162827253	-0.17594394	No
row_18	CSF1	CSF1	colony stimulating factor 1 (macrophage)	7981	-0.0067574866116046906	-0.1825786	No
row_19	IL4R	IL4R	interleukin 4 receptor	8654	-0.014382673427462578	-0.21557724	No
row_20	TFRC	TFRC	transferrin receptor (p90, CD71)	9093	-0.019764777272939682	-0.23599651	No
row_21	IL11	IL11	interleukin 11	9643	-0.02579205296933651	-0.26148382	No
row_22	TPO	TPO	thyroid peroxidase	9693	-0.026525354012846947	-0.26122034	No
row_23	IL6	IL6	interleukin 6 (interferon, beta 2)	9785	-0.027556581422686577	-0.2630054	No
row_24	CSF1R	CSF1R	colony stimulating factor 1 receptor, formerly McDonough feline sarcoma viral (v-fms) oncogene homolog	10135	-0.031609684228897095	-0.27761352	No
row_25	ITGA4	ITGA4	integrin, alpha 4 (antigen CD49D, alpha 4 subunit of VLA-4 receptor)	10572	-0.036661382764577866	-0.29615954	No
row_26	CD1E	CD1E	CD1e molecule	10888	-0.0406949445605278	-0.3080698	No
row_27	GP5	GP5	glycoprotein V (platelet)	11007	-0.042245909571647644	-0.309702	No
row_28	ITGA5	ITGA5	integrin, alpha 5 (fibronectin receptor, alpha polypeptide)	11109	-0.04346815124154091	-0.31033322	No
row_29	CD3D	CD3D	CD3d molecule, delta (CD3-TCR complex)	11272	-0.04549148678779602	-0.31388465	No
row_30	IL3RA	IL3RA	interleukin 3 receptor, alpha (low affinity)	11277	-0.0455586276948452	-0.30931607	No
row_31	KIT	KIT	v-kit Hardy-Zuckerman 4 feline sarcoma viral oncogene homolog	11285	-0.04566142335534096	-0.30489075	No
row_32	CD3G	CD3G	CD3g molecule, gamma (CD3-TCR complex)	11625	-0.049718230962753296	-0.31708786	No
row_33	ITGB3	ITGB3	integrin, beta 3 (platelet glycoprotein IIIa, antigen CD61)	11699	-0.05051659792661667	-0.31554273	No
row_34	GP9	GP9	glycoprotein IX (platelet)	11791	-0.05154753103852272	-0.31481385	No
row_35	GYPA	GYPA	glycophorin A (MNS blood group)	12610	-0.06176796928048134	-0.3503439	No
row_36	FCER2	FCER2	Fc fragment of IgE, low affinity II, receptor for (CD23)	12654	-0.06229259446263313	-0.3460244	No
row_37	CD4	CD4	CD4 molecule	12783	-0.0639062449336052	-0.34590033	No
row_38	EPO	EPO	erythropoietin	12821	-0.06438275426626205	-0.3410537	No
row_39	CD8A	CD8A	CD8a molecule	12944	-0.06582996249198914	-0.34041998	No
row_40	MME	MME	membrane metallo-endopeptidase (neutral endopeptidase, enkephalinase)	13115	-0.0680399239063263	-0.3420194	No
row_41	IL3	IL3	interleukin 3 (colony-stimulating factor, multiple)	13294	-0.07051856070756912	-0.34376985	No
row_42	CD19	CD19	CD19 molecule	13413	-0.07197242230176926	-0.3422871	No
row_43	CD44	CD44	CD44 molecule (Indian blood group)	13533	-0.07355386763811111	-0.34069	No
row_44	FCGR1A	FCGR1A	Fc fragment of IgG, high affinity Ia, receptor (CD64)	13902	-0.07835100591182709	-0.3513758	Yes
row_45	CD2	CD2	CD2 molecule	13913	-0.07847054302692413	-0.34366655	Yes
row_46	CSF3R	CSF3R	colony stimulating factor 3 receptor (granulocyte)	13993	-0.07950569689273834	-0.33939183	Yes
row_47	IL1R1	IL1R1	interleukin 1 receptor, type I	14058	-0.08027690649032593	-0.33426607	Yes
row_48	FLT3	FLT3	fms-related tyrosine kinase 3	14171	-0.08196118474006653	-0.33142853	Yes
row_49	EPOR	EPOR	erythropoietin receptor	14204	-0.08235933631658554	-0.32444143	Yes
row_50	CD38	CD38	CD38 molecule	14469	-0.08570176362991333	-0.3290168	Yes
row_51	MS4A1	MS4A1	membrane-spanning 4-domains, subfamily A, member 1	14667	-0.08871971815824509	-0.32983562	Yes
row_52	ITGA2B	ITGA2B	integrin, alpha 2b (platelet glycoprotein IIb of IIb/IIIa complex, antigen CD41)	15161	-0.09659261256456375	-0.34502843	Yes
row_53	CD3E	CD3E	CD3e molecule, epsilon (CD3-TCR complex)	15223	-0.09766464680433273	-0.33792663	Yes
row_54	CSF2RA	CSF2RA	colony stimulating factor 2 receptor, alpha, low-affinity (granulocyte-macrophage)	15267	-0.09829486161470413	-0.32983452	Yes
row_55	IL5RA	IL5RA	interleukin 5 receptor, alpha	15488	-0.1018136665225029	-0.33046225	Yes
row_56	ANPEP	ANPEP	alanyl (membrane) aminopeptidase (aminopeptidase N, aminopeptidase M, microsomal aminopeptidase, CD13, p150)	15504	-0.10212050378322601	-0.32053152	Yes
row_57	IL1B	IL1B	interleukin 1, beta	15552	-0.10298656672239304	-0.31215316	Yes
row_58	CD7	CD7	CD7 molecule	15682	-0.10518601536750793	-0.30775484	Yes
row_59	CD5	CD5	CD5 molecule	15901	-0.10930030047893524	-0.3074954	Yes
row_60	HLA-DRB1	HLA-DRB1	major histocompatibility complex, class II, DR beta 1	16236	-0.11572644859552383	-0.3125189	Yes
row_61	CD34	CD34	CD34 molecule	16402	-0.11908115446567535	-0.3085131	Yes
row_62	FLT3LG	FLT3LG	fms-related tyrosine kinase 3 ligand	16636	-0.12376198917627335	-0.30750844	Yes
row_63	IL5	IL5	interleukin 5 (colony-stimulating factor, eosinophil)	16732	-0.12613020837306976	-0.29916963	Yes
row_64	IL11RA	IL11RA	interleukin 11 receptor, alpha	16989	-0.13237906992435455	-0.29844302	Yes
row_65	CD1D	CD1D	CD1d molecule	17143	-0.13664935529232025	-0.2919801	Yes
row_66	TNF	TNF	tumor necrosis factor (TNF superfamily, member 2)	17349	-0.1433822512626648	-0.28748176	Yes
row_67	CSF3	CSF3	colony stimulating factor 3 (granulocyte)	17402	-0.1449151486158371	-0.27496654	Yes
row_68	CD1B	CD1B	CD1b molecule	17403	-0.1449459046125412	-0.25977802	Yes
row_69	IL2RA	IL2RA	interleukin 2 receptor, alpha	17457	-0.14694426953792572	-0.24710155	Yes
row_70	CD36	CD36	CD36 molecule (thrombospondin receptor)	17746	-0.15597079694271088	-0.24554595	Yes
row_71	CD1C	CD1C	CD1c molecule	18292	-0.18059398233890533	-0.25460654	Yes
row_72	IL4	IL4	interleukin 4	18404	-0.18720757961273193	-0.24068916	Yes
row_73	CD37	CD37	CD37 molecule	18520	-0.19466446340084076	-0.22619577	Yes
row_74	IL1R2	IL1R2	interleukin 1 receptor, type II	18544	-0.19654016196727753	-0.20678183	Yes
row_75	CD55	CD55	CD55 molecule, decay accelerating factor for complement (Cromer blood group)	18578	-0.19842034578323364	-0.18768434	Yes
row_76	CD1A	CD1A	CD1a molecule	18864	-0.22459083795547485	-0.17878418	Yes
row_77	KITLG	KITLG	KIT ligand	19098	-0.2594843804836273	-0.16355753	Yes
row_78	CD33	CD33	CD33 molecule	19363	-0.37081289291381836	-0.13825682	Yes
row_79	CR2	CR2	complement component (3d/Epstein Barr virus) receptor 2	19368	-0.37400487065315247	-0.099271186	Yes
row_80	IL6R	IL6R	interleukin 6 receptor	19442	-0.4464644491672516	-0.056235693	Yes
row_81	CD8B	CD8B	CD8b molecule	19510	-0.5920371413230896	0.0023620767	Yes
