# Supplementary material for: Comprehensive analysis of β-catenin target genes in colorectal carcinoma cell lines with deregulated Wnt/β-catenin signaling
Source: BMC Genomics. 2014 Jan 28;15:74. doi: 10.1186/1471-2164-15-74 (PMC3909937; doi:10.1186/1471-2164-15-74)
Supplement: Additional file 5 — GSEA analysis using the KEGG pathway database. This zipped file contains confirming data of the GSEA analysis. The names of the directories containing the files were composed of the term ‘GSEA’, the name of the cell line, e.g. DLD1, SW480, or LS174T, and the pathway database (KEGG). Please use a web browser to view the files with the name ‘index.html’ in the corresponding directories to start exploring the data. [file 1471-2164-15-74-S5.zip › GSEA KEGG SW480/KEGG_HISTIDINE_METABOLISM.xls]

NAME	PROBE	GENE SYMBOL	GENE_TITLE	RANK IN GENE LIST	RANK METRIC SCORE	RUNNING ES	CORE ENRICHMENT
row_0	HNMT	HNMT	histamine N-methyltransferase	39	0.7020360827445984	0.206496	Yes
row_1	ALDH3A1	ALDH3A1	aldehyde dehydrogenase 3 family, memberA1	169	0.41588565707206726	0.32340184	Yes
row_2	ALDH3A2	ALDH3A2	aldehyde dehydrogenase 3 family, member A2	1015	0.18813806772232056	0.33600894	Yes
row_3	ABP1	ABP1	amiloride binding protein 1 (amine oxidase (copper-containing))	1132	0.17547689378261566	0.38218305	Yes
row_4	HEMK1	HEMK1	HemK methyltransferase family member 1	1135	0.17541353404521942	0.4341755	Yes
row_5	ACY3	ACY3	aspartoacylase (aminocyclase) 3	1616	0.13898897171020508	0.4508753	Yes
row_6	ALDH3B1	ALDH3B1	aldehyde dehydrogenase 3 family, member B1	2431	0.10250274091959	0.43963745	Yes
row_7	ALDH1A3	ALDH1A3	aldehyde dehydrogenase 1 family, member A3	2594	0.09556689113378525	0.45972428	Yes
row_8	ALDH9A1	ALDH9A1	aldehyde dehydrogenase 9 family, member A1	3008	0.08219962567090988	0.46298924	Yes
row_9	ALDH7A1	ALDH7A1	aldehyde dehydrogenase 7 family, member A1	3132	0.0782620832324028	0.47993374	Yes
row_10	LCMT2	LCMT2	leucine carboxyl methyltransferase 2	3549	0.06637400388717651	0.47834516	No
row_11	METTL6	METTL6	methyltransferase like 6	4717	0.040752340108156204	0.4306937	No
row_12	HDC	HDC	histidine decarboxylase	5279	0.03051803819835186	0.411032	No
row_13	ALDH3B2	ALDH3B2	aldehyde dehydrogenase 3 family, member B2	5289	0.030353950336575508	0.4195858	No
row_14	HAL	HAL	histidine ammonia-lyase	7665	-0.0027018298860639334	0.29878038	No
row_15	WBSCR22	WBSCR22	Williams Beuren syndrome chromosome region 22	9030	-0.019075734540820122	0.2346043	No
row_16	MAOA	MAOA	monoamine oxidase A	9475	-0.023986028507351875	0.21899348	No
row_17	DDC	DDC	dopa decarboxylase (aromatic L-amino acid decarboxylase)	9602	-0.025495542213320732	0.22011362	No
row_18	LCMT1	LCMT1	leucine carboxyl methyltransferase 1	10772	-0.03911745548248291	0.17187421	No
row_19	ALDH2	ALDH2	aldehyde dehydrogenase 2 family (mitochondrial)	12077	-0.05531284585595131	0.12153213	No
row_20	UROC1	UROC1	urocanase domain containing 1	14237	-0.08276654779911041	0.035564527	No
row_21	FTCD	FTCD	formiminotransferase cyclodeaminase	14604	-0.08766490966081619	0.042859133	No
row_22	CNDP1	CNDP1	carnosine dipeptidase 1 (metallopeptidase M20 family)	14657	-0.08849071711301804	0.06647682	No
row_23	ALDH1B1	ALDH1B1	aldehyde dehydrogenase 1 family, member B1	16646	-0.1240684762597084	0.0015309561	No
row_24	ASPA	ASPA	aspartoacylase (Canavan disease)	17201	-0.1387248933315277	0.014363305	No
row_25	AMDHD1	AMDHD1	amidohydrolase domain containing 1	17317	-0.14241254329681396	0.05076906	No
row_26	MAOB	MAOB	monoamine oxidase B	18778	-0.21490757167339325	0.039836213	No
