# Supplementary material for: Comprehensive analysis of β-catenin target genes in colorectal carcinoma cell lines with deregulated Wnt/β-catenin signaling
Source: BMC Genomics. 2014 Jan 28;15:74. doi: 10.1186/1471-2164-15-74 (PMC3909937; doi:10.1186/1471-2164-15-74)
Supplement: Additional file 5 — GSEA analysis using the KEGG pathway database. This zipped file contains confirming data of the GSEA analysis. The names of the directories containing the files were composed of the term ‘GSEA’, the name of the cell line, e.g. DLD1, SW480, or LS174T, and the pathway database (KEGG). Please use a web browser to view the files with the name ‘index.html’ in the corresponding directories to start exploring the data. [file 1471-2164-15-74-S5.zip › GSEA KEGG SW480/KEGG_HOMOLOGOUS_RECOMBINATION.xls]

NAME	PROBE	GENE SYMBOL	GENE_TITLE	RANK IN GENE LIST	RANK METRIC SCORE	RUNNING ES	CORE ENRICHMENT
row_0	POLD4	POLD4	polymerase (DNA-directed), delta 4	621	0.24696587026119232	0.124217704	Yes
row_1	RPA1	RPA1	replication protein A1, 70kDa	1399	0.15482787787914276	0.18224268	Yes
row_2	BRCA2	BRCA2	breast cancer 2, early onset	1691	0.13439004123210907	0.25224018	Yes
row_3	RAD54B	RAD54B	RAD54 homolog B (S. cerevisiae)	2040	0.11893370002508163	0.30955517	Yes
row_4	XRCC3	XRCC3	X-ray repair complementing defective repair in Chinese hamster cells 3	2186	0.11207374930381775	0.37293032	Yes
row_5	RAD51	RAD51	RAD51 homolog (RecA homolog, E. coli) (S. cerevisiae)	3165	0.07726237922906876	0.37166426	Yes
row_6	MUS81	MUS81	MUS81 endonuclease homolog (S. cerevisiae)	3672	0.06304981559515	0.38558656	Yes
row_7	RPA3	RPA3	replication protein A3, 14kDa	3777	0.060723431408405304	0.4186219	Yes
row_8	POLD3	POLD3	polymerase (DNA-directed), delta 3, accessory subunit	4089	0.05366078019142151	0.4365971	Yes
row_9	XRCC2	XRCC2	X-ray repair complementing defective repair in Chinese hamster cells 2	4121	0.05295636132359505	0.46846348	Yes
row_10	EME1	EME1	essential meiotic endonuclease 1 homolog 1 (S. pombe)	4219	0.050660714507102966	0.49550042	Yes
row_11	NBN	NBN	nibrin	5710	0.02378273196518421	0.43423545	No
row_12	SHFM1	SHFM1	split hand/foot malformation (ectrodactyly) type 1	6625	0.01079986896365881	0.39426056	No
row_13	TOP3A	TOP3A	topoisomerase (DNA) III alpha	6804	0.008476660586893559	0.3905017	No
row_14	POLD2	POLD2	polymerase (DNA directed), delta 2, regulatory subunit 50kDa	7071	0.004602286033332348	0.37978968	No
row_15	RPA2	RPA2	replication protein A2, 32kDa	7783	-0.004347298294305801	0.3461323	No
row_16	RAD51C	RAD51C	RAD51 homolog C (S. cerevisiae)	8545	-0.01323662232607603	0.31553045	No
row_17	RAD52	RAD52	RAD52 homolog (S. cerevisiae)	8674	-0.014700867235660553	0.3182636	No
row_18	SSBP1	SSBP1	single-stranded DNA binding protein 1	8689	-0.01486107986420393	0.3269348	No
row_19	BLM	BLM	Bloom syndrome	8806	-0.0162925124168396	0.33128786	No
row_20	RAD54L	RAD54L	RAD54-like (S. cerevisiae)	8974	-0.01837931014597416	0.33434793	No
row_21	POLD1	POLD1	polymerase (DNA directed), delta 1, catalytic subunit 125kDa	9782	-0.02751941792666912	0.31041357	No
row_22	MRE11A	MRE11A	MRE11 meiotic recombination 11 homolog A (S. cerevisiae)	9792	-0.0276198573410511	0.32740077	No
row_23	TOP3B	TOP3B	topoisomerase (DNA) III beta	11793	-0.05159104987978935	0.2575906	No
row_24	RAD50	RAD50	RAD50 homolog (S. cerevisiae)	14118	-0.08116590976715088	0.1898744	No
row_25	RPA4	RPA4	replication protein A4, 34kDa	17245	-0.14009924232959747	0.11832465	No
