# Supplementary material for: Comprehensive analysis of β-catenin target genes in colorectal carcinoma cell lines with deregulated Wnt/β-catenin signaling
Source: BMC Genomics. 2014 Jan 28;15:74. doi: 10.1186/1471-2164-15-74 (PMC3909937; doi:10.1186/1471-2164-15-74)
Supplement: Additional file 5 — GSEA analysis using the KEGG pathway database. This zipped file contains confirming data of the GSEA analysis. The names of the directories containing the files were composed of the term ‘GSEA’, the name of the cell line, e.g. DLD1, SW480, or LS174T, and the pathway database (KEGG). Please use a web browser to view the files with the name ‘index.html’ in the corresponding directories to start exploring the data. [file 1471-2164-15-74-S5.zip › GSEA KEGG SW480/KEGG_LYSOSOME.xls]

NAME	PROBE	GENE SYMBOL	GENE_TITLE	RANK IN GENE LIST	RANK METRIC SCORE	RUNNING ES	CORE ENRICHMENT
row_0	LAPTM5	LAPTM5	lysosomal associated multispanning membrane protein 5	62	0.6087831258773804	0.05500791	Yes
row_1	GNPTAB	GNPTAB	N-acetylglucosamine-1-phosphate transferase, alpha and beta subunits	175	0.414155513048172	0.08883874	Yes
row_2	AP1S2	AP1S2	adaptor-related protein complex 1, sigma 2 subunit	241	0.37284156680107117	0.121137485	Yes
row_3	ABCB9	ABCB9	ATP-binding cassette, sub-family B (MDR/TAP), member 9	297	0.3419260084629059	0.15099518	Yes
row_4	ARSG	ARSG	arylsulfatase G	378	0.3115445077419281	0.17666273	Yes
row_5	AP1S3	AP1S3	adaptor-related protein complex 1, sigma 3 subunit	458	0.28794699907302856	0.2001259	Yes
row_6	AP3B2	AP3B2	adaptor-related protein complex 3, beta 2 subunit	541	0.2618136703968048	0.22093657	Yes
row_7	NAGA	NAGA	N-acetylgalactosaminidase, alpha-	718	0.22997711598873138	0.23386917	Yes
row_8	AGA	AGA	aspartylglucosaminidase	766	0.22286728024482727	0.25275686	Yes
row_9	TPP1	TPP1	tripeptidyl peptidase I	771	0.2220279425382614	0.27377594	Yes
row_10	SMPD1	SMPD1	sphingomyelin phosphodiesterase 1, acid lysosomal (acid sphingomyelinase)	966	0.1932578682899475	0.28227258	Yes
row_11	LAMP3	LAMP3	lysosomal-associated membrane protein 3	1179	0.1716070920228958	0.28777373	Yes
row_12	ARSA	ARSA	arylsulfatase A	1401	0.15478914976119995	0.29120424	Yes
row_13	TCIRG1	TCIRG1	T-cell, immune regulator 1, ATPase, H+ transporting, lysosomal V0 subunit A3	1474	0.14885593950748444	0.30173102	Yes
row_14	SLC17A5	SLC17A5	solute carrier family 17 (anion/sugar transporter), member 5	1503	0.1473046839237213	0.31437254	Yes
row_15	NPC2	NPC2	Niemann-Pick disease, type C2	1525	0.1459750533103943	0.32724696	Yes
row_16	CTSS	CTSS	cathepsin S	1546	0.143877312541008	0.3399723	Yes
row_17	HEXB	HEXB	hexosaminidase B (beta polypeptide)	1884	0.12604866921901703	0.3346892	Yes
row_18	AP4M1	AP4M1	adaptor-related protein complex 4, mu 1 subunit	1889	0.12587633728981018	0.34651664	Yes
row_19	GUSB	GUSB	glucuronidase, beta	1994	0.12090568244457245	0.35272568	Yes
row_20	SUMF1	SUMF1	sulfatase modifying factor 1	2008	0.12037856876850128	0.36356467	Yes
row_21	HEXA	HEXA	hexosaminidase A (alpha polypeptide)	2127	0.11483407020568848	0.36847323	Yes
row_22	ACP2	ACP2	acid phosphatase 2, lysosomal	2170	0.11291150003671646	0.37710685	Yes
row_23	CTSD	CTSD	cathepsin D (lysosomal aspartyl peptidase)	2271	0.108426034450531	0.38232863	Yes
row_24	NEU1	NEU1	sialidase 1 (lysosomal sialidase)	2475	0.10085645318031311	0.38152924	Yes
row_25	CLN5	CLN5	ceroid-lipofuscinosis, neuronal 5	2521	0.09894998371601105	0.3886739	Yes
row_26	GM2A	GM2A	GM2 ganglioside activator	2702	0.09192027896642685	0.38820323	Yes
row_27	GNS	GNS	glucosamine (N-acetyl)-6-sulfatase (Sanfilippo disease IIID)	2714	0.09153366088867188	0.39638764	Yes
row_28	ATP6V1H	ATP6V1H	ATPase, H+ transporting, lysosomal 50/57kDa, V1 subunit H	3012	0.08215875178575516	0.3889662	Yes
row_29	SLC11A2	SLC11A2	solute carrier family 11 (proton-coupled divalent metal ion transporters), member 2	3135	0.07817429304122925	0.39016452	Yes
row_30	CLTB	CLTB	clathrin, light chain (Lcb)	3213	0.07563341408967972	0.39343444	Yes
row_31	GNPTG	GNPTG	N-acetylglucosamine-1-phosphate transferase, gamma subunit	3426	0.07029671967029572	0.3892508	Yes
row_32	AP1M1	AP1M1	adaptor-related protein complex 1, mu 1 subunit	3489	0.06810939311981201	0.3925729	Yes
row_33	CD63	CD63	CD63 molecule	3499	0.06787095963954926	0.39859813	Yes
row_34	CTSH	CTSH	cathepsin H	3512	0.06750252842903137	0.40443388	Yes
row_35	AP1G1	AP1G1	adaptor-related protein complex 1, gamma 1 subunit	3669	0.06309013068675995	0.40244153	Yes
row_36	ATP6V0D1	ATP6V0D1	ATPase, H+ transporting, lysosomal 38kDa, V0 subunit d1	3784	0.06055916100740433	0.4023674	Yes
row_37	ACP5	ACP5	acid phosphatase 5, tartrate resistant	3810	0.059944916516542435	0.40681204	Yes
row_38	ASAH1	ASAH1	N-acylsphingosine amidohydrolase (acid ceramidase) 1	4142	0.05241858959197998	0.39479887	No
row_39	CLN3	CLN3	ceroid-lipofuscinosis, neuronal 3, juvenile (Batten, Spielmeyer-Vogt disease)	4195	0.05126162990927696	0.39702475	No
row_40	CLTA	CLTA	clathrin, light chain (Lca)	4214	0.050741732120513916	0.40094963	No
row_41	M6PR	M6PR	mannose-6-phosphate receptor (cation dependent)	4305	0.048869114369153976	0.40099236	No
row_42	PPT1	PPT1	palmitoyl-protein thioesterase 1 (ceroid-lipofuscinosis, neuronal 1, infantile)	4463	0.04570191353559494	0.39728636	No
row_43	IDS	IDS	iduronate 2-sulfatase (Hunter syndrome)	4478	0.04541389271616936	0.40090767	No
row_44	MAN2B1	MAN2B1	mannosidase, alpha, class 2B, member 1	4580	0.043335892260074615	0.3998557	No
row_45	AP3S1	AP3S1	adaptor-related protein complex 3, sigma 1 subunit	4692	0.04119319096207619	0.39808455	No
row_46	HGSNAT	HGSNAT	heparan-alpha-glucosaminide N-acetyltransferase	4847	0.03828459233045578	0.3938238	No
row_47	CTSB	CTSB	cathepsin B	5357	0.029291603714227676	0.37044483	No
row_48	ARSB	ARSB	arylsulfatase B	5692	0.023957708850502968	0.35555667	No
row_49	AP4E1	AP4E1	adaptor-related protein complex 4, epsilon 1 subunit	5889	0.021167172119021416	0.3474994	No
row_50	LAMP1	LAMP1	lysosomal-associated membrane protein 1	5926	0.020585399121046066	0.3476157	No
row_51	CD164	CD164	CD164 molecule, sialomucin	6065	0.018524067476391792	0.34228885	No
row_52	CTNS	CTNS	cystinosis, nephropathic	6410	0.013539948500692844	0.32589045	No
row_53	CLTC	CLTC	clathrin, heavy chain (Hc)	6436	0.01319474633783102	0.32586598	No
row_54	GGA3	GGA3	golgi associated, gamma adaptin ear containing, ARF binding protein 3	6537	0.011879963800311089	0.3218584	No
row_55	LAPTM4A	LAPTM4A	lysosomal-associated protein transmembrane 4 alpha	6653	0.01043284684419632	0.31694102	No
row_56	NAGLU	NAGLU	N-acetylglucosaminidase, alpha- (Sanfilippo disease IIIB)	6677	0.010179317556321621	0.31673118	No
row_57	GALC	GALC	galactosylceramidase	6693	0.01001848466694355	0.31691742	No
row_58	ENTPD4	ENTPD4	ectonucleoside triphosphate diphosphohydrolase 4	6738	0.009346852079033852	0.31554788	No
row_59	AP4S1	AP4S1	adaptor-related protein complex 4, sigma 1 subunit	6741	0.009290973655879498	0.3163332	No
row_60	AP3D1	AP3D1	adaptor-related protein complex 3, delta 1 subunit	6881	0.00743784150108695	0.30989513	No
row_61	AP3B1	AP3B1	adaptor-related protein complex 3, beta 1 subunit	6926	0.006874640937894583	0.3082893	No
row_62	ATP6AP1	ATP6AP1	ATPase, H+ transporting, lysosomal accessory protein 1	7717	-0.0034955430310219526	0.26799184	No
row_63	ABCA2	ABCA2	ATP-binding cassette, sub-family A (ABC1), member 2	7753	-0.003937256522476673	0.2665681	No
row_64	SORT1	SORT1	sortilin 1	7763	-0.004068104550242424	0.2664941	No
row_65	GGA2	GGA2	golgi associated, gamma adaptin ear containing, ARF binding protein 2	7821	-0.004755030386149883	0.26401702	No
row_66	GLA	GLA	galactosidase, alpha	7822	-0.004767024423927069	0.26447272	No
row_67	MCOLN1	MCOLN1	mucolipin 1	8088	-0.007926116697490215	0.25160083	No
row_68	PSAP	PSAP	prosaposin (variant Gaucher disease and variant metachromatic leukodystrophy)	8324	-0.01059735007584095	0.24052727	No
row_69	ATP6V0A4	ATP6V0A4	ATPase, H+ transporting, lysosomal V0 subunit a4	8494	-0.012652801349759102	0.23304474	No
row_70	CTSL2	CTSL2	cathepsin L2	8668	-0.014594496227800846	0.2255421	No
row_71	AP3M1	AP3M1	adaptor-related protein complex 3, mu 1 subunit	8746	-0.015505731105804443	0.22306408	No
row_72	ATP6V0C	ATP6V0C	ATPase, H+ transporting, lysosomal 16kDa, V0 subunit c	8747	-0.015537778846919537	0.22454941	No
row_73	ATP6V0A1	ATP6V0A1	ATPase, H+ transporting, lysosomal V0 subunit a1	8859	-0.016943596303462982	0.22046015	No
row_74	MANBA	MANBA	mannosidase, beta A, lysosomal	9055	-0.019353430718183517	0.21228093	No
row_75	NPC1	NPC1	Niemann-Pick disease, type C1	9329	-0.022334305569529533	0.20037493	No
row_76	DNASE2	DNASE2	deoxyribonuclease II, lysosomal	9397	-0.023089945316314697	0.19913626	No
row_77	AP1B1	AP1B1	adaptor-related protein complex 1, beta 1 subunit	9502	-0.024287525564432144	0.19610906	No
row_78	IGF2R	IGF2R	insulin-like growth factor 2 receptor	9612	-0.02556045912206173	0.19294637	No
row_79	GLB1	GLB1	galactosidase, beta 1	9626	-0.02568807452917099	0.19473341	No
row_80	CTSE	CTSE	cathepsin E	10069	-0.030674131587147713	0.1749326	No
row_81	LAMP2	LAMP2	lysosomal-associated membrane protein 2	10087	-0.030905146151781082	0.17701262	No
row_82	CTSC	CTSC	cathepsin C	10585	-0.036819376051425934	0.15497048	No
row_83	FUCA1	FUCA1	fucosidase, alpha-L- 1, tissue	10688	-0.03817947208881378	0.15337415	No
row_84	CLTCL1	CLTCL1	clathrin, heavy chain-like 1	11208	-0.044542793184518814	0.13093881	No
row_85	CTSK	CTSK	cathepsin K (pycnodysostosis)	11395	-0.046986475586891174	0.12586407	No
row_86	AP3M2	AP3M2	adaptor-related protein complex 3, mu 2 subunit	11707	-0.05065140500664711	0.11471062	No
row_87	AP1S1	AP1S1	adaptor-related protein complex 1, sigma 1 subunit	12138	-0.05600382015109062	0.09794839	No
row_88	GALNS	GALNS	galactosamine (N-acetyl)-6-sulfate sulfatase (Morquio syndrome, mucopolysaccharidosis type IVA)	12207	-0.05669618770480156	0.09987087	No
row_89	LIPA	LIPA	lipase A, lysosomal acid, cholesterol esterase (Wolman disease)	12349	-0.05839361995458603	0.098201044	No
row_90	AP4B1	AP4B1	adaptor-related protein complex 4, beta 1 subunit	12451	-0.05970418453216553	0.09871381	No
row_91	LAPTM4B	LAPTM4B	lysosomal associated protein transmembrane 4 beta	12695	-0.06273102015256882	0.09221252	No
row_92	ATP6V0D2	ATP6V0D2	ATPase, H+ transporting, lysosomal 38kDa, V0 subunit d2	12824	-0.06442470848560333	0.09178786	No
row_93	SGSH	SGSH	N-sulfoglucosamine sulfohydrolase (sulfamidase)	12975	-0.0662049949169159	0.09040188	No
row_94	AP3S2	AP3S2	adaptor-related protein complex 3, sigma 2 subunit	13152	-0.06858741492033005	0.087906405	No
row_95	IDUA	IDUA	iduronidase, alpha-L-	14109	-0.08105494827032089	0.0464855	No
row_96	SLC11A1	SLC11A1	solute carrier family 11 (proton-coupled divalent metal ion transporters), member 1	14250	-0.08289539068937302	0.04720936	No
row_97	NAGPA	NAGPA	N-acetylglucosamine-1-phosphodiester alpha-N-acetylglucosaminidase	14338	-0.08399368822574615	0.050764132	No
row_98	GGA1	GGA1	golgi associated, gamma adaptin ear containing, ARF binding protein 1	14421	-0.08500774204730988	0.054673005	No
row_99	CTSW	CTSW	cathepsin W (lymphopain)	14477	-0.0858011320233345	0.060046397	No
row_100	CTSO	CTSO	cathepsin O	14515	-0.08634128421545029	0.066397205	No
row_101	DNASE2B	DNASE2B	deoxyribonuclease II beta	14564	-0.08708993345499039	0.07225382	No
row_102	ATP6V0A2	ATP6V0A2	ATPase, H+ transporting, lysosomal V0 subunit a2	14810	-0.09081434458494186	0.068334304	No
row_103	GAA	GAA	glucosidase, alpha; acid (Pompe disease, glycogen storage disease type II)	16000	-0.11120768636465073	0.017812105	No
row_104	NAPSA	NAPSA	napsin A aspartic peptidase	16066	-0.11245795339345932	0.025219435	No
row_105	ATP6V0B	ATP6V0B	ATPase, H+ transporting, lysosomal 21kDa, V0 subunit b	16596	-0.1225866824388504	0.009730394	No
row_106	AP1M2	AP1M2	adaptor-related protein complex 1, mu 2 subunit	16786	-0.12738676369190216	0.0121872295	No
row_107	SCARB2	SCARB2	scavenger receptor class B, member 2	16856	-0.12902866303920746	0.02097291	No
row_108	CD68	CD68	CD68 molecule	17149	-0.13680464029312134	0.019032512	No
row_109	CTSG	CTSG	cathepsin G	17229	-0.1395971179008484	0.028314162	No
row_110	LGMN	LGMN	legumain	17745	-0.15591955184936523	0.016731635	No
row_111	CTSF	CTSF	cathepsin F	18001	-0.1665072739124298	0.019533662	No
row_112	CTSZ	CTSZ	cathepsin Z	18966	-0.2382872998714447	-0.007268051	No
row_113	HYAL1	HYAL1	hyaluronoglucosaminidase 1	19391	-0.3929252028465271	0.008486359	No
