# Supplementary material for: Comprehensive analysis of β-catenin target genes in colorectal carcinoma cell lines with deregulated Wnt/β-catenin signaling
Source: BMC Genomics. 2014 Jan 28;15:74. doi: 10.1186/1471-2164-15-74 (PMC3909937; doi:10.1186/1471-2164-15-74)
Supplement: Additional file 5 — GSEA analysis using the KEGG pathway database. This zipped file contains confirming data of the GSEA analysis. The names of the directories containing the files were composed of the term ‘GSEA’, the name of the cell line, e.g. DLD1, SW480, or LS174T, and the pathway database (KEGG). Please use a web browser to view the files with the name ‘index.html’ in the corresponding directories to start exploring the data. [file 1471-2164-15-74-S5.zip › GSEA KEGG SW480/KEGG_MISMATCH_REPAIR.xls]

NAME	PROBE	GENE SYMBOL	GENE_TITLE	RANK IN GENE LIST	RANK METRIC SCORE	RUNNING ES	CORE ENRICHMENT
row_0	POLD4	POLD4	polymerase (DNA-directed), delta 4	621	0.24696587026119232	0.13694772	Yes
row_1	RPA1	RPA1	replication protein A1, 70kDa	1399	0.15482787787914276	0.20295747	Yes
row_2	MSH2	MSH2	mutS homolog 2, colon cancer, nonpolyposis type 1 (E. coli)	1685	0.13474984467029572	0.28043467	Yes
row_3	MLH1	MLH1	mutL homolog 1, colon cancer, nonpolyposis type 2 (E. coli)	1938	0.12397273629903793	0.35223782	Yes
row_4	LIG1	LIG1	ligase I, DNA, ATP-dependent	2306	0.10729353129863739	0.4067582	Yes
row_5	MSH3	MSH3	mutS homolog 3 (E. coli)	2328	0.10663822293281555	0.47854263	Yes
row_6	RFC2	RFC2	replication factor C (activator 1) 2, 40kDa	2739	0.09056977927684784	0.5194355	Yes
row_7	RPA3	RPA3	replication protein A3, 14kDa	3777	0.060723431408405304	0.5078399	Yes
row_8	RFC5	RFC5	replication factor C (activator 1) 5, 36.5kDa	3791	0.06044616922736168	0.54847366	Yes
row_9	POLD3	POLD3	polymerase (DNA-directed), delta 3, accessory subunit	4089	0.05366078019142151	0.56993335	Yes
row_10	PCNA	PCNA	proliferating cell nuclear antigen	4937	0.036347631365060806	0.5514094	No
row_11	RFC4	RFC4	replication factor C (activator 1) 4, 37kDa	5300	0.030200254172086716	0.5535126	No
row_12	RFC1	RFC1	replication factor C (activator 1) 1, 145kDa	5403	0.02861754782497883	0.5678438	No
row_13	MLH3	MLH3	mutL homolog 3 (E. coli)	7047	0.005011692177504301	0.48716256	No
row_14	POLD2	POLD2	polymerase (DNA directed), delta 2, regulatory subunit 50kDa	7071	0.004602286033332348	0.48912963	No
row_15	RFC3	RFC3	replication factor C (activator 1) 3, 38kDa	7608	-0.0019785244949162006	0.4630435	No
row_16	MSH6	MSH6	mutS homolog 6 (E. coli)	7757	-0.003977914806455374	0.45818526	No
row_17	RPA2	RPA2	replication protein A2, 32kDa	7783	-0.004347298294305801	0.45987573	No
row_18	SSBP1	SSBP1	single-stranded DNA binding protein 1	8689	-0.01486107986420393	0.4237023	No
row_19	EXO1	EXO1	exonuclease 1	9669	-0.026204535737633705	0.39149112	No
row_20	POLD1	POLD1	polymerase (DNA directed), delta 1, catalytic subunit 125kDa	9782	-0.02751941792666912	0.40456015	No
row_21	RPA4	RPA4	replication protein A4, 34kDa	17245	-0.14009924232959747	0.11830042	No
