# Supplementary material for: Comprehensive analysis of β-catenin target genes in colorectal carcinoma cell lines with deregulated Wnt/β-catenin signaling
Source: BMC Genomics. 2014 Jan 28;15:74. doi: 10.1186/1471-2164-15-74 (PMC3909937; doi:10.1186/1471-2164-15-74)
Supplement: Additional file 5 — GSEA analysis using the KEGG pathway database. This zipped file contains confirming data of the GSEA analysis. The names of the directories containing the files were composed of the term ‘GSEA’, the name of the cell line, e.g. DLD1, SW480, or LS174T, and the pathway database (KEGG). Please use a web browser to view the files with the name ‘index.html’ in the corresponding directories to start exploring the data. [file 1471-2164-15-74-S5.zip › GSEA KEGG SW480/KEGG_NEUROACTIVE_LIGAND_RECEPTOR_INTERACTION.xls]

NAME	PROBE	GENE SYMBOL	GENE_TITLE	RANK IN GENE LIST	RANK METRIC SCORE	RUNNING ES	CORE ENRICHMENT
row_0	ADRB2	ADRB2	adrenergic, beta-2-, receptor, surface	42	0.6936289072036743	0.025743973	No
row_1	LEPR	LEPR	leptin receptor	72	0.5868993997573853	0.047865294	No
row_2	ADORA2B	ADORA2B	adenosine A2b receptor	76	0.5840247273445129	0.07121757	No
row_3	OXTR	OXTR	oxytocin receptor	176	0.41355812549591064	0.082736075	No
row_4	NR3C1	NR3C1	nuclear receptor subfamily 3, group C, member 1 (glucocorticoid receptor)	204	0.3981785476207733	0.09736475	No
row_5	P2RY2	P2RY2	purinergic receptor P2Y, G-protein coupled, 2	626	0.24608324468135834	0.08546432	No
row_6	GABRE	GABRE	gamma-aminobutyric acid (GABA) A receptor, epsilon	925	0.20008660852909088	0.07808322	No
row_7	HRH1	HRH1	histamine receptor H1	930	0.1999233514070511	0.08592318	No
row_8	F2RL1	F2RL1	coagulation factor II (thrombin) receptor-like 1	1527	0.14584092795848846	0.06092381	No
row_9	P2RX4	P2RX4	purinergic receptor P2X, ligand-gated ion channel, 4	1684	0.13482318818569183	0.058270626	No
row_10	P2RY1	P2RY1	purinergic receptor P2Y, G-protein coupled, 1	3097	0.07949214428663254	-0.0116638215	No
row_11	ADRA2B	ADRA2B	adrenergic, alpha-2B-, receptor	3266	0.07437597960233688	-0.017371612	No
row_12	HRH4	HRH4	histamine receptor H4	3945	0.05697750672698021	-0.050195	No
row_13	NMBR	NMBR	neuromedin B receptor	4086	0.0537688285112381	-0.055282	No
row_14	GRIN2C	GRIN2C	glutamate receptor, ionotropic, N-methyl D-aspartate 2C	4098	0.053468674421310425	-0.053699568	No
row_15	MLNR	MLNR	motilin receptor	4110	0.053301818668842316	-0.05212385	No
row_16	NTSR1	NTSR1	neurotensin receptor 1 (high affinity)	4351	0.04808082431554794	-0.06261927	No
row_17	GH2	GH2	growth hormone 2	4369	0.047716859728097916	-0.06157912	No
row_18	PTGFR	PTGFR	prostaglandin F receptor (FP)	4696	0.041121914982795715	-0.07680898	No
row_19	P2RX7	P2RX7	purinergic receptor P2X, ligand-gated ion channel, 7	4718	0.04074500501155853	-0.07625664	No
row_20	CHRNA1	CHRNA1	cholinergic receptor, nicotinic, alpha 1 (muscle)	5044	0.03461242839694023	-0.091696724	No
row_21	CNR1	CNR1	cannabinoid receptor 1 (brain)	5155	0.03254157304763794	-0.096084304	No
row_22	TAAR2	TAAR2	trace amine associated receptor 2	5158	0.032432008534669876	-0.094882466	No
row_23	C3AR1	C3AR1	complement component 3a receptor 1	5277	0.03052745945751667	-0.09976547	No
row_24	BDKRB2	BDKRB2	bradykinin receptor B2	5382	0.028896361589431763	-0.10398901	No
row_25	MC3R	MC3R	melanocortin 3 receptor	5384	0.028820324689149857	-0.10288075	No
row_26	CYSLTR2	CYSLTR2	cysteinyl leukotriene receptor 2	5672	0.02432214468717575	-0.11676683	No
row_27	NPFFR2	NPFFR2	neuropeptide FF receptor 2	5763	0.02317170798778534	-0.12049567	No
row_28	GRM2	GRM2	glutamate receptor, metabotropic 2	5899	0.021005533635616302	-0.12664245	No
row_29	GABRR1	GABRR1	gamma-aminobutyric acid (GABA) receptor, rho 1	5965	0.02009463496506214	-0.12920028	No
row_30	NPY1R	NPY1R	neuropeptide Y receptor Y1	6017	0.019281486049294472	-0.13106571	No
row_31	P2RX3	P2RX3	purinergic receptor P2X, ligand-gated ion channel, 3	6098	0.018061621114611626	-0.13448228	No
row_32	LHCGR	LHCGR	luteinizing hormone/choriogonadotropin receptor	6139	0.017572451382875443	-0.13584676	No
row_33	NPY5R	NPY5R	neuropeptide Y receptor Y5	6159	0.017166193574666977	-0.1361399	No
row_34	CHRNB1	CHRNB1	cholinergic receptor, nicotinic, beta 1 (muscle)	6279	0.015499831177294254	-0.14167958	No
row_35	GABBR2	GABBR2	gamma-aminobutyric acid (GABA) B receptor, 2	6365	0.014124793000519276	-0.1455136	No
row_36	GPR35	GPR35	G protein-coupled receptor 35	6370	0.014067492447793484	-0.14515454	No
row_37	CHRNG	CHRNG	cholinergic receptor, nicotinic, gamma	6388	0.013855545781552792	-0.14547734	No
row_38	CALCR	CALCR	calcitonin receptor	6571	0.011486305855214596	-0.15444164	No
row_39	SCTR	SCTR	secretin receptor	6865	0.007669846992939711	-0.16930877	No
row_40	P2RY13	P2RY13	purinergic receptor P2Y, G-protein coupled, 13	6959	0.006378910504281521	-0.17386891	No
row_41	GRM1	GRM1	glutamate receptor, metabotropic 1	7229	0.0025206084828823805	-0.18770023	No
row_42	NTSR2	NTSR2	neurotensin receptor 2	7306	0.0015672235749661922	-0.19157353	No
row_43	PTGER3	PTGER3	prostaglandin E receptor 3 (subtype EP3)	7484	-4.79280948638916E-4	-0.2007219	No
row_44	GALR1	GALR1	galanin receptor 1	7487	-5.465546273626387E-4	-0.20080349	No
row_45	HTR1E	HTR1E	5-hydroxytryptamine (serotonin) receptor 1E	7645	-0.0023873166646808386	-0.20883916	No
row_46	ADORA3	ADORA3	adenosine A3 receptor	7687	-0.0030262148939073086	-0.21084094	No
row_47	GRIK1	GRIK1	glutamate receptor, ionotropic, kainate 1	7732	-0.0037027120124548674	-0.21297087	No
row_48	NMUR1	NMUR1	neuromedin U receptor 1	7786	-0.004410441033542156	-0.21553846	No
row_49	GABRP	GABRP	gamma-aminobutyric acid (GABA) A receptor, pi	8066	-0.007574055809527636	-0.22968431	No
row_50	C5AR1	C5AR1	complement component 5a receptor 1	8121	-0.008290797472000122	-0.23214751	No
row_51	GRIA2	GRIA2	glutamate receptor, ionotropic, AMPA 2	8156	-0.00872240774333477	-0.23355745	No
row_52	GLRA2	GLRA2	glycine receptor, alpha 2	8204	-0.009278900921344757	-0.23561831	No
row_53	GRIN3B	GRIN3B	glutamate receptor, ionotropic, N-methyl-D-aspartate 3B	8249	-0.00982622429728508	-0.23750176	No
row_54	GH1	GH1	growth hormone 1	8293	-0.010346349328756332	-0.23931248	No
row_55	MCHR2	MCHR2	melanin-concentrating hormone receptor 2	8438	-0.012057089246809483	-0.2462856	No
row_56	GABRG3	GABRG3	gamma-aminobutyric acid (GABA) A receptor, gamma 3	8504	-0.012756031937897205	-0.24913882	No
row_57	HTR1A	HTR1A	5-hydroxytryptamine (serotonin) receptor 1A	8584	-0.013685259968042374	-0.25267974	No
row_58	GRIN1	GRIN1	glutamate receptor, ionotropic, N-methyl D-aspartate 1	8614	-0.014010204933583736	-0.25361785	No
row_59	CALCRL	CALCRL	calcitonin receptor-like	8687	-0.014817779883742332	-0.25675064	No
row_60	ADORA1	ADORA1	adenosine A1 receptor	8919	-0.017596576362848282	-0.26800695	No
row_61	GRM5	GRM5	glutamate receptor, metabotropic 5	8953	-0.018083401024341583	-0.26898828	No
row_62	DRD4	DRD4	dopamine receptor D4	8967	-0.018233029171824455	-0.26892772	No
row_63	GABRA6	GABRA6	gamma-aminobutyric acid (GABA) A receptor, alpha 6	9020	-0.018901290372014046	-0.27086025	No
row_64	PTGER1	PTGER1	prostaglandin E receptor 1 (subtype EP1), 42kDa	9087	-0.019731545820832253	-0.27348447	No
row_65	TAAR5	TAAR5	trace amine associated receptor 5	9151	-0.02039671503007412	-0.27592656	No
row_66	PARD3	PARD3	par-3 partitioning defective 3 homolog (C. elegans)	9168	-0.02067974954843521	-0.2759229	No
row_67	PTAFR	PTAFR	platelet-activating factor receptor	9195	-0.020922323688864708	-0.2764274	No
row_68	F2RL2	F2RL2	coagulation factor II (thrombin) receptor-like 2	9209	-0.02106514945626259	-0.27625284	No
row_69	TACR2	TACR2	tachykinin receptor 2	9224	-0.02114088274538517	-0.276127	No
row_70	GRM6	GRM6	glutamate receptor, metabotropic 6	9391	-0.02302549220621586	-0.28379813	No
row_71	SSTR3	SSTR3	somatostatin receptor 3	9416	-0.023284954950213432	-0.28410396	No
row_72	CCKBR	CCKBR	cholecystokinin B receptor	9494	-0.024223223328590393	-0.28711712	No
row_73	GRIN2D	GRIN2D	glutamate receptor, ionotropic, N-methyl D-aspartate 2D	9840	-0.028134867548942566	-0.30385384	No
row_74	FPR1	FPR1	formyl peptide receptor 1	9873	-0.028467433527112007	-0.30436543	No
row_75	BDKRB1	BDKRB1	bradykinin receptor B1	9911	-0.02890641801059246	-0.30511832	No
row_76	ADRA1D	ADRA1D	adrenergic, alpha-1D-, receptor	9994	-0.029972068965435028	-0.30815905	No
row_77	DRD2	DRD2	dopamine receptor D2	10019	-0.03021305613219738	-0.30818602	No
row_78	UTS2R	UTS2R	urotensin 2 receptor	10029	-0.03029373101890087	-0.30743283	No
row_79	GLRA1	GLRA1	glycine receptor, alpha 1 (startle disease/hyperekplexia, stiff man syndrome)	10093	-0.030990440398454666	-0.30944848	No
row_80	PTGDR	PTGDR	prostaglandin D2 receptor (DP)	10129	-0.031521741300821304	-0.30999252	No
row_81	THRB	THRB	thyroid hormone receptor, beta (erythroblastic leukemia viral (v-erb-a) oncogene homolog 2, avian)	10309	-0.03362802043557167	-0.3179102	No
row_82	TSHR	TSHR	thyroid stimulating hormone receptor	10594	-0.0369495190680027	-0.33113262	No
row_83	PRSS1	PRSS1	protease, serine, 1 (trypsin 1)	10643	-0.03759855404496193	-0.3321054	No
row_84	HTR2C	HTR2C	5-hydroxytryptamine (serotonin) receptor 2C	10657	-0.03778669983148575	-0.33125776	No
row_85	P2RY6	P2RY6	pyrimidinergic receptor P2Y, G-protein coupled, 6	10789	-0.039305172860622406	-0.3364608	No
row_86	P2RY10	P2RY10	purinergic receptor P2Y, G-protein coupled, 10	10897	-0.04078289866447449	-0.34036127	No
row_87	MAS1	MAS1	MAS1 oncogene	11060	-0.04296041280031204	-0.3470228	No
row_88	DRD3	DRD3	dopamine receptor D3	11232	-0.04486291855573654	-0.3540739	No
row_89	CHRNA6	CHRNA6	cholinergic receptor, nicotinic, alpha 6	11299	-0.04575064033269882	-0.35565084	No
row_90	NPY2R	NPY2R	neuropeptide Y receptor Y2	11312	-0.046028658747673035	-0.35441968	No
row_91	GRPR	GRPR	gastrin-releasing peptide receptor	11328	-0.04620394855737686	-0.35333684	No
row_92	GHSR	GHSR	growth hormone secretagogue receptor	11527	-0.04845752194523811	-0.3616417	No
row_93	SSTR1	SSTR1	somatostatin receptor 1	11571	-0.04910258203744888	-0.36189243	No
row_94	GLRA3	GLRA3	glycine receptor, alpha 3	11580	-0.049181561917066574	-0.36032718	No
row_95	CSH1	CSH1	chorionic somatomammotropin hormone 1 (placental lactogen)	11596	-0.04938511922955513	-0.35911632	No
row_96	CHRM3	CHRM3	cholinergic receptor, muscarinic 3	11748	-0.05112485587596893	-0.36487946	No
row_97	GABRA4	GABRA4	gamma-aminobutyric acid (GABA) A receptor, alpha 4	11750	-0.0511375367641449	-0.36287293	No
row_98	NPFFR1	NPFFR1	neuropeptide FF receptor 1	11761	-0.051223672926425934	-0.36132905	No
row_99	VIPR2	VIPR2	vasoactive intestinal peptide receptor 2	11831	-0.05210237577557564	-0.3628057	No
row_100	PTGER4	PTGER4	prostaglandin E receptor 4 (subtype EP4)	11852	-0.05237652361392975	-0.36173338	No
row_101	GRM4	GRM4	glutamate receptor, metabotropic 4	11899	-0.05312664061784744	-0.36197755	No
row_102	AVPR2	AVPR2	arginine vasopressin receptor 2 (nephrogenic diabetes insipidus)	11911	-0.05329965800046921	-0.3604019	No
row_103	BRS3	BRS3	bombesin-like receptor 3	11932	-0.053574010729789734	-0.3592814	No
row_104	GRIK5	GRIK5	glutamate receptor, ionotropic, kainate 5	11946	-0.05379622429609299	-0.35778937	No
row_105	MTNR1B	MTNR1B	melatonin receptor 1B	12080	-0.05535697937011719	-0.36244985	No
row_106	CRHR1	CRHR1	corticotropin releasing hormone receptor 1	12098	-0.055526819080114365	-0.36109537	No
row_107	GALR3	GALR3	galanin receptor 3	12110	-0.05572935938835144	-0.35942194	No
row_108	SSTR2	SSTR2	somatostatin receptor 2	12200	-0.056592825800180435	-0.36175373	No
row_109	GRIK4	GRIK4	glutamate receptor, ionotropic, kainate 4	12435	-0.05954130366444588	-0.3714771	No
row_110	HRH3	HRH3	histamine receptor H3	12507	-0.060464825481176376	-0.37272072	No
row_111	GABRR2	GABRR2	gamma-aminobutyric acid (GABA) receptor, rho 2	12637	-0.06200489029288292	-0.37690648	No
row_112	AVPR1A	AVPR1A	arginine vasopressin receptor 1A	12790	-0.06397751718759537	-0.38220412	No
row_113	CHRNA4	CHRNA4	cholinergic receptor, nicotinic, alpha 4	12823	-0.06441888958215714	-0.3812686	No
row_114	TRHR	TRHR	thyrotropin-releasing hormone receptor	12884	-0.0652037113904953	-0.38175175	No
row_115	GCGR	GCGR	glucagon receptor	12932	-0.0657031387090683	-0.3815415	No
row_116	GABRB2	GABRB2	gamma-aminobutyric acid (GABA) A receptor, beta 2	12987	-0.06637511402368546	-0.38166672	No
row_117	CHRNA9	CHRNA9	cholinergic receptor, nicotinic, alpha 9	12999	-0.066544309258461	-0.37955797	No
row_118	CHRNB2	CHRNB2	cholinergic receptor, nicotinic, beta 2 (neuronal)	13037	-0.06712106615304947	-0.37877268	No
row_119	GHRHR	GHRHR	growth hormone releasing hormone receptor	13089	-0.06771101802587509	-0.37868875	No
row_120	PRLR	PRLR	prolactin receptor	13287	-0.07041695713996887	-0.38605794	No
row_121	TACR3	TACR3	tachykinin receptor 3	13323	-0.07093539088964462	-0.38501555	No
row_122	P2RX2	P2RX2	purinergic receptor P2X, ligand-gated ion channel, 2	13334	-0.0710589662194252	-0.3826733	No
row_123	PLG	PLG	plasminogen	13368	-0.07137893885374069	-0.38150942	No
row_124	GABRB3	GABRB3	gamma-aminobutyric acid (GABA) A receptor, beta 3	13446	-0.07234397530555725	-0.38258567	No
row_125	GABRG1	GABRG1	gamma-aminobutyric acid (GABA) A receptor, gamma 1	13478	-0.07269378006458282	-0.3812653	No
row_126	HRH2	HRH2	histamine receptor H2	13546	-0.07378178834915161	-0.38176575	No
row_127	PTGIR	PTGIR	prostaglandin I2 (prostacyclin) receptor (IP)	13565	-0.07390933483839035	-0.37972313	No
row_128	HTR7	HTR7	5-hydroxytryptamine (serotonin) receptor 7 (adenylate cyclase-coupled)	13765	-0.07670853286981583	-0.38694265	Yes
row_129	F2	F2	coagulation factor II (thrombin)	13790	-0.07708337157964706	-0.38508305	Yes
row_130	GHR	GHR	growth hormone receptor	13857	-0.07790367305278778	-0.38536578	Yes
row_131	ADCYAP1R1	ADCYAP1R1	adenylate cyclase activating polypeptide 1 (pituitary) receptor type I	13910	-0.07844791561365128	-0.3849015	Yes
row_132	GIPR	GIPR	gastric inhibitory polypeptide receptor	13928	-0.07864655554294586	-0.3826164	Yes
row_133	GRIA3	GRIA3	glutamate receptor, ionotrophic, AMPA 3	13938	-0.0787639245390892	-0.3799122	Yes
row_134	VIPR1	VIPR1	vasoactive intestinal peptide receptor 1	13951	-0.07895216345787048	-0.3773558	Yes
row_135	SSTR4	SSTR4	somatostatin receptor 4	13974	-0.07919756323099136	-0.37530753	Yes
row_136	LTB4R	LTB4R	leukotriene B4 receptor	14003	-0.07963413745164871	-0.3735524	Yes
row_137	GNRHR	GNRHR	gonadotropin-releasing hormone receptor	14012	-0.07971439510583878	-0.37075818	Yes
row_138	CHRNE	CHRNE	cholinergic receptor, nicotinic, epsilon	14034	-0.08003668487071991	-0.3686243	Yes
row_139	CHRNA2	CHRNA2	cholinergic receptor, nicotinic, alpha 2 (neuronal)	14043	-0.08009883016347885	-0.36581457	Yes
row_140	PRLHR	PRLHR	prolactin releasing hormone receptor	14047	-0.08014851808547974	-0.36274388	Yes
row_141	HTR4	HTR4	5-hydroxytryptamine (serotonin) receptor 4	14121	-0.08120199292898178	-0.36325642	Yes
row_142	GRIN2A	GRIN2A	glutamate receptor, ionotropic, N-methyl D-aspartate 2A	14179	-0.08208829164505005	-0.36290458	Yes
row_143	CHRM1	CHRM1	cholinergic receptor, muscarinic 1	14243	-0.08283494412899017	-0.36283344	Yes
row_144	CHRND	CHRND	cholinergic receptor, nicotinic, delta	14269	-0.08312240242958069	-0.36078253	Yes
row_145	HTR5A	HTR5A	5-hydroxytryptamine (serotonin) receptor 5A	14328	-0.08383845537900925	-0.36041203	Yes
row_146	TSPO	TSPO	translocator protein (18kDa)	14451	-0.08547660708427429	-0.36329046	Yes
row_147	MC2R	MC2R	melanocortin 2 receptor (adrenocorticotropic hormone)	14459	-0.08552935719490051	-0.36021036	Yes
row_148	GRIA4	GRIA4	glutamate receptor, ionotrophic, AMPA 4	14699	-0.08917971700429916	-0.36899972	Yes
row_149	TAAR9	TAAR9	trace amine associated receptor 9	14747	-0.08973269164562225	-0.36782223	Yes
row_150	P2RX1	P2RX1	purinergic receptor P2X, ligand-gated ion channel, 1	14748	-0.08974415063858032	-0.36420992	Yes
row_151	TBXA2R	TBXA2R	thromboxane A2 receptor	14764	-0.09005529433488846	-0.361362	Yes
row_152	PTGER2	PTGER2	prostaglandin E receptor 2 (subtype EP2), 53kDa	14797	-0.09070608764886856	-0.3593684	Yes
row_153	GRID1	GRID1	glutamate receptor, ionotropic, delta 1	14837	-0.09114472568035126	-0.35771975	Yes
row_154	F2R	F2R	coagulation factor II (thrombin) receptor	14863	-0.09149214625358582	-0.35533193	Yes
row_155	MC1R	MC1R	melanocortin 1 receptor (alpha melanocyte stimulating hormone receptor)	14891	-0.09198261052370071	-0.353028	Yes
row_156	GPR156	GPR156	G protein-coupled receptor 156	14948	-0.09288684278726578	-0.3521897	Yes
row_157	ADRA2A	ADRA2A	adrenergic, alpha-2A-, receptor	14995	-0.093662790954113	-0.3508022	Yes
row_158	TACR1	TACR1	tachykinin receptor 1	15102	-0.09527500718832016	-0.35245752	Yes
row_159	GRM7	GRM7	glutamate receptor, metabotropic 7	15117	-0.0955037847161293	-0.3493385	Yes
row_160	GABRG2	GABRG2	gamma-aminobutyric acid (GABA) A receptor, gamma 2	15167	-0.09670698642730713	-0.3479839	Yes
row_161	GRIK2	GRIK2	glutamate receptor, ionotropic, kainate 2	15191	-0.09721948206424713	-0.34526196	Yes
row_162	P2RY8	P2RY8	purinergic receptor P2Y, G-protein coupled, 8	15226	-0.09773174673318863	-0.3430892	Yes
row_163	GABBR1	GABBR1	gamma-aminobutyric acid (GABA) B receptor, 1	15237	-0.09793078899383545	-0.3396653	Yes
row_164	TSHB	TSHB	thyroid stimulating hormone, beta	15248	-0.09810299426317215	-0.33623448	Yes
row_165	FSHB	FSHB	follicle stimulating hormone, beta polypeptide	15356	-0.0997323989868164	-0.33776218	Yes
row_166	CHRM2	CHRM2	cholinergic receptor, muscarinic 2	15501	-0.10207728296518326	-0.3411119	Yes
row_167	OPRK1	OPRK1	opioid receptor, kappa 1	15510	-0.10218296945095062	-0.33741325	Yes
row_168	OPRL1	OPRL1	opiate receptor-like 1	15578	-0.10333234816789627	-0.33672425	Yes
row_169	AVPR1B	AVPR1B	arginine vasopressin receptor 1B	15598	-0.10363968461751938	-0.33353674	Yes
row_170	RXFP2	RXFP2	relaxin/insulin-like family peptide receptor 2	15657	-0.10486163944005966	-0.33232003	Yes
row_171	HTR2B	HTR2B	5-hydroxytryptamine (serotonin) receptor 2B	15714	-0.10586722940206528	-0.33095926	Yes
row_172	HCRTR2	HCRTR2	hypocretin (orexin) receptor 2	15820	-0.10794862359762192	-0.33205265	Yes
row_173	FSHR	FSHR	follicle stimulating hormone receptor	15883	-0.10903608798980713	-0.3308751	Yes
row_174	HTR1F	HTR1F	5-hydroxytryptamine (serotonin) receptor 1F	15942	-0.11026841402053833	-0.32944077	Yes
row_175	EDNRB	EDNRB	endothelin receptor type B	16031	-0.11182907223701477	-0.32949746	Yes
row_176	LHB	LHB	luteinizing hormone beta polypeptide	16053	-0.11229053884744644	-0.3260653	Yes
row_177	GABRD	GABRD	gamma-aminobutyric acid (GABA) A receptor, delta	16118	-0.11343590915203094	-0.32481426	Yes
row_178	GRIK3	GRIK3	glutamate receptor, ionotropic, kainate 3	16124	-0.11361238360404968	-0.3205002	Yes
row_179	GABRA1	GABRA1	gamma-aminobutyric acid (GABA) A receptor, alpha 1	16127	-0.1136990487575531	-0.31602728	Yes
row_180	GRM3	GRM3	glutamate receptor, metabotropic 3	16186	-0.11460301280021667	-0.31441846	Yes
row_181	SSTR5	SSTR5	somatostatin receptor 5	16199	-0.11487703025341034	-0.31041607	Yes
row_182	GALR2	GALR2	galanin receptor 2	16205	-0.11501411348581314	-0.3060456	Yes
row_183	RXFP1	RXFP1	relaxin/insulin-like family peptide receptor 1	16231	-0.11564439535140991	-0.30268565	Yes
row_184	OPRD1	OPRD1	opioid receptor, delta 1	16267	-0.11636751890182495	-0.29981452	Yes
row_185	AGTR2	AGTR2	angiotensin II receptor, type 2	16275	-0.11670106649398804	-0.29547974	Yes
row_186	GRIN3A	GRIN3A	glutamate receptor, ionotropic, N-methyl-D-aspartate 3A	16349	-0.11801144480705261	-0.29451066	Yes
row_187	CHRNA10	CHRNA10	cholinergic receptor, nicotinic, alpha 10	16364	-0.11825555562973022	-0.29047588	Yes
row_188	LTB4R2	LTB4R2	leukotriene B4 receptor 2	16410	-0.11922282725572586	-0.28800777	Yes
row_189	CHRM5	CHRM5	cholinergic receptor, muscarinic 5	16484	-0.12062625586986542	-0.28693345	Yes
row_190	LEP	LEP	leptin (obesity homolog, mouse)	16530	-0.12132912874221802	-0.28438056	Yes
row_191	ADRB3	ADRB3	adrenergic, beta-3-, receptor	16541	-0.12158877402544022	-0.28000444	Yes
row_192	ADRB1	ADRB1	adrenergic, beta-1-, receptor	16547	-0.12179046869277954	-0.2753612	Yes
row_193	P2RY4	P2RY4	pyrimidinergic receptor P2Y, G-protein coupled, 4	16556	-0.1220746710896492	-0.27086192	Yes
row_194	GABRA5	GABRA5	gamma-aminobutyric acid (GABA) A receptor, alpha 5	16574	-0.12221987545490265	-0.26682293	Yes
row_195	MC4R	MC4R	melanocortin 4 receptor	16581	-0.12234624475240707	-0.26220912	Yes
row_196	NMUR2	NMUR2	neuromedin U receptor 2	16607	-0.12281160801649094	-0.2585607	Yes
row_197	GABRB1	GABRB1	gamma-aminobutyric acid (GABA) A receptor, beta 1	16630	-0.12354560941457748	-0.25472733	Yes
row_198	ADRA1A	ADRA1A	adrenergic, alpha-1A-, receptor	16645	-0.12401730567216873	-0.2504606	Yes
row_199	HTR1D	HTR1D	5-hydroxytryptamine (serotonin) receptor 1D	16675	-0.12485919892787933	-0.24693693	Yes
row_200	TAAR8	TAAR8	trace amine associated receptor 8	16871	-0.1294250637292862	-0.2518274	Yes
row_201	GLP1R	GLP1R	glucagon-like peptide 1 receptor	16941	-0.13119694590568542	-0.2501204	Yes
row_202	GABRA2	GABRA2	gamma-aminobutyric acid (GABA) A receptor, alpha 2	17034	-0.13367410004138947	-0.24950497	Yes
row_203	TRPV1	TRPV1	transient receptor potential cation channel, subfamily V, member 1	17135	-0.1364057958126068	-0.24919395	Yes
row_204	HTR2A	HTR2A	5-hydroxytryptamine (serotonin) receptor 2A	17152	-0.13689343631267548	-0.24451256	Yes
row_205	DRD1	DRD1	dopamine receptor D1	17157	-0.1370031088590622	-0.2392052	Yes
row_206	CHRNB3	CHRNB3	cholinergic receptor, nicotinic, beta 3	17188	-0.13809846341609955	-0.23520042	Yes
row_207	CTSG	CTSG	cathepsin G	17229	-0.1395971179008484	-0.23165327	Yes
row_208	CHRNA5	CHRNA5	cholinergic receptor, nicotinic, alpha 5	17235	-0.13971471786499023	-0.22628856	Yes
row_209	MCHR1	MCHR1	melanin-concentrating hormone receptor 1	17257	-0.14045676589012146	-0.2217227	Yes
row_210	PPYR1	PPYR1	pancreatic polypeptide receptor 1	17383	-0.14451347291469574	-0.2223802	Yes
row_211	DRD5	DRD5	dopamine receptor D5	17506	-0.14843937754631042	-0.2227243	Yes
row_212	ADRA1B	ADRA1B	adrenergic, alpha-1B-, receptor	17525	-0.14903652667999268	-0.21765773	Yes
row_213	THRA	THRA	thyroid hormone receptor, alpha (erythroblastic leukemia viral (v-erb-a) oncogene homolog, avian)	17555	-0.1498575210571289	-0.21312784	Yes
row_214	GABRQ	GABRQ	gamma-aminobutyric acid (GABA) receptor, theta	17614	-0.15185460448265076	-0.2100196	Yes
row_215	PRL	PRL	prolactin	17664	-0.15340875089168549	-0.20638268	Yes
row_216	GLRB	GLRB	glycine receptor, beta	17698	-0.1545179933309555	-0.20187238	Yes
row_217	AGTR1	AGTR1	angiotensin II receptor, type 1	17714	-0.15495561063289642	-0.19641216	Yes
row_218	GLP2R	GLP2R	glucagon-like peptide 2 receptor	17717	-0.15512339770793915	-0.19027185	Yes
row_219	CHRM4	CHRM4	cholinergic receptor, muscarinic 4	17856	-0.16097626090049744	-0.19094004	Yes
row_220	HCRTR1	HCRTR1	hypocretin (orexin) receptor 1	17925	-0.1635347306728363	-0.18787962	Yes
row_221	CGA	CGA	glycoprotein hormones, alpha polypeptide	17947	-0.16439545154571533	-0.1823502	Yes
row_222	NPBWR2	NPBWR2	neuropeptides B/W receptor 2	17995	-0.16624747216701508	-0.17809291	Yes
row_223	GPR50	GPR50	G protein-coupled receptor 50	18055	-0.16844788193702698	-0.17436858	Yes
row_224	GRM8	GRM8	glutamate receptor, metabotropic 8	18060	-0.16885986924171448	-0.16777895	Yes
row_225	CRHR2	CRHR2	corticotropin releasing hormone receptor 2	18143	-0.17337624728679657	-0.16504753	Yes
row_226	EDNRA	EDNRA	endothelin receptor type A	18179	-0.1748083531856537	-0.1598241	Yes
row_227	CNR2	CNR2	cannabinoid receptor 2 (macrophage)	18192	-0.17545391619205475	-0.15338342	Yes
row_228	TAAR1	TAAR1	trace amine associated receptor 1	18229	-0.1773848533630371	-0.1481081	Yes
row_229	GPR83	GPR83	G protein-coupled receptor 83	18256	-0.1790052205324173	-0.14224958	Yes
row_230	MC5R	MC5R	melanocortin 5 receptor	18264	-0.1791689544916153	-0.1354004	Yes
row_231	P2RY14	P2RY14	purinergic receptor P2Y, G-protein coupled, 14	18395	-0.18680070340633392	-0.13461477	Yes
row_232	HTR1B	HTR1B	5-hydroxytryptamine (serotonin) receptor 1B	18409	-0.187496155500412	-0.12774117	Yes
row_233	CCKAR	CCKAR	cholecystokinin A receptor	18433	-0.18915125727653503	-0.12131889	Yes
row_234	OPRM1	OPRM1	opioid receptor, mu 1	18439	-0.1898586004972458	-0.11393584	Yes
row_235	P2RX5	P2RX5	purinergic receptor P2X, ligand-gated ion channel, 5	18546	-0.1966400444507599	-0.1115111	Yes
row_236	GRIN2B	GRIN2B	glutamate receptor, ionotropic, N-methyl D-aspartate 2B	18602	-0.20040342211723328	-0.106293336	Yes
row_237	HTR6	HTR6	5-hydroxytryptamine (serotonin) receptor 6	19011	-0.24502632021903992	-0.11756298	Yes
row_238	CHRNA3	CHRNA3	cholinergic receptor, nicotinic, alpha 3	19037	-0.24958652257919312	-0.10881171	Yes
row_239	GRIA1	GRIA1	glutamate receptor, ionotropic, AMPA 1	19083	-0.257192462682724	-0.10079018	Yes
row_240	GRID2	GRID2	glutamate receptor, ionotropic, delta 2	19092	-0.2587856948375702	-0.09078812	Yes
row_241	CHRNB4	CHRNB4	cholinergic receptor, nicotinic, beta 4	19116	-0.2642408609390259	-0.081343405	Yes
row_242	KISS1R	KISS1R	KISS1 receptor	19166	-0.2762942314147949	-0.07276019	Yes
row_243	MTNR1A	MTNR1A	melatonin receptor 1A	19170	-0.2768474519252777	-0.06177215	Yes
row_244	CYSLTR1	CYSLTR1	cysteinyl leukotriene receptor 1	19214	-0.29217246174812317	-0.052239046	Yes
row_245	GZMA	GZMA	granzyme A (granzyme 1, cytotoxic T-lymphocyte-associated serine esterase 3)	19245	-0.30269452929496765	-0.04160909	Yes
row_246	ADRA2C	ADRA2C	adrenergic, alpha-2C-, receptor	19274	-0.31438133120536804	-0.030405136	Yes
row_247	PRSS3	PRSS3	protease, serine, 3 (mesotrypsin)	19276	-0.315081924200058	-0.017774526	Yes
row_248	PRSS2	PRSS2	protease, serine, 2 (trypsin 2)	19350	-0.35747969150543213	-0.007166576	Yes
row_249	GABRA3	GABRA3	gamma-aminobutyric acid (GABA) A receptor, alpha 3	19437	-0.4418441653251648	0.0061638085	Yes
