# Supplementary material for: Comprehensive analysis of β-catenin target genes in colorectal carcinoma cell lines with deregulated Wnt/β-catenin signaling
Source: BMC Genomics. 2014 Jan 28;15:74. doi: 10.1186/1471-2164-15-74 (PMC3909937; doi:10.1186/1471-2164-15-74)
Supplement: Additional file 5 — GSEA analysis using the KEGG pathway database. This zipped file contains confirming data of the GSEA analysis. The names of the directories containing the files were composed of the term ‘GSEA’, the name of the cell line, e.g. DLD1, SW480, or LS174T, and the pathway database (KEGG). Please use a web browser to view the files with the name ‘index.html’ in the corresponding directories to start exploring the data. [file 1471-2164-15-74-S5.zip › GSEA KEGG SW480/KEGG_NITROGEN_METABOLISM.xls]

NAME	PROBE	GENE SYMBOL	GENE_TITLE	RANK IN GENE LIST	RANK METRIC SCORE	RUNNING ES	CORE ENRICHMENT
row_0	CA9	CA9	carbonic anhydrase IX	1082	0.18122068047523499	0.014181719	No
row_1	GLS	GLS	glutaminase	2685	0.09243907779455185	-0.032340907	No
row_2	AMT	AMT	aminomethyltransferase	4062	0.05426030978560448	-0.08195115	No
row_3	CA12	CA12	carbonic anhydrase XII	6768	0.008832989260554314	-0.21703659	No
row_4	HAL	HAL	histidine ammonia-lyase	7665	-0.0027018298860639334	-0.2618681	No
row_5	GLUL	GLUL	glutamate-ammonia ligase (glutamine synthetase)	7969	-0.006574556697160006	-0.27485546	No
row_6	CA7	CA7	carbonic anhydrase VII	8797	-0.01612761989235878	-0.31100035	No
row_7	CA2	CA2	carbonic anhydrase II	10777	-0.039188023656606674	-0.39726624	No
row_8	CPS1	CPS1	carbamoyl-phosphate synthetase 1, mitochondrial	11677	-0.05019016191363335	-0.42402008	No
row_9	CA13	CA13	carbonic anhydrase XIII	13017	-0.06682875752449036	-0.46691105	No
row_10	CA4	CA4	carbonic anhydrase IV	13092	-0.06773576140403748	-0.44469494	No
row_11	CA3	CA3	carbonic anhydrase III, muscle specific	13742	-0.07636791467666626	-0.44860068	No
row_12	CA5A	CA5A	carbonic anhydrase VA, mitochondrial	14147	-0.08157245069742203	-0.43796614	No
row_13	CA5B	CA5B	carbonic anhydrase VB, mitochondrial	15599	-0.10371588915586472	-0.4724294	Yes
row_14	CA14	CA14	carbonic anhydrase XIV	16133	-0.11379538476467133	-0.45602804	Yes
row_15	GLUD2	GLUD2	glutamate dehydrogenase 2	16583	-0.12237976491451263	-0.43203086	Yes
row_16	GLUD1	GLUD1	glutamate dehydrogenase 1	17237	-0.13974973559379578	-0.41180852	Yes
row_17	CA6	CA6	carbonic anhydrase VI	17472	-0.1475818157196045	-0.3671296	Yes
row_18	CA1	CA1	carbonic anhydrase I	17728	-0.15545432269573212	-0.32050338	Yes
row_19	ASNS	ASNS	asparagine synthetase	18792	-0.21594253182411194	-0.29201895	Yes
row_20	CTH	CTH	cystathionase (cystathionine gamma-lyase)	19082	-0.2570442259311676	-0.20813198	Yes
row_21	CA8	CA8	carbonic anhydrase VIII	19218	-0.29269686341285706	-0.10267395	Yes
row_22	GLS2	GLS2	glutaminase 2 (liver, mitochondrial)	19265	-0.31238076090812683	0.014897086	Yes
