# Supplementary material for: Comprehensive analysis of β-catenin target genes in colorectal carcinoma cell lines with deregulated Wnt/β-catenin signaling
Source: BMC Genomics. 2014 Jan 28;15:74. doi: 10.1186/1471-2164-15-74 (PMC3909937; doi:10.1186/1471-2164-15-74)
Supplement: Additional file 5 — GSEA analysis using the KEGG pathway database. This zipped file contains confirming data of the GSEA analysis. The names of the directories containing the files were composed of the term ‘GSEA’, the name of the cell line, e.g. DLD1, SW480, or LS174T, and the pathway database (KEGG). Please use a web browser to view the files with the name ‘index.html’ in the corresponding directories to start exploring the data. [file 1471-2164-15-74-S5.zip › GSEA KEGG SW480/KEGG_NUCLEOTIDE_EXCISION_REPAIR.xls]

NAME	PROBE	GENE SYMBOL	GENE_TITLE	RANK IN GENE LIST	RANK METRIC SCORE	RUNNING ES	CORE ENRICHMENT
row_0	POLD4	POLD4	polymerase (DNA-directed), delta 4	621	0.24696587026119232	0.052372992	Yes
row_1	DDB2	DDB2	damage-specific DNA binding protein 2, 48kDa	737	0.22613108158111572	0.12357303	Yes
row_2	RPA1	RPA1	replication protein A1, 70kDa	1399	0.15482787787914276	0.14248426	Yes
row_3	GTF2H5	GTF2H5	general transcription factor IIH, polypeptide 5	1810	0.1292591392993927	0.1655411	Yes
row_4	POLE2	POLE2	polymerase (DNA directed), epsilon 2 (p59 subunit)	1885	0.12601952254772186	0.20471187	Yes
row_5	GTF2H4	GTF2H4	general transcription factor IIH, polypeptide 4, 52kDa	2104	0.11604342609643936	0.23310226	Yes
row_6	LIG1	LIG1	ligase I, DNA, ATP-dependent	2306	0.10729353129863739	0.25938076	Yes
row_7	CCNH	CCNH	cyclin H	2364	0.10523118078708649	0.2923355	Yes
row_8	ERCC2	ERCC2	excision repair cross-complementing rodent repair deficiency, complementation group 2 (xeroderma pigmentosum D)	2655	0.09375418722629547	0.3094373	Yes
row_9	RFC2	RFC2	replication factor C (activator 1) 2, 40kDa	2739	0.09056977927684784	0.33606127	Yes
row_10	ERCC1	ERCC1	excision repair cross-complementing rodent repair deficiency, complementation group 1 (includes overlapping antisense sequence)	2934	0.08459872007369995	0.3549613	Yes
row_11	CUL4B	CUL4B	cullin 4B	3217	0.07553580403327942	0.36626202	Yes
row_12	GTF2H1	GTF2H1	general transcription factor IIH, polypeptide 1, 62kDa	3659	0.06347136199474335	0.3653017	Yes
row_13	RPA3	RPA3	replication protein A3, 14kDa	3777	0.060723431408405304	0.380008	Yes
row_14	RFC5	RFC5	replication factor C (activator 1) 5, 36.5kDa	3791	0.06044616922736168	0.39994928	Yes
row_15	POLE3	POLE3	polymerase (DNA directed), epsilon 3 (p17 subunit)	3901	0.05787722021341324	0.41409522	Yes
row_16	ERCC5	ERCC5	me))	3936	0.05723052844405174	0.43186408	Yes
row_17	XPC	XPC	xeroderma pigmentosum, complementation group C	4007	0.05544864386320114	0.44718063	Yes
row_18	POLD3	POLD3	polymerase (DNA-directed), delta 3, accessory subunit	4089	0.05366078019142151	0.46132395	Yes
row_19	RAD23A	RAD23A	RAD23 homolog A (S. cerevisiae)	4310	0.0488029420375824	0.466688	Yes
row_20	XPA	XPA	xeroderma pigmentosum, complementation group A	4355	0.04797801002860069	0.48079002	Yes
row_21	GTF2H2	GTF2H2	general transcription factor IIH, polypeptide 2, 44kDa	4392	0.047196172177791595	0.49503544	Yes
row_22	RAD23B	RAD23B	RAD23 homolog B (S. cerevisiae)	4664	0.04150040075182915	0.49529642	Yes
row_23	PCNA	PCNA	proliferating cell nuclear antigen	4937	0.036347631365060806	0.49374944	Yes
row_24	GTF2H3	GTF2H3	general transcription factor IIH, polypeptide 3, 34kDa	5180	0.03208242356777191	0.4922857	Yes
row_25	RFC4	RFC4	replication factor C (activator 1) 4, 37kDa	5300	0.030200254172086716	0.49648347	Yes
row_26	RFC1	RFC1	replication factor C (activator 1) 1, 145kDa	5403	0.02861754782497883	0.50101286	Yes
row_27	CETN2	CETN2	centrin, EF-hand protein, 2	6760	0.008924214169383049	0.43456674	No
row_28	POLD2	POLD2	polymerase (DNA directed), delta 2, regulatory subunit 50kDa	7071	0.004602286033332348	0.42024973	No
row_29	RBX1	RBX1	ring-box 1	7189	0.0030305434484034777	0.4152872	No
row_30	POLE	POLE	polymerase (DNA directed), epsilon	7481	-3.911033854819834E-4	0.40050817	No
row_31	RFC3	RFC3	replication factor C (activator 1) 3, 38kDa	7608	-0.0019785244949162006	0.3947258	No
row_32	RPA2	RPA2	replication protein A2, 32kDa	7783	-0.004347298294305801	0.38729122	No
row_33	ERCC3	ERCC3	excision repair cross-complementing rodent repair deficiency, complementation group 3 (xeroderma pigmentosum group B complementing)	8685	-0.01481531746685505	0.34617013	No
row_34	MNAT1	MNAT1	menage a trois homolog 1, cyclin H assembly factor (Xenopus laevis)	9629	-0.02569589577615261	0.30660614	No
row_35	POLD1	POLD1	polymerase (DNA directed), delta 1, catalytic subunit 125kDa	9782	-0.02751941792666912	0.30819887	No
row_36	ERCC4	ERCC4	excision repair cross-complementing rodent repair deficiency, complementation group 4	11067	-0.04302026703953743	0.25706655	No
row_37	ERCC8	ERCC8	excision repair cross-complementing rodent repair deficiency, complementation group 8	11127	-0.04369146749377251	0.26893848	No
row_38	POLE4	POLE4	polymerase (DNA-directed), epsilon 4 (p12 subunit)	11351	-0.046483930200338364	0.27335823	No
row_39	DDB1	DDB1	damage-specific DNA binding protein 1, 127kDa	12270	-0.057493906468153	0.24591607	No
row_40	CUL4A	CUL4A	cullin 4A	13331	-0.07102195918560028	0.21580909	No
row_41	RPA4	RPA4	replication protein A4, 34kDa	17245	-0.14009924232959747	0.06304941	No
row_42	CDK7	CDK7	cyclin-dependent kinase 7 (MO15 homolog, Xenopus laevis, cdk-activating kinase)	17894	-0.16228671371936798	0.085169725	No
