# Supplementary material for: Comprehensive analysis of β-catenin target genes in colorectal carcinoma cell lines with deregulated Wnt/β-catenin signaling
Source: BMC Genomics. 2014 Jan 28;15:74. doi: 10.1186/1471-2164-15-74 (PMC3909937; doi:10.1186/1471-2164-15-74)
Supplement: Additional file 5 — GSEA analysis using the KEGG pathway database. This zipped file contains confirming data of the GSEA analysis. The names of the directories containing the files were composed of the term ‘GSEA’, the name of the cell line, e.g. DLD1, SW480, or LS174T, and the pathway database (KEGG). Please use a web browser to view the files with the name ‘index.html’ in the corresponding directories to start exploring the data. [file 1471-2164-15-74-S5.zip › GSEA KEGG SW480/KEGG_OLFACTORY_TRANSDUCTION.xls]

NAME	PROBE	GENE SYMBOL	GENE_TITLE	RANK IN GENE LIST	RANK METRIC SCORE	RUNNING ES	CORE ENRICHMENT
row_0	PRKX	PRKX	protein kinase, X-linked	207	0.39725378155708313	0.026151197	No
row_1	CAMK2D	CAMK2D	calcium/calmodulin-dependent protein kinase (CaM kinase) II delta	744	0.2251918613910675	0.01944522	No
row_2	CALM3	CALM3	calmodulin 3 (phosphorylase kinase, delta)	2233	0.11007490754127502	-0.04688235	No
row_3	OR7A17	OR7A17	olfactory receptor, family 7, subfamily A, member 17	2365	0.10520904511213303	-0.04387405	No
row_4	CAMK2G	CAMK2G	calcium/calmodulin-dependent protein kinase (CaM kinase) II gamma	3255	0.074617899954319	-0.08268108	No
row_5	OR12D3	OR12D3	olfactory receptor, family 12, subfamily D, member 3	3311	0.07310406863689423	-0.07873813	No
row_6	OR2A4	OR2A4	olfactory receptor, family 2, subfamily A, member 4	3635	0.0641026422381401	-0.089411415	No
row_7	CLCA2	CLCA2	chloride channel, calcium activated, family member 2	3646	0.06379091739654541	-0.0840169	No
row_8	PRKACB	PRKACB	protein kinase, cAMP-dependent, catalytic, beta	3675	0.06297359615564346	-0.07962377	No
row_9	CALM1	CALM1	calmodulin 1 (phosphorylase kinase, delta)	3706	0.06228043511509895	-0.07539771	No
row_10	OR2J3	OR2J3	olfactory receptor, family 2, subfamily J, member 3	3775	0.0607319176197052	-0.07326931	No
row_11	CALM2	CALM2	calmodulin 2 (phosphorylase kinase, delta)	4026	0.05504562705755234	-0.08102735	No
row_12	OR2B2	OR2B2	olfactory receptor, family 2, subfamily B, member 2	4862	0.03803853690624237	-0.120445564	No
row_13	OR5J2	OR5J2	olfactory receptor, family 5, subfamily J, member 2	5016	0.03507324308156967	-0.12506516	No
row_14	OR2W1	OR2W1	olfactory receptor, family 2, subfamily W, member 1	5052	0.03448976203799248	-0.123670414	No
row_15	OR10J1	OR10J1	olfactory receptor, family 10, subfamily J, member 1	5169	0.032217372208833694	-0.12665175	No
row_16	OR6A2	OR6A2	olfactory receptor, family 6, subfamily A, member 2	5507	0.026986263692378998	-0.14148301	No
row_17	OR2H1	OR2H1	olfactory receptor, family 2, subfamily H, member 1	5591	0.025597218424081802	-0.14338046	No
row_18	GUCA1C	GUCA1C	guanylate cyclase activator 1C	5883	0.02130526304244995	-0.1563723	No
row_19	OR51B4	OR51B4	olfactory receptor, family 51, subfamily B, member 4	6218	0.016413383185863495	-0.17202862	No
row_20	CLCA4	CLCA4	chloride channel, calcium activated, family member 4	7124	0.0040070186369121075	-0.21819898	No
row_21	OR2S2	OR2S2	olfactory receptor, family 2, subfamily S, member 2	7181	0.003082029055804014	-0.22079341	No
row_22	OR3A2	OR3A2	olfactory receptor, family 3, subfamily A, member 2	7741	-0.003764140186831355	-0.2491925	No
row_23	OR7A10	OR7A10	olfactory receptor, family 7, subfamily A, member 10	7862	-0.0053566573187708855	-0.25486758	No
row_24	OR3A1	OR3A1	olfactory receptor, family 3, subfamily A, member 1	8296	-0.010356936603784561	-0.27617618	No
row_25	CNGA4	CNGA4	cyclic nucleotide gated channel alpha 4	8434	-0.012031649239361286	-0.28210723	No
row_26	OR2C3	OR2C3	olfactory receptor, family 2, subfamily C, member 3	8506	-0.012774254195392132	-0.2845753	No
row_27	PRKACA	PRKACA	protein kinase, cAMP-dependent, catalytic, alpha	8583	-0.013673356734216213	-0.28721723	No
row_28	OR51I1	OR51I1	olfactory receptor, family 51, subfamily I, member 1	8596	-0.013812852092087269	-0.2865549	No
row_29	OR7C1	OR7C1	olfactory receptor, family 7, subfamily C, member 1	8889	-0.01730797439813614	-0.29996845	No
row_30	OR7A5	OR7A5	olfactory receptor, family 7, subfamily A, member 5	9067	-0.019439367577433586	-0.3072704	No
row_31	OR2L2	OR2L2	olfactory receptor, family 2, subfamily L, member 2	9356	-0.022617261856794357	-0.31998643	No
row_32	OR7D2	OR7D2	olfactory receptor, family 7, subfamily D, member 2	9543	-0.024773119017481804	-0.32725722	No
row_33	PDE1C	PDE1C	phosphodiesterase 1C, calmodulin-dependent 70kDa	9718	-0.026826798915863037	-0.33372062	No
row_34	OR1J2	OR1J2	olfactory receptor, family 1, subfamily J, member 2	9737	-0.027013322338461876	-0.33214414	No
row_35	OR2C1	OR2C1	olfactory receptor, family 2, subfamily C, member 1	9775	-0.02745848335325718	-0.33150354	No
row_36	OR8B8	OR8B8	olfactory receptor, family 8, subfamily B, member 8	10191	-0.03230241686105728	-0.3498537	No
row_37	OR10A3	OR10A3	olfactory receptor, family 10, subfamily A, member 3	10380	-0.03437741473317146	-0.3563377	No
row_38	OR52D1	OR52D1	olfactory receptor, family 52, subfamily D, member 1	10392	-0.034504979848861694	-0.35370728	No
row_39	OR8G2	OR8G2	olfactory receptor, family 8, subfamily G, member 2	10663	-0.03786525875329971	-0.36408523	No
row_40	OR8G1	OR8G1	olfactory receptor, family 8, subfamily G, member 1	10908	-0.04090042784810066	-0.37284493	No
row_41	OR1J4	OR1J4	olfactory receptor, family 1, subfamily J, member 4	11018	-0.042358625680208206	-0.37452692	No
row_42	OR2F1	OR2F1	olfactory receptor, family 2, subfamily F, member 1	11383	-0.04681720957159996	-0.38890985	No
row_43	OR51M1	OR51M1	olfactory receptor, family 51, subfamily M, member 1	11437	-0.04748056083917618	-0.38723746	No
row_44	OR5K1	OR5K1	olfactory receptor, family 5, subfamily K, member 1	11510	-0.048325229436159134	-0.38646397	No
row_45	CAMK2A	CAMK2A	calcium/calmodulin-dependent protein kinase (CaM kinase) II alpha	11694	-0.050405215471982956	-0.39120623	No
row_46	CNGB1	CNGB1	cyclic nucleotide gated channel beta 1	11866	-0.052534036338329315	-0.39513418	No
row_47	OR1F1	OR1F1	olfactory receptor, family 1, subfamily F, member 1	12036	-0.054795559495687485	-0.39874977	No
row_48	OR2W3	OR2W3	olfactory receptor, family 2, subfamily W, member 3	12154	-0.0561191588640213	-0.3995686	No
row_49	OR51B2	OR51B2	olfactory receptor, family 51, subfamily B, member 2	12426	-0.05938408896327019	-0.40800473	No
row_50	ADRBK2	ADRBK2	adrenergic, beta, receptor kinase 2	12619	-0.06183036416769028	-0.41215155	No
row_51	GUCA1A	GUCA1A	guanylate cyclase activator 1A (retina)	12930	-0.06563640385866165	-0.4220142	Yes
row_52	CAMK2B	CAMK2B	calcium/calmodulin-dependent protein kinase (CaM kinase) II beta	12956	-0.06601753830909729	-0.41718486	Yes
row_53	GUCA1B	GUCA1B	guanylate cyclase activator 1B (retina)	12977	-0.06626381725072861	-0.41207555	Yes
row_54	OR2K2	OR2K2	olfactory receptor, family 2, subfamily K, member 2	13157	-0.0686272531747818	-0.41492423	Yes
row_55	OR51I2	OR51I2	olfactory receptor, family 51, subfamily I, member 2	13171	-0.0688113123178482	-0.40921897	Yes
row_56	GUCY2D	GUCY2D	guanylate cyclase 2D, membrane (retina-specific)	13321	-0.07088669389486313	-0.41031554	Yes
row_57	OR10H3	OR10H3	olfactory receptor, family 10, subfamily H, member 3	13362	-0.07132773101329803	-0.4057657	Yes
row_58	CNGA3	CNGA3	cyclic nucleotide gated channel alpha 3	13491	-0.07292154431343079	-0.40559384	Yes
row_59	CLCA1	CLCA1	chloride channel, calcium activated, family member 1	13557	-0.07384534180164337	-0.4020965	Yes
row_60	OR13C4	OR13C4	olfactory receptor, family 13, subfamily C, member 4	13876	-0.07816343009471893	-0.41121024	Yes
row_61	OR7E24	OR7E24	olfactory receptor, family 7, subfamily E, member 24	13878	-0.07817591726779938	-0.40402043	Yes
row_62	OR1A2	OR1A2	olfactory receptor, family 1, subfamily A, member 2	14086	-0.08074390143156052	-0.40718675	Yes
row_63	OR12D2	OR12D2	olfactory receptor, family 12, subfamily D, member 2	14143	-0.0815359577536583	-0.4025142	Yes
row_64	OR10H1	OR10H1	olfactory receptor, family 10, subfamily H, member 1	14188	-0.08214984834194183	-0.39716765	Yes
row_65	OR5V1	OR5V1	olfactory receptor, family 5, subfamily V, member 1	14283	-0.08337952196598053	-0.3942786	Yes
row_66	OR1C1	OR1C1	olfactory receptor, family 1, subfamily C, member 1	14470	-0.08570945262908936	-0.39590496	Yes
row_67	PRKG1	PRKG1	protein kinase, cGMP-dependent, type I	14798	-0.09070765227079391	-0.4043196	Yes
row_68	OR4N4	OR4N4	olfactory receptor, family 4, subfamily N, member 4	14802	-0.09075634181499481	-0.39606735	Yes
row_69	OR2M4	OR2M4	olfactory receptor, family 2, subfamily M, member 4	14867	-0.09152088314294815	-0.39088136	Yes
row_70	PRKG2	PRKG2	protein kinase, cGMP-dependent, type II	15127	-0.09583070129156113	-0.3953244	Yes
row_71	OR51B5	OR51B5	olfactory receptor, family 51, subfamily B, member 5	15486	-0.10172709077596664	-0.4043126	Yes
row_72	OR1I1	OR1I1	olfactory receptor, family 1, subfamily I, member 1	15513	-0.10222309827804565	-0.39618105	Yes
row_73	CALML3	CALML3	calmodulin-like 3	15533	-0.10259135812520981	-0.38765538	Yes
row_74	OR11A1	OR11A1	olfactory receptor, family 11, subfamily A, member 1	15556	-0.10303002595901489	-0.37924337	Yes
row_75	OR10H2	OR10H2	olfactory receptor, family 10, subfamily H, member 2	15602	-0.10377838462591171	-0.37194484	Yes
row_76	OR7C2	OR7C2	olfactory receptor, family 7, subfamily C, member 2	15640	-0.104464590549469	-0.3641714	Yes
row_77	CALML6	CALML6	calmodulin-like 6	15658	-0.1048656553030014	-0.3553322	Yes
row_78	OR4D1	OR4D1	olfactory receptor, family 4, subfamily D, member 1	15671	-0.10505589842796326	-0.34621826	Yes
row_79	OR3A3	OR3A3	olfactory receptor, family 3, subfamily A, member 3	15747	-0.10636463016271591	-0.340223	Yes
row_80	OR5P3	OR5P3	olfactory receptor, family 5, subfamily P, member 3	16082	-0.11278711259365082	-0.34695247	Yes
row_81	OR5L2	OR5L2	olfactory receptor, family 5, subfamily L, member 2	16161	-0.11425679177045822	-0.3403805	Yes
row_82	OR2F2	OR2F2	olfactory receptor, family 2, subfamily F, member 2	16184	-0.1145862340927124	-0.33089805	Yes
row_83	OR4M2	OR4M2	olfactory receptor, family 4, subfamily M, member 2	16447	-0.11998283118009567	-0.33325824	Yes
row_84	CALML5	CALML5	calmodulin-like 5	16652	-0.12430424988269806	-0.33223537	Yes
row_85	OR6B1	OR6B1	olfactory receptor, family 6, subfamily B, member 1	16713	-0.12559618055820465	-0.32368734	Yes
row_86	OR2H2	OR2H2	olfactory receptor, family 2, subfamily H, member 2	16838	-0.1285950243473053	-0.31815287	Yes
row_87	OR51E2	OR51E2	olfactory receptor, family 51, subfamily E, member 2	16922	-0.13069282472133636	-0.31031558	Yes
row_88	OR10C1	OR10C1	olfactory receptor, family 10, subfamily C, member 1	16976	-0.13206593692302704	-0.30080828	Yes
row_89	ARRB2	ARRB2	arrestin, beta 2	17265	-0.1407373547554016	-0.30258316	Yes
row_90	OR5I1	OR5I1	olfactory receptor, family 5, subfamily I, member 1	17397	-0.144830122590065	-0.29590487	Yes
row_91	OR1Q1	OR1Q1	olfactory receptor, family 1, subfamily Q, member 1	17445	-0.14621931314468384	-0.28477803	Yes
row_92	OR1D2	OR1D2	olfactory receptor, family 1, subfamily D, member 2	17465	-0.14727471768856049	-0.27211344	Yes
row_93	OR2J2	OR2J2	olfactory receptor, family 2, subfamily J, member 2	17647	-0.1529485285282135	-0.26725453	Yes
row_94	ADCY3	ADCY3	adenylate cyclase 3	17753	-0.15641222894191742	-0.2581663	Yes
row_95	OR10A5	OR10A5	olfactory receptor, family 10, subfamily A, member 5	17760	-0.1565750241279602	-0.24397172	Yes
row_96	OR51E1	OR51E1	olfactory receptor, family 51, subfamily E, member 1	17893	-0.16226938366889954	-0.2357295	Yes
row_97	OR52A1	OR52A1	olfactory receptor, family 52, subfamily A, member 1	17912	-0.16289940476417542	-0.22156623	Yes
row_98	OR2L13	OR2L13	olfactory receptor, family 2, subfamily L, member 13	18070	-0.16906481981277466	-0.21398024	Yes
row_99	OR2B3	OR2B3	olfactory receptor, family 2, subfamily B, member 3	18078	-0.1695018708705902	-0.1986397	Yes
row_100	OR4D2	OR4D2	olfactory receptor, family 4, subfamily D, member 2	18106	-0.17105041444301605	-0.18418427	Yes
row_101	OR51B6	OR51B6	olfactory receptor, family 51, subfamily B, member 6	18166	-0.1743396669626236	-0.17106983	Yes
row_102	PRKACG	PRKACG	protein kinase, cAMP-dependent, catalytic, gamma	18249	-0.17834214866161346	-0.15876748	Yes
row_103	OR8D1	OR8D1	olfactory receptor, family 8, subfamily D, member 1	18398	-0.18692520260810852	-0.14906427	Yes
row_104	OR10A4	OR10A4	olfactory receptor, family 10, subfamily A, member 4	18472	-0.19185370206832886	-0.13504754	Yes
row_105	OR1A1	OR1A1	olfactory receptor, family 1, subfamily A, member 1	18523	-0.1948573738336563	-0.11956975	Yes
row_106	OR1G1	OR1G1	olfactory receptor, family 1, subfamily G, member 1	18855	-0.22358322143554688	-0.11588218	Yes
row_107	OR5P2	OR5P2	olfactory receptor, family 5, subfamily P, member 2	18876	-0.22602809965610504	-0.09597431	Yes
row_108	OR8D2	OR8D2	olfactory receptor, family 8, subfamily D, member 2	18887	-0.2273356318473816	-0.075431064	Yes
row_109	PDC	PDC	phosducin	18972	-0.23896250128746033	-0.057616454	Yes
row_110	OR2B6	OR2B6	olfactory receptor, family 2, subfamily B, member 6	19344	-0.35562366247177124	-0.043755393	Yes
row_111	GNAL	GNAL	guanine nucleotide binding protein (G protein), alpha activating activity polypeptide, olfactory type	19508	-0.5895287394523621	0.0024685343	Yes
