# Supplementary material for: Comprehensive analysis of β-catenin target genes in colorectal carcinoma cell lines with deregulated Wnt/β-catenin signaling
Source: BMC Genomics. 2014 Jan 28;15:74. doi: 10.1186/1471-2164-15-74 (PMC3909937; doi:10.1186/1471-2164-15-74)
Supplement: Additional file 5 — GSEA analysis using the KEGG pathway database. This zipped file contains confirming data of the GSEA analysis. The names of the directories containing the files were composed of the term ‘GSEA’, the name of the cell line, e.g. DLD1, SW480, or LS174T, and the pathway database (KEGG). Please use a web browser to view the files with the name ‘index.html’ in the corresponding directories to start exploring the data. [file 1471-2164-15-74-S5.zip › GSEA KEGG SW480/KEGG_PANCREATIC_CANCER.xls]

NAME	PROBE	GENE SYMBOL	GENE_TITLE	RANK IN GENE LIST	RANK METRIC SCORE	RUNNING ES	CORE ENRICHMENT
row_0	RAC2	RAC2	ras-related C3 botulinum toxin substrate 2 (rho family, small GTP binding protein Rac2)	119	0.4768086373806	0.07529354	Yes
row_1	TGFA	TGFA	transforming growth factor, alpha	398	0.30381783843040466	0.112895556	Yes
row_2	TGFB2	TGFB2	transforming growth factor, beta 2	587	0.2528032064437866	0.14640668	Yes
row_3	EGFR	EGFR	epidermal growth factor receptor (erythroblastic leukemia viral (v-erb-b) oncogene homolog, avian)	652	0.2407538741827011	0.18422365	Yes
row_4	IKBKB	IKBKB	inhibitor of kappa light polypeptide gene enhancer in B-cells, kinase beta	860	0.20797394216060638	0.20910664	Yes
row_5	AKT3	AKT3	v-akt murine thymoma viral oncogene homolog 3 (protein kinase B, gamma)	870	0.20689810812473297	0.24396607	Yes
row_6	TGFBR2	TGFBR2	transforming growth factor, beta receptor II (70/80kDa)	1151	0.17395655810832977	0.2592958	Yes
row_7	IKBKG	IKBKG	inhibitor of kappa light polypeptide gene enhancer in B-cells, kinase gamma	1169	0.17219333350658417	0.28781998	Yes
row_8	BAD	BAD	BCL2-antagonist of cell death	1250	0.16601787507534027	0.31205714	Yes
row_9	RB1	RB1	retinoblastoma 1 (including osteosarcoma)	1421	0.1527758538722992	0.32941544	Yes
row_10	KRAS	KRAS	v-Ki-ras2 Kirsten rat sarcoma viral oncogene homolog	1429	0.15250329673290253	0.3550913	Yes
row_11	BRCA2	BRCA2	breast cancer 2, early onset	1691	0.13439004123210907	0.36464125	Yes
row_12	PLD1	PLD1	phospholipase D1, phosphatidylcholine-specific	1765	0.13100466132164001	0.38326022	Yes
row_13	BRAF	BRAF	v-raf murine sarcoma viral oncogene homolog B1	2414	0.10301599651575089	0.3675957	Yes
row_14	STAT1	STAT1	signal transducer and activator of transcription 1, 91kDa	2608	0.09520123898983002	0.37394473	Yes
row_15	JAK1	JAK1	Janus kinase 1 (a protein tyrosine kinase)	3124	0.07855883985757828	0.36092964	Yes
row_16	RAD51	RAD51	RAD51 homolog (RecA homolog, E. coli) (S. cerevisiae)	3165	0.07726237922906876	0.37206718	Yes
row_17	PIK3CB	PIK3CB	phosphoinositide-3-kinase, catalytic, beta polypeptide	3241	0.07484027743339539	0.38099524	Yes
row_18	CDKN2A	CDKN2A	cyclin-dependent kinase inhibitor 2A (melanoma, p16, inhibits CDK4)	3246	0.07473298162221909	0.39354825	Yes
row_19	CDC42	CDC42	cell division cycle 42 (GTP binding protein, 25kDa)	3251	0.07466147094964981	0.40608907	Yes
row_20	AKT2	AKT2	v-akt murine thymoma viral oncogene homolog 2	3525	0.067197784781456	0.40355232	Yes
row_21	CDK6	CDK6	cyclin-dependent kinase 6	3698	0.062407877296209335	0.40538055	Yes
row_22	SMAD3	SMAD3	SMAD, mothers against DPP homolog 3 (Drosophila)	3719	0.061973635107278824	0.41493428	Yes
row_23	CHUK	CHUK	conserved helix-loop-helix ubiquitous kinase	3863	0.05879940465092659	0.41763455	Yes
row_24	RALB	RALB	v-ral simian leukemia viral oncogene homolog B (ras related; GTP binding protein)	4172	0.05181985720992088	0.41067654	No
row_25	MAPK8	MAPK8	mitogen-activated protein kinase 8	4307	0.048859238624572754	0.41214168	No
row_26	RELA	RELA	v-rel reticuloendotheliosis viral oncogene homolog A, nuclear factor of kappa light polypeptide gene enhancer in B-cells 3, p65 (avian)	5505	0.027005963027477264	0.35532966	No
row_27	E2F2	E2F2	E2F transcription factor 2	5551	0.026230499148368835	0.3574986	No
row_28	ARAF	ARAF	v-raf murine sarcoma 3611 viral oncogene homolog	6077	0.01837971806526184	0.33369666	No
row_29	AKT1	AKT1	v-akt murine thymoma viral oncogene homolog 1	6295	0.015238704159855843	0.32516316	No
row_30	MAP2K1	MAP2K1	mitogen-activated protein kinase kinase 1	6310	0.014935080893337727	0.32699445	No
row_31	PIK3R1	PIK3R1	phosphoinositide-3-kinase, regulatory subunit 1 (p85 alpha)	6402	0.013632343150675297	0.3246522	No
row_32	VEGFB	VEGFB	vascular endothelial growth factor B	6773	0.008756987750530243	0.30716112	No
row_33	STAT3	STAT3	signal transducer and activator of transcription 3 (acute-phase response factor)	7165	0.0033292670268565416	0.28766584	No
row_34	CCND1	CCND1	cyclin D1	7482	-4.6910205855965614E-4	0.27153084	No
row_35	PGF	PGF	placental growth factor, vascular endothelial growth factor-related protein	7746	-0.003792655188590288	0.25868282	No
row_36	BCL2L1	BCL2L1	BCL2-like 1	7937	-0.006171073764562607	0.24998675	No
row_37	CDK4	CDK4	cyclin-dependent kinase 4	8358	-0.011079826392233372	0.23032655	No
row_38	SMAD2	SMAD2	SMAD, mothers against DPP homolog 2 (Drosophila)	8435	-0.012036322616040707	0.22848153	No
row_39	MAPK9	MAPK9	mitogen-activated protein kinase 9	8669	-0.014596239663660526	0.2190173	No
row_40	RAC3	RAC3	ras-related C3 botulinum toxin substrate 3 (rho family, small GTP binding protein Rac3)	8838	-0.01665142923593521	0.21323931	No
row_41	NFKB1	NFKB1	nuclear factor of kappa light polypeptide gene enhancer in B-cells 1 (p105)	8939	-0.017919976264238358	0.21116722	No
row_42	RAF1	RAF1	v-raf-1 murine leukemia viral oncogene homolog 1	9036	-0.019152343273162842	0.20951076	No
row_43	RAC1	RAC1	ras-related C3 botulinum toxin substrate 1 (rho family, small GTP binding protein Rac1)	9406	-0.023185787722468376	0.19453426	No
row_44	SMAD4	SMAD4	SMAD, mothers against DPP homolog 4 (Drosophila)	9636	-0.025726085528731346	0.18717535	No
row_45	MAPK1	MAPK1	mitogen-activated protein kinase 1	10004	-0.03008960373699665	0.1734801	No
row_46	PIK3R3	PIK3R3	phosphoinositide-3-kinase, regulatory subunit 3 (p55, gamma)	10110	-0.03122853860259056	0.17342344	No
row_47	PIK3R5	PIK3R5	phosphoinositide-3-kinase, regulatory subunit 5, p101	10124	-0.031410615891218185	0.17811872	No
row_48	MAPK3	MAPK3	mitogen-activated protein kinase 3	10580	-0.0367550402879715	0.16104576	No
row_49	PIK3CG	PIK3CG	phosphoinositide-3-kinase, catalytic, gamma polypeptide	10795	-0.039389658719301224	0.15678917	No
row_50	E2F1	E2F1	E2F transcription factor 1	10826	-0.03991184011101723	0.16206343	No
row_51	ERBB2	ERBB2	v-erb-b2 erythroblastic leukemia viral oncogene homolog 2, neuro/glioblastoma derived oncogene homolog (avian)	10899	-0.040815889835357666	0.16533688	No
row_52	E2F3	E2F3	E2F transcription factor 3	11523	-0.04840729385614395	0.14163248	No
row_53	PIK3CA	PIK3CA	phosphoinositide-3-kinase, catalytic, alpha polypeptide	11588	-0.04929804429411888	0.14676447	No
row_54	ARHGEF6	ARHGEF6	Rac/Cdc42 guanine nucleotide exchange factor (GEF) 6	12491	-0.0602579228579998	0.1107667	No
row_55	MAPK10	MAPK10	mitogen-activated protein kinase 10	12600	-0.06163247302174568	0.11574661	No
row_56	TGFB1	TGFB1	transforming growth factor, beta 1 (Camurati-Engelmann disease)	13436	-0.07220695912837982	0.08522676	No
row_57	TGFBR1	TGFBR1	transforming growth factor, beta receptor I (activin A receptor type II-like kinase, 53kDa)	14193	-0.0822078287601471	0.06046802	No
row_58	RALA	RALA	v-ral simian leukemia viral oncogene homolog A (ras related)	14379	-0.08443588763475418	0.06538974	No
row_59	PIK3R2	PIK3R2	phosphoinositide-3-kinase, regulatory subunit 2 (p85 beta)	14488	-0.0858975425362587	0.07451213	No
row_60	RALGDS	RALGDS	ral guanine nucleotide dissociation stimulator	14647	-0.08839304000139236	0.08149487	No
row_61	CASP9	CASP9	caspase 9, apoptosis-related cysteine peptidase	15133	-0.09604306519031525	0.073004045	No
row_62	TGFB3	TGFB3	transforming growth factor, beta 3	15224	-0.09767536073923111	0.085060775	No
row_63	TP53	TP53	tumor protein p53 (Li-Fraumeni syndrome)	15395	-0.10025378316640854	0.09345259	No
row_64	RALBP1	RALBP1	ralA binding protein 1	16458	-0.12017090618610382	0.059472866	No
row_65	PIK3CD	PIK3CD	phosphoinositide-3-kinase, catalytic, delta polypeptide	16633	-0.12363673746585846	0.071651325	No
row_66	FIGF	FIGF	c-fos induced growth factor (vascular endothelial growth factor D)	16676	-0.12488267570734024	0.09081588	No
row_67	EGF	EGF	epidermal growth factor (beta-urogastrone)	17577	-0.15070633590221405	0.07036191	No
row_68	VEGFC	VEGFC	vascular endothelial growth factor C	18328	-0.18238580226898193	0.06301325	No
