# Supplementary material for: Comprehensive analysis of β-catenin target genes in colorectal carcinoma cell lines with deregulated Wnt/β-catenin signaling
Source: BMC Genomics. 2014 Jan 28;15:74. doi: 10.1186/1471-2164-15-74 (PMC3909937; doi:10.1186/1471-2164-15-74)
Supplement: Additional file 5 — GSEA analysis using the KEGG pathway database. This zipped file contains confirming data of the GSEA analysis. The names of the directories containing the files were composed of the term ‘GSEA’, the name of the cell line, e.g. DLD1, SW480, or LS174T, and the pathway database (KEGG). Please use a web browser to view the files with the name ‘index.html’ in the corresponding directories to start exploring the data. [file 1471-2164-15-74-S5.zip › GSEA KEGG SW480/KEGG_PATHOGENIC_ESCHERICHIA_COLI_INFECTION.xls]

NAME	PROBE	GENE SYMBOL	GENE_TITLE	RANK IN GENE LIST	RANK METRIC SCORE	RUNNING ES	CORE ENRICHMENT
row_0	LY96	LY96	lymphocyte antigen 96	24	0.7770891189575195	0.19325869	Yes
row_1	TLR4	TLR4	toll-like receptor 4	87	0.5656092166900635	0.33164135	Yes
row_2	CLDN1	CLDN1	claudin 1	600	0.25112444162368774	0.3682561	Yes
row_3	CD14	CD14	CD14 molecule	1287	0.1632346212863922	0.37395772	Yes
row_4	YWHAZ	YWHAZ	tyrosine 3-monooxygenase/tryptophan 5-monooxygenase activation protein, zeta polypeptide	1398	0.1549428254365921	0.40709984	Yes
row_5	PRKCA	PRKCA	protein kinase C, alpha	1907	0.125213161110878	0.41240674	Yes
row_6	WASL	WASL	Wiskott-Aldrich syndrome-like	2317	0.10702716559171677	0.41823506	Yes
row_7	ITGB1	ITGB1	integrin, beta 1 (fibronectin receptor, beta polypeptide, antigen CD29 includes MDF2, MSK12)	2321	0.10676105320453644	0.4448013	Yes
row_8	ROCK2	ROCK2	Rho-associated, coiled-coil containing protein kinase 2	2416	0.10288339853286743	0.46573398	Yes
row_9	CTTN	CTTN	cortactin	2886	0.08608083426952362	0.46324533	Yes
row_10	CDC42	CDC42	cell division cycle 42 (GTP binding protein, 25kDa)	3251	0.07466147094964981	0.46327916	Yes
row_11	NCK1	NCK1	NCK adaptor protein 1	3298	0.07340932637453079	0.47929478	Yes
row_12	RHOA	RHOA	ras homolog gene family, member A	3339	0.07241049408912659	0.49536783	Yes
row_13	ARPC3	ARPC3	actin related protein 2/3 complex, subunit 3, 21kDa	3409	0.0707213282585144	0.5095321	Yes
row_14	NCK2	NCK2	NCK adaptor protein 2	3779	0.060695830732584	0.50581443	Yes
row_15	ARPC1A	ARPC1A	actin related protein 2/3 complex, subunit 1A, 41kDa	3974	0.05628383159637451	0.50996	Yes
row_16	ARHGEF2	ARHGEF2	rho/rac guanine nucleotide exchange factor (GEF) 2	4324	0.04859234392642975	0.5042379	Yes
row_17	TUBB2A	TUBB2A	tubulin, beta 2A	4442	0.046126097440719604	0.50978684	Yes
row_18	ARPC2	ARPC2	actin related protein 2/3 complex, subunit 2, 34kDa	4472	0.04554053395986557	0.5196986	Yes
row_19	CDH1	CDH1	cadherin 1, type 1, E-cadherin (epithelial)	4578	0.043363649398088455	0.52517116	Yes
row_20	KRT18	KRT18	keratin 18	5489	0.02738143689930439	0.48539332	No
row_21	HCLS1	HCLS1	hematopoietic cell-specific Lyn substrate 1	5511	0.026880552992224693	0.49104485	No
row_22	TUBB	TUBB	tubulin, beta	5864	0.02166234329342842	0.47842905	No
row_23	ARPC5	ARPC5	actin related protein 2/3 complex, subunit 5, 16kDa	6167	0.017035260796546936	0.46721733	No
row_24	TUBB2B	TUBB2B	tubulin, beta 2B	6174	0.01696609891951084	0.47115612	No
row_25	ACTB	ACTB	actin, beta	6245	0.01607700251042843	0.47159287	No
row_26	ARPC4	ARPC4	actin related protein 2/3 complex, subunit 4, 20kDa	6332	0.014564413577318192	0.47083116	No
row_27	ACTG1	ACTG1	actin, gamma 1	6584	0.011380561627447605	0.46081755	No
row_28	YWHAQ	YWHAQ	tyrosine 3-monooxygenase/tryptophan 5-monooxygenase activation protein, theta polypeptide	7449	2.3019532818580046E-5	0.41654968	No
row_29	TUBAL3	TUBAL3	tubulin, alpha-like 3	7562	-0.001348260440863669	0.41114795	No
row_30	TUBB3	TUBB3	tubulin, beta 3	7806	-0.004645282868295908	0.3998586	No
row_31	TUBA8	TUBA8	tubulin, alpha 8	9372	-0.022835582494735718	0.32537913	No
row_32	TUBB6	TUBB6	tubulin, beta 6	9400	-0.023100731894373894	0.32977718	No
row_33	WAS	WAS	Wiskott-Aldrich syndrome (eczema-thrombocytopenia)	10187	-0.03225415572524071	0.297573	No
row_34	ARPC5L	ARPC5L	actin related protein 2/3 complex, subunit 5-like	10423	-0.034770604223012924	0.2942333	No
row_35	ROCK1	ROCK1	Rho-associated, coiled-coil containing protein kinase 1	11335	-0.046313874423503876	0.2591426	No
row_36	NCL	NCL	nucleolin	11653	-0.050052251666784286	0.2554257	No
row_37	TLR5	TLR5	toll-like receptor 5	11772	-0.05134381353855133	0.2622293	No
row_38	FYN	FYN	FYN oncogene related to SRC, FGR, YES	14954	-0.09291902929544449	0.12248209	No
row_39	ABL1	ABL1	v-abl Abelson murine leukemia viral oncogene homolog 1	15414	-0.10049170255661011	0.12411261	No
row_40	TUBB1	TUBB1	tubulin, beta 1	16262	-0.11627288907766342	0.10981068	No
row_41	CTNNB1	CTNNB1	catenin (cadherin-associated protein), beta 1, 88kDa	18943	-0.23546361923217773	0.031411845	No
