# Supplementary material for: Comprehensive analysis of β-catenin target genes in colorectal carcinoma cell lines with deregulated Wnt/β-catenin signaling
Source: BMC Genomics. 2014 Jan 28;15:74. doi: 10.1186/1471-2164-15-74 (PMC3909937; doi:10.1186/1471-2164-15-74)
Supplement: Additional file 5 — GSEA analysis using the KEGG pathway database. This zipped file contains confirming data of the GSEA analysis. The names of the directories containing the files were composed of the term ‘GSEA’, the name of the cell line, e.g. DLD1, SW480, or LS174T, and the pathway database (KEGG). Please use a web browser to view the files with the name ‘index.html’ in the corresponding directories to start exploring the data. [file 1471-2164-15-74-S5.zip › GSEA KEGG SW480/KEGG_PROTEASOME.xls]

NAME	PROBE	GENE SYMBOL	GENE_TITLE	RANK IN GENE LIST	RANK METRIC SCORE	RUNNING ES	CORE ENRICHMENT
row_0	PSMB9	PSMB9	proteasome (prosome, macropain) subunit, beta type, 9 (large multifunctional peptidase 2)	238	0.37646517157554626	0.17265218	Yes
row_1	PSMB10	PSMB10	proteasome (prosome, macropain) subunit, beta type, 10	330	0.3267331123352051	0.32841814	Yes
row_2	PSMB8	PSMB8	proteasome (prosome, macropain) subunit, beta type, 8 (large multifunctional peptidase 7)	1315	0.16103559732437134	0.35706538	Yes
row_3	PSME1	PSME1	proteasome (prosome, macropain) activator subunit 1 (PA28 alpha)	2710	0.09174300730228424	0.33067983	Yes
row_4	PSMA8	PSMA8	proteasome (prosome, macropain) subunit, alpha type, 8	2808	0.08872886002063751	0.369276	Yes
row_5	PSME2	PSME2	proteasome (prosome, macropain) activator subunit 2 (PA28 beta)	3366	0.07180895656347275	0.37599272	Yes
row_6	PSMB4	PSMB4	proteasome (prosome, macropain) subunit, beta type, 4	3439	0.06974931061267853	0.40655082	Yes
row_7	PSMC5	PSMC5	proteasome (prosome, macropain) 26S subunit, ATPase, 5	3618	0.06453096121549606	0.42911494	Yes
row_8	PSMD7	PSMD7	proteasome (prosome, macropain) 26S subunit, non-ATPase, 7 (Mov34 homolog)	4150	0.05229174345731735	0.42758083	Yes
row_9	PSMC3	PSMC3	proteasome (prosome, macropain) 26S subunit, ATPase, 3	4346	0.0481669045984745	0.44123894	Yes
row_10	PSMD13	PSMD13	proteasome (prosome, macropain) 26S subunit, non-ATPase, 13	4505	0.044797979295253754	0.45513883	Yes
row_11	PSMB2	PSMB2	proteasome (prosome, macropain) subunit, beta type, 2	4748	0.04027329757809639	0.46251267	Yes
row_12	PSMB1	PSMB1	proteasome (prosome, macropain) subunit, beta type, 1	4874	0.03776722401380539	0.4746514	Yes
row_13	PSMD1	PSMD1	proteasome (prosome, macropain) 26S subunit, non-ATPase, 1	4995	0.03524741157889366	0.4858091	Yes
row_14	PSMA4	PSMA4	proteasome (prosome, macropain) subunit, alpha type, 4	5058	0.0343448780477047	0.49949571	Yes
row_15	PSMA5	PSMA5	proteasome (prosome, macropain) subunit, alpha type, 5	5416	0.02843875251710415	0.4951658	Yes
row_16	PSMC2	PSMC2	proteasome (prosome, macropain) 26S subunit, ATPase, 2	5536	0.026516614481806755	0.50208783	Yes
row_17	PSMA2	PSMA2	proteasome (prosome, macropain) subunit, alpha type, 2	5724	0.023605849593877792	0.50409615	Yes
row_18	PSMA3	PSMA3	proteasome (prosome, macropain) subunit, alpha type, 3	5777	0.023022498935461044	0.5127358	Yes
row_19	PSMA6	PSMA6	proteasome (prosome, macropain) subunit, alpha type, 6	5839	0.02209007926285267	0.52045643	Yes
row_20	PSMA1	PSMA1	proteasome (prosome, macropain) subunit, alpha type, 1	6041	0.01887545920908451	0.5194247	Yes
row_21	PSMD14	PSMD14	proteasome (prosome, macropain) 26S subunit, non-ATPase, 14	6042	0.01886766403913498	0.5286889	Yes
row_22	PSMC1	PSMC1	proteasome (prosome, macropain) 26S subunit, ATPase, 1	6165	0.01708657294511795	0.530827	Yes
row_23	PSMC6	PSMC6	proteasome (prosome, macropain) 26S subunit, ATPase, 6	6378	0.013972456566989422	0.5268241	No
row_24	PSMD11	PSMD11	proteasome (prosome, macropain) 26S subunit, non-ATPase, 11	6593	0.011282754130661488	0.5213981	No
row_25	POMP	POMP	proteasome maturation protein	6606	0.011082081124186516	0.5262246	No
row_26	SHFM1	SHFM1	split hand/foot malformation (ectrodactyly) type 1	6625	0.01079986896365881	0.5306051	No
row_27	IFNG	IFNG	interferon, gamma	6964	0.006343440152704716	0.5163998	No
row_28	PSMB6	PSMB6	proteasome (prosome, macropain) subunit, beta type, 6	7634	-0.002241539303213358	0.4832191	No
row_29	PSMD6	PSMD6	proteasome (prosome, macropain) 26S subunit, non-ATPase, 6	7660	-0.002584864618256688	0.4832072	No
row_30	PSMB7	PSMB7	proteasome (prosome, macropain) subunit, beta type, 7	7828	-0.0049192639999091625	0.4770651	No
row_31	PSMB3	PSMB3	proteasome (prosome, macropain) subunit, beta type, 3	7947	-0.006277012173086405	0.47410053	No
row_32	PSMD2	PSMD2	proteasome (prosome, macropain) 26S subunit, non-ATPase, 2	8019	-0.00714696291834116	0.47397152	No
row_33	PSMD12	PSMD12	proteasome (prosome, macropain) 26S subunit, non-ATPase, 12	8044	-0.007392852567136288	0.47637168	No
row_34	PSMD8	PSMD8	proteasome (prosome, macropain) 26S subunit, non-ATPase, 8	8080	-0.007858999073505402	0.478437	No
row_35	PSMA7	PSMA7	proteasome (prosome, macropain) subunit, alpha type, 7	8330	-0.010622617788612843	0.4708934	No
row_36	PSME4	PSME4	proteasome (prosome, macropain) activator subunit 4	8842	-0.01671593263745308	0.45291612	No
row_37	PSMD4	PSMD4	proteasome (prosome, macropain) 26S subunit, non-ATPase, 4	8864	-0.016995634883642197	0.46018502	No
row_38	PSMD3	PSMD3	proteasome (prosome, macropain) 26S subunit, non-ATPase, 3	9776	-0.027471454814076424	0.42699173	No
row_39	PSME3	PSME3	proteasome (prosome, macropain) activator subunit 3 (PA28 gamma; Ki)	10822	-0.03981943428516388	0.39299488	No
row_40	PSMB5	PSMB5	proteasome (prosome, macropain) subunit, beta type, 5	11785	-0.051465053111314774	0.3689693	No
row_41	PSMF1	PSMF1	proteasome (prosome, macropain) inhibitor subunit 1 (PI31)	12427	-0.05944100022315979	0.36530885	No
