# Supplementary material for: Comprehensive analysis of β-catenin target genes in colorectal carcinoma cell lines with deregulated Wnt/β-catenin signaling
Source: BMC Genomics. 2014 Jan 28;15:74. doi: 10.1186/1471-2164-15-74 (PMC3909937; doi:10.1186/1471-2164-15-74)
Supplement: Additional file 5 — GSEA analysis using the KEGG pathway database. This zipped file contains confirming data of the GSEA analysis. The names of the directories containing the files were composed of the term ‘GSEA’, the name of the cell line, e.g. DLD1, SW480, or LS174T, and the pathway database (KEGG). Please use a web browser to view the files with the name ‘index.html’ in the corresponding directories to start exploring the data. [file 1471-2164-15-74-S5.zip › GSEA KEGG SW480/KEGG_REGULATION_OF_AUTOPHAGY.xls]

NAME	PROBE	GENE SYMBOL	GENE_TITLE	RANK IN GENE LIST	RANK METRIC SCORE	RUNNING ES	CORE ENRICHMENT
row_0	ATG7	ATG7	ATG7 autophagy related 7 homolog (S. cerevisiae)	1453	0.15045683085918427	-0.020636806	No
row_1	PRKAA2	PRKAA2	protein kinase, AMP-activated, alpha 2 catalytic subunit	1838	0.1275673657655716	0.005294894	No
row_2	ATG3	ATG3	ATG3 autophagy related 3 homolog (S. cerevisiae)	2097	0.11629493534564972	0.033650544	No
row_3	ATG12	ATG12	ATG12 autophagy related 12 homolog (S. cerevisiae)	2809	0.0886932760477066	0.028938992	No
row_4	PRKAA1	PRKAA1	protein kinase, AMP-activated, alpha 1 catalytic subunit	3814	0.059879120439291	-0.0010785466	No
row_5	BECN1	BECN1	beclin 1 (coiled-coil, myosin-like BCL2 interacting protein)	4990	0.03530625253915787	-0.04863763	No
row_6	GABARAP	GABARAP	GABA(A) receptor-associated protein	5381	0.028898172080516815	-0.058282405	No
row_7	ULK2	ULK2	unc-51-like kinase 2 (C. elegans)	5462	0.027738599106669426	-0.05246459	No
row_8	ATG4A	ATG4A	ATG4 autophagy related 4 homolog A (S. cerevisiae)	5725	0.02360578253865242	-0.057445426	No
row_9	ATG5	ATG5	ATG5 autophagy related 5 homolog (S. cerevisiae)	5761	0.02318582683801651	-0.050950255	No
row_10	ULK3	ULK3	unc-51-like kinase 3 (C. elegans)	6886	0.007397243287414312	-0.10587334	No
row_11	IFNG	IFNG	interferon, gamma	6964	0.006343440152704716	-0.10754955	No
row_12	IFNA2	IFNA2	interferon, alpha 2	7881	-0.005581855773925781	-0.15246853	No
row_13	PIK3R4	PIK3R4	phosphoinositide-3-kinase, regulatory subunit 4, p150	8573	-0.013573670759797096	-0.18300717	No
row_14	PIK3C3	PIK3C3	phosphoinositide-3-kinase, class 3	9192	-0.020905904471874237	-0.2071861	No
row_15	INS	INS	insulin	10390	-0.034484297037124634	-0.25616574	No
row_16	ATG4D	ATG4D	ATG4 autophagy related 4 homolog D (S. cerevisiae)	10652	-0.03767239302396774	-0.25606728	No
row_17	IFNA6	IFNA6	interferon, alpha 6	11757	-0.051183946430683136	-0.29431453	No
row_18	IFNA8	IFNA8	interferon, alpha 8	12021	-0.054633729159832	-0.2882557	No
row_19	IFNA21	IFNA21	interferon, alpha 21	12989	-0.06640459597110748	-0.3140457	No
row_20	ATG4B	ATG4B	ATG4 autophagy related 4 homolog B (S. cerevisiae)	13662	-0.07515814900398254	-0.32159793	No
row_21	GABARAPL2	GABARAPL2	GABA(A) receptor-associated protein-like 2	13900	-0.07832353562116623	-0.30573955	No
row_22	IFNA10	IFNA10	interferon, alpha 10	16258	-0.11624906212091446	-0.38490352	Yes
row_23	IFNA5	IFNA5	interferon, alpha 5	16708	-0.12552867829799652	-0.3630296	Yes
row_24	IFNA7	IFNA7	interferon, alpha 7	17022	-0.13339626789093018	-0.331378	Yes
row_25	ULK1	ULK1	unc-51-like kinase 1 (C. elegans)	17098	-0.13533566892147064	-0.28684366	Yes
row_26	GABARAPL1	GABARAPL1	GABA(A) receptor-associated protein like 1	17922	-0.16340279579162598	-0.2705866	Yes
row_27	IFNA1	IFNA1	interferon, alpha 1	18074	-0.169324591755867	-0.21779543	Yes
row_28	IFNA17	IFNA17	interferon, alpha 17	18148	-0.17348431050777435	-0.15952249	Yes
row_29	IFNA14	IFNA14	interferon, alpha 14	18299	-0.1808726191520691	-0.10255226	Yes
row_30	IFNA16	IFNA16	interferon, alpha 16	18386	-0.1864662617444992	-0.04030473	Yes
row_31	IFNA4	IFNA4	interferon, alpha 4	19182	-0.28025513887405396	0.019155089	Yes
