# Supplementary material for: Comprehensive analysis of β-catenin target genes in colorectal carcinoma cell lines with deregulated Wnt/β-catenin signaling
Source: BMC Genomics. 2014 Jan 28;15:74. doi: 10.1186/1471-2164-15-74 (PMC3909937; doi:10.1186/1471-2164-15-74)
Supplement: Additional file 5 — GSEA analysis using the KEGG pathway database. This zipped file contains confirming data of the GSEA analysis. The names of the directories containing the files were composed of the term ‘GSEA’, the name of the cell line, e.g. DLD1, SW480, or LS174T, and the pathway database (KEGG). Please use a web browser to view the files with the name ‘index.html’ in the corresponding directories to start exploring the data. [file 1471-2164-15-74-S5.zip › GSEA KEGG SW480/KEGG_RENIN_ANGIOTENSIN_SYSTEM.xls]

NAME	PROBE	GENE SYMBOL	GENE_TITLE	RANK IN GENE LIST	RANK METRIC SCORE	RUNNING ES	CORE ENRICHMENT
row_0	LNPEP	LNPEP	leucyl/cystinyl aminopeptidase	2980	0.08292800933122635	-0.10549672	No
row_1	NLN	NLN	neurolysin (metallopeptidase M3 family)	9009	-0.01877395249903202	-0.40333536	No
row_2	THOP1	THOP1	thimet oligopeptidase 1	11004	-0.04220259562134743	-0.481457	No
row_3	MAS1	MAS1	MAS1 oncogene	11060	-0.04296041280031204	-0.45992187	No
row_4	MME	MME	membrane metallo-endopeptidase (neutral endopeptidase, enkephalinase)	13115	-0.0680399239063263	-0.5264695	No
row_5	ENPEP	ENPEP	glutamyl aminopeptidase (aminopeptidase A)	14040	-0.0800730437040329	-0.5283697	Yes
row_6	CPA3	CPA3	carboxypeptidase A3 (mast cell)	14286	-0.08338688313961029	-0.49364424	Yes
row_7	REN	REN	renin	14892	-0.0919971913099289	-0.47246128	Yes
row_8	ANPEP	ANPEP	alanyl (membrane) aminopeptidase (aminopeptidase N, aminopeptidase M, microsomal aminopeptidase, CD13, p150)	15504	-0.10212050378322601	-0.4458475	Yes
row_9	AGTR2	AGTR2	angiotensin II receptor, type 2	16275	-0.11670106649398804	-0.4191063	Yes
row_10	ACE2	ACE2	angiotensin I converting enzyme (peptidyl-dipeptidase A) 2	16744	-0.12630027532577515	-0.37146962	Yes
row_11	CTSG	CTSG	cathepsin G	17229	-0.1395971179008484	-0.31711513	Yes
row_12	AGTR1	AGTR1	angiotensin II receptor, type 1	17714	-0.15495561063289642	-0.25405556	Yes
row_13	ACE	ACE	angiotensin I converting enzyme (peptidyl-dipeptidase A) 1	18133	-0.17269086837768555	-0.17756622	Yes
row_14	AGT	AGT	angiotensinogen (serpin peptidase inhibitor, clade A, member 8)	18779	-0.21492117643356323	-0.08875755	Yes
row_15	CMA1	CMA1	chymase 1, mast cell	18880	-0.22665858268737793	0.034593888	Yes
