# Supplementary material for: Comprehensive analysis of β-catenin target genes in colorectal carcinoma cell lines with deregulated Wnt/β-catenin signaling
Source: BMC Genomics. 2014 Jan 28;15:74. doi: 10.1186/1471-2164-15-74 (PMC3909937; doi:10.1186/1471-2164-15-74)
Supplement: Additional file 5 — GSEA analysis using the KEGG pathway database. This zipped file contains confirming data of the GSEA analysis. The names of the directories containing the files were composed of the term ‘GSEA’, the name of the cell line, e.g. DLD1, SW480, or LS174T, and the pathway database (KEGG). Please use a web browser to view the files with the name ‘index.html’ in the corresponding directories to start exploring the data. [file 1471-2164-15-74-S5.zip › GSEA KEGG SW480/KEGG_SMALL_CELL_LUNG_CANCER.xls]

NAME	PROBE	GENE SYMBOL	GENE_TITLE	RANK IN GENE LIST	RANK METRIC SCORE	RUNNING ES	CORE ENRICHMENT
row_0	CDKN2B	CDKN2B	cyclin-dependent kinase inhibitor 2B (p15, inhibits CDK4)	96	0.5477551221847534	0.05906758	Yes
row_1	ITGA3	ITGA3	integrin, alpha 3 (antigen CD49C, alpha 3 subunit of VLA-3 receptor)	134	0.45824703574180603	0.11070701	Yes
row_2	FN1	FN1	fibronectin 1	145	0.44216859340667725	0.1618543	Yes
row_3	BIRC3	BIRC3	baculoviral IAP repeat-containing 3	455	0.28879401087760925	0.17972906	Yes
row_4	PIAS3	PIAS3	protein inhibitor of activated STAT, 3	476	0.28323695063591003	0.2117941	Yes
row_5	LAMA3	LAMA3	laminin, alpha 3	514	0.2687434256076813	0.24129286	Yes
row_6	BIRC2	BIRC2	baculoviral IAP repeat-containing 2	572	0.25528112053871155	0.2681918	Yes
row_7	APAF1	APAF1	apoptotic peptidase activating factor	584	0.25346437096595764	0.2972405	Yes
row_8	IKBKB	IKBKB	inhibitor of kappa light polypeptide gene enhancer in B-cells, kinase beta	860	0.20797394216060638	0.30741847	Yes
row_9	AKT3	AKT3	v-akt murine thymoma viral oncogene homolog 3 (protein kinase B, gamma)	870	0.20689810812473297	0.33112928	Yes
row_10	ITGA6	ITGA6	integrin, alpha 6	1088	0.1801728457212448	0.34103727	Yes
row_11	CCNE2	CCNE2	cyclin E2	1131	0.17554372549057007	0.35939032	Yes
row_12	IKBKG	IKBKG	inhibitor of kappa light polypeptide gene enhancer in B-cells, kinase gamma	1169	0.17219333350658417	0.37760866	Yes
row_13	LAMB1	LAMB1	laminin, beta 1	1397	0.15501438081264496	0.3840638	Yes
row_14	RB1	RB1	retinoblastoma 1 (including osteosarcoma)	1421	0.1527758538722992	0.40073237	Yes
row_15	COL4A1	COL4A1	collagen, type IV, alpha 1	1473	0.14889146387577057	0.41550937	Yes
row_16	PIAS1	PIAS1	protein inhibitor of activated STAT, 1	1526	0.1459028124809265	0.42988583	Yes
row_17	ITGA2	ITGA2	integrin, alpha 2 (CD49B, alpha 2 subunit of VLA-2 receptor)	1768	0.13081257045269012	0.43279448	Yes
row_18	ITGAV	ITGAV	integrin, alpha V (vitronectin receptor, alpha polypeptide, antigen CD51)	2073	0.11713377386331558	0.43087006	Yes
row_19	TRAF1	TRAF1	TNF receptor-associated factor 1	2203	0.11132067441940308	0.4372523	Yes
row_20	PTGS2	PTGS2	prostaglandin-endoperoxide synthase 2 (prostaglandin G/H synthase and cyclooxygenase)	2261	0.10894941538572311	0.4470546	Yes
row_21	RXRA	RXRA	retinoid X receptor, alpha	2312	0.10715064406394958	0.45700616	Yes
row_22	ITGB1	ITGB1	integrin, beta 1 (fibronectin receptor, beta polypeptide, antigen CD29 includes MDF2, MSK12)	2321	0.10676105320453644	0.4690688	Yes
row_23	LAMA5	LAMA5	laminin, alpha 5	2487	0.10048343986272812	0.47233638	Yes
row_24	PIK3CB	PIK3CB	phosphoinositide-3-kinase, catalytic, beta polypeptide	3241	0.07484027743339539	0.4424154	No
row_25	TRAF5	TRAF5	TNF receptor-associated factor 5	3302	0.07334965467453003	0.44790432	No
row_26	NFKBIA	NFKBIA	nuclear factor of kappa light polypeptide gene enhancer in B-cells inhibitor, alpha	3360	0.07186335325241089	0.45337364	No
row_27	AKT2	AKT2	v-akt murine thymoma viral oncogene homolog 2	3525	0.067197784781456	0.45280367	No
row_28	CDK6	CDK6	cyclin-dependent kinase 6	3698	0.062407877296209335	0.45126325	No
row_29	CHUK	CHUK	conserved helix-loop-helix ubiquitous kinase	3863	0.05879940465092659	0.44971204	No
row_30	CDKN1B	CDKN1B	cyclin-dependent kinase inhibitor 1B (p27, Kip1)	3995	0.05567728728055954	0.44949052	No
row_31	TRAF4	TRAF4	TNF receptor-associated factor 4	4204	0.051052358001470566	0.44477484	No
row_32	PTK2	PTK2	PTK2 protein tyrosine kinase 2	4313	0.04878060147166252	0.44492856	No
row_33	PTEN	PTEN	phosphatase and tensin homolog (mutated in multiple advanced cancers 1)	5203	0.03178199380636215	0.40299356	No
row_34	RARB	RARB	retinoic acid receptor, beta	5380	0.02891703136265278	0.39733484	No
row_35	CKS1B	CKS1B	CDC28 protein kinase regulatory subunit 1B	5469	0.02762291207909584	0.39604354	No
row_36	LAMB2	LAMB2	laminin, beta 2 (laminin S)	5499	0.027116931974887848	0.39772266	No
row_37	RELA	RELA	v-rel reticuloendotheliosis viral oncogene homolog A, nuclear factor of kappa light polypeptide gene enhancer in B-cells 3, p65 (avian)	5505	0.027005963027477264	0.40062118	No
row_38	E2F2	E2F2	E2F transcription factor 2	5551	0.026230499148368835	0.40137514	No
row_39	TRAF2	TRAF2	TNF receptor-associated factor 2	5841	0.022082781419157982	0.38911566	No
row_40	AKT1	AKT1	v-akt murine thymoma viral oncogene homolog 1	6295	0.015238704159855843	0.3676355	No
row_41	PIK3R1	PIK3R1	phosphoinositide-3-kinase, regulatory subunit 1 (p85 alpha)	6402	0.013632343150675297	0.36378536	No
row_42	PIAS2	PIAS2	protein inhibitor of activated STAT, 2	6637	0.01060793362557888	0.3530093	No
row_43	CDK2	CDK2	cyclin-dependent kinase 2	6673	0.010198090225458145	0.35240364	No
row_44	CCND1	CCND1	cyclin D1	7482	-4.6910205855965614E-4	0.31096935	No
row_45	RXRG	RXRG	retinoid X receptor, gamma	7857	-0.005339771509170532	0.29238912	No
row_46	MAX	MAX	MYC associated factor X	7858	-0.005339992232620716	0.293013	No
row_47	BCL2L1	BCL2L1	BCL2-like 1	7937	-0.006171073764562607	0.28972888	No
row_48	BCL2	BCL2	B-cell CLL/lymphoma 2	8283	-0.010256639681756496	0.2732122	No
row_49	CDK4	CDK4	cyclin-dependent kinase 4	8358	-0.011079826392233372	0.27070698	No
row_50	CYCS	CYCS	cytochrome c, somatic	8696	-0.014917499385774136	0.2551456	No
row_51	NFKB1	NFKB1	nuclear factor of kappa light polypeptide gene enhancer in B-cells 1 (p105)	8939	-0.017919976264238358	0.24481311	No
row_52	RXRB	RXRB	retinoid X receptor, beta	9175	-0.02074417471885681	0.23517	No
row_53	TRAF3	TRAF3	TNF receptor-associated factor 3	9293	-0.021814698353409767	0.23171103	No
row_54	LAMC1	LAMC1	laminin, gamma 1 (formerly LAMB2)	9927	-0.02912837825715542	0.20261103	No
row_55	PIK3R3	PIK3R3	phosphoinositide-3-kinase, regulatory subunit 3 (p55, gamma)	10110	-0.03122853860259056	0.1969143	No
row_56	PIK3R5	PIK3R5	phosphoinositide-3-kinase, regulatory subunit 5, p101	10124	-0.031410615891218185	0.19991665	No
row_57	TRAF6	TRAF6	TNF receptor-associated factor 6	10318	-0.033709436655044556	0.19394495	No
row_58	PIK3CG	PIK3CG	phosphoinositide-3-kinase, catalytic, gamma polypeptide	10795	-0.039389658719301224	0.17410544	No
row_59	E2F1	E2F1	E2F transcription factor 1	10826	-0.03991184011101723	0.17722811	No
row_60	LAMB3	LAMB3	laminin, beta 3	11110	-0.04346839338541031	0.16777529	No
row_61	E2F3	E2F3	E2F transcription factor 3	11523	-0.04840729385614395	0.15227562	No
row_62	PIK3CA	PIK3CA	phosphoinositide-3-kinase, catalytic, alpha polypeptide	11588	-0.04929804429411888	0.1547491	No
row_63	CCNE1	CCNE1	cyclin E1	12015	-0.054588764905929565	0.13925278	No
row_64	LAMB4	LAMB4	laminin, beta 4	12018	-0.054604846984148026	0.14552984	No
row_65	LAMC2	LAMC2	laminin, gamma 2	12750	-0.06341596692800522	0.11540375	No
row_66	PIAS4	PIAS4	protein inhibitor of activated STAT, 4	13734	-0.07627372443675995	0.07384022	No
row_67	LAMA4	LAMA4	laminin, alpha 4	14214	-0.08243784308433533	0.058876213	No
row_68	COL4A6	COL4A6	collagen, type IV, alpha 6	14340	-0.0840202271938324	0.06227423	No
row_69	LAMA1	LAMA1	laminin, alpha 1	14411	-0.08490580320358276	0.06859985	No
row_70	PIK3R2	PIK3R2	phosphoinositide-3-kinase, regulatory subunit 2 (p85 beta)	14488	-0.0858975425362587	0.07473325	No
row_71	CASP9	CASP9	caspase 9, apoptosis-related cysteine peptidase	15133	-0.09604306519031525	0.052886408	No
row_72	ITGA2B	ITGA2B	integrin, alpha 2b (platelet glycoprotein IIb of IIb/IIIa complex, antigen CD41)	15161	-0.09659261256456375	0.06278542	No
row_73	TP53	TP53	tumor protein p53 (Li-Fraumeni syndrome)	15395	-0.10025378316640854	0.06253451	No
row_74	COL4A4	COL4A4	collagen, type IV, alpha 4	16048	-0.11217207461595535	0.042161316	No
row_75	LAMA2	LAMA2	laminin, alpha 2 (merosin, congenital muscular dystrophy)	16160	-0.1142529547214508	0.049810447	No
row_76	PIK3CD	PIK3CD	phosphoinositide-3-kinase, catalytic, delta polypeptide	16633	-0.12363673746585846	0.04001935	No
row_77	SKP2	SKP2	S-phase kinase-associated protein 2 (p45)	17303	-0.14190387725830078	0.022246957	No
row_78	LAMC3	LAMC3	laminin, gamma 3	17882	-0.16192086040973663	0.011485908	No
row_79	FHIT	FHIT	fragile histidine triad gene	17935	-0.16392122209072113	0.027967555	No
row_80	COL4A2	COL4A2	collagen, type IV, alpha 2	18730	-0.21057847142219543	0.011800277	No
row_81	MYC	MYC	v-myc myelocytomatosis viral oncogene homolog (avian)	19109	-0.26157939434051514	0.02295241	No
